# Supplementary material for: Association between serum vitamin D levels and sensitivity to thyroid hormone indices: a cross-sectional observational study in NHANES 2007–2012
Source: Front Endocrinol (Lausanne). 2023 Sep 5;14:1243999. doi: 10.3389/fendo.2023.1243999 (PMC10513485; doi:10.3389/fendo.2023.1243999)
Supplement: Supplementary file 1 [file DataSheet_1.xlsx]

## Sheet: thyroid-demo-ALQ-BMI-SMQ-PAQ-VI
SEQN	LBXATG	LBXT3F	LBXT4F	LBDT4FSI	LBDT3FSI	LBXTGN	LBDTGNSI	LBDTSH1S	FT3FT4	FT3FT4a	FT3FT4a1	TSHI	TSHIa	TSHIa1	TSHIb	TSHIb1	TT4RI	TT4RIa	TT4RIa1	TFQIFT4	TFQIFT4a	TFQIFT4a1	TFQIFT3	TFQIFT3a	TFQIFT3a1	LBXTPO	LBXTT3	LBDTT3SI	LBXTT4	WTSA2YR	RIAGENDR	RIDAGEYR	RIDRETH1	DMDEDUC2	DMDMARTL	INDFMPIR	WTINT2YR	WTMEC2YR	SDMVPSU	SDMVSTRA	ALQ	BMXBMI	BMI	SMQ	PAQ	VID	VID1	VID2	BPQ
41475	0.6	2.6	0.9	11.6	4.004	12.02	12.02	1.954	0.345172	1	0.39	2.23008	3	2.01	3	2.42	22.6664	3	18.93	0.209855	4	0.3	-0.369854	1	-0.322	256.1	86	1	8.8	60045.8	1	62	5	3	1	1.83	59356.4	60045.8	1	60	1	58.04	4	1	1	23.5588	2	0	1
41477	0.6	2.6	0.7	9	4.004	6.71	6.71	2.173	0.444889	2	0.46	1.98661	3	2.01	2	1.81	19.557	3	18.93	-0.211107	2	-0.13	-0.347447	1	-0.322	3.9	98	2	7.4	10074.2	0	71	3	3	1	1.5	9935.27	10074.2	1	67	1	30.05	4	2	1	32.774	3	1	1
41479	0.6	2.9	0.7	9	4.466	7.76	7.76	1.993	0.496222	3	0.52	1.90014	3	2.01	2	1.81	17.937	3	18.93	-0.229523	2	-0.13	-0.222364	1	-0.322	0.9	106	2	6	9234.06	0	52	1	1	1	2.2	8727.8	9234.06	1	70	3	27.56	3	1	1	31.4117	3	1	2
41482	11.5	3.1	0.8	10.3	4.774	1.36	1.36	1.484	0.463495	2	0.46	1.78009	2	1.62	2	1.81	15.2852	2	12.94	-0.0612398	2	-0.13	-0.148788	2	-0.13	22.8	133	2	8	11602.2	0	64	1	2	1	4.01	9811.08	11602.2	2	65	3	33.64	4	2	0	24.8009	2	0	1
41483	0.6	2.4	0.7	9	3.696	6.09	6.09	1.394	0.410667	1	0.39	1.54268	2	1.62	1	1.21	12.546	2	12.94	-0.290586	1	-0.337	-0.487812	1	-0.322	0.8	59	1	6.1	7920.81	0	66	4	4	1	1.14	8058.69	7920.81	2	66	1	44.06	4	1	1	21.3552	2	0	1
41485	0.6	3.6	0.8	10.3	5.544	9.25	9.25	1.293	0.538252	3	0.52	1.64232	2	1.62	2	1.81	13.3179	2	12.94	-0.0805513	2	-0.13	0.159921	4	0.28	0.4	118	2	8.6	18849.7	1	30	2	2	1	1.01	19055.8	18849.7	2	71	1	25.99	3	1	0	15.6658	1	0	2
41486	0.6	3.2	1.1	14.2	4.928	5.34	5.34	0.945	0.347042	1	0.39	1.85333	3	2.01	2	1.81	13.419	2	12.94	0.353065	4	0.3	-0.135014	2	-0.13	1.2	133	2	13.4	5436.24	1	61	1	1	1	1.75	5155.14	5436.24	1	73	1	31.21	4	1	1	20.4737	2	0	1
41489	4.2	2.8	1	12.9	4.312	0.23	0.23	1.944	0.334264	1	0.39	2.3998	4	2.53	3	2.42	25.0776	4	31.37	0.370414	4	0.3	-0.282058	1	-0.322	6.9	123	2	9.8	25651.3	1	40	1	3	1	2.15	25274.2	25651.3	1	66	3	36.59	4	1	1	7.7728	1	0	2
41490	0.6	3	1	12.9	4.62	20.55	20.55	1.699	0.35814	1	0.39	2.26509	4	2.53	3	2.42	21.9171	3	18.93	0.345368	4	0.3	-0.191914	2	-0.13	0.4	123	2	9.2	10026.3	1	66	4	4	1	4.09	10371.5	10026.3	1	63	3	27.69	3	2	1	9.05492	1	0	2
41493	8.7	2.6	1.1	14.2	4.004	0.07	0.07	1.972	0.281972	1	0.39	2.58895	4	2.53	3	2.42	28.0024	4	31.37	0.456892	4	0.3	-0.368012	1	-0.322	50	69	1	9.6	58059.1	1	77	3	2	2	1.57	50854.7	58059.1	2	60	1	19.96	2	3	1	13.8228	1	0	2
41494	0.6	3.8	0.8	10.3	5.852	21.69	21.69	2.093	0.568155	4	0.6	2.12395	3	2.01	3	2.42	21.5579	3	18.93	0.000938772	3	0.046	0.341935	4	0.28	0.1	172	3	8.4	14950.8	0	40	1	3	1	1.3	14685.4	14950.8	1	65	3	25.46	3	3	1	15.9062	1	0	2
41495	0.6	3.6	0.8	10.3	5.544	54.56	54.56	1.295	0.538252	3	0.52	1.64386	2	1.62	2	1.81	13.3385	2	12.94	-0.0803499	2	-0.13	0.160122	4	0.28	1.7	113	2	10.5	80217.5	0	61	3	5	1	5	64298	80217.5	2	66	3	25.53	3	2	1	30.6505	3	1	2
41496	0.6	2.8	0.6	7.7	4.312	15	15	3.045	0.56	4	0.6	2.14915	3	2.01	3	2.42	23.4465	3	18.93	-0.27848	1	-0.337	-0.170664	2	-0.13	0.3	94	1	6.8	7390.02	1	64	1	1	4	0.59	7480.95	7390.02	1	71	1	28.37	3	1	1	39.2647	3	1	2
41498	0.6	3.1	0.8	10.3	4.774	2.99	2.99	0.376	0.463495	2	0.46	0.407184	1	1.08	1	1.21	3.8728	1	7.58	-0.170151	2	-0.13	-0.257699	1	-0.322	0.3	111	2	6.7	8475.05	0	68	4	1	6	1.63	7540.29	8475.05	1	72	1	28.16	3	1	1	14.9446	1	0	1
41501	0.6	3.1	0.8	10.3	4.774	10.77	10.77	1.64	0.463495	2	0.46	1.88005	3	2.01	2	1.81	16.892	3	18.93	-0.0453728	3	0.046	-0.132921	2	-0.13	0.3	93	1	7.2	31071.4	0	70	3	1	5	4.6	31035.5	31071.4	1	59	1	36.27	4	2	0	23.7591	2	0	1
41502	0.6	3.7	0.7	9	5.698	10.54	10.54	1.321	0.633111	4	0.6	1.48889	2	1.62	1	1.21	11.889	2	12.94	-0.297958	1	-0.337	0.216408	4	0.28	0.5	127	2	7.6	28575.7	0	29	1	3	1	3.41	27831.7	28575.7	2	71	3	29.13	3	3	0	19.4721	1	0	2
41504	0.6	2.9	0.9	11.6	4.466	19.41	19.41	1.739	0.385	1	0.39	2.11351	3	2.01	3	2.42	20.1724	3	18.93	0.187869	4	0.3	-0.248341	1	-0.322	0.2	166	3	7.1	54933.7	0	63	3	5	1	3.29	55320	54933.7	1	68	3	23.32	2	2	0	27.1647	2	0	1
41506	0.6	3	0.8	10.3	4.62	16.02	16.02	0.956	0.448544	2	0.46	1.34035	1	1.08	1	1.21	9.8468	1	7.58	-0.114184	2	-0.13	-0.266742	1	-0.322	0.2	70	1	6.5	29781.7	0	77	3	4	1	4.38	30052.8	29781.7	1	60	3		.	1	1	25.482	2	0	1
41509	0.6	3.9	0.8	10.3	6.006	18.84	18.84	5.076	0.583107	4	0.6	3.00987	4	2.53	3	2.42	52.2828	4	31.37	0.276242	4	0.3	0.656959	4	0.28	0.8	157	2	9	22468.7	0	48	2	4	1	1.14	20950.8	22468.7	2	67	3	34.28	4	3	0	19.0714	1	0	2
41510	0.6	2.8	0.7	9	4.312	11.72	11.72	1.081	0.479111	2	0.46	1.28839	1	1.08	1	1.21	9.729	1	7.58	-0.322014	1	-0.337	-0.369534	1	-0.322	1.6	104	2	6.1	32089.4	1	33	3	4	6		31803.3	32089.4	2	59	3	22.63	2	2	0	31.0111	3	1	2
41511	0.6	3.2	0.8	10.3	4.928	2.03	2.03	1.356	0.478447	2	0.46	1.68989	2	1.62	2	1.81	13.9668	2	12.94	-0.0741981	2	-0.13	-0.0939416	2	-0.13	11.9	94	1	8	22510.5	0	35	1	5	1	5	21807.7	22510.5	1	65	3	26.15	3	3	0	12.3403	1	0	2
41512	0.6	2.7	1	12.9	4.158	19.54	19.54	2.476	0.322326	1	0.39	2.64169	4	2.53	3	2.42	31.9404	4	31.37	0.424736	4	0.3	-0.275703	1	-0.322	0.2	91	1	9.9	27076.4	1	80	3	4	2	1.24	22125.3	27076.4	1	64	.	18.47	1	3	1	19.6724	1	0	1
41513	0.6	2.9	0.6	7.7	4.466	134.32	134.32	30.862	0.58	4	0.6	4.46518	4	2.53	3	2.42	237.637	4	31.37	0.11526	3	0.046	0.277756	4	0.28	0.2	103	2	6.1	9055.53	1	80	2	1	5	1.34	7863.56	9055.53	2	71	.	22.4	2	1	1	28.1263	2	0	2
41514	0.6	3	0.9	11.6	4.62	18.33	18.33	0.896	0.398276	1	0.39	1.45039	2	1.62	1	1.21	10.3936	1	7.58	0.103043	3	0.046	-0.272657	1	-0.322	0.2	104	2	8.6	31072.5	0	70	3	5	5	4.33	30137	31072.5	2	63	3	29.65	3	2	0	31.8925	3	1	1
41516	0.6	2.7	0.6	7.7	4.158	18.23	18.23	6.262	0.54	3	0.52	2.87015	4	2.53	3	2.42	48.2174	4	31.37	-0.0215247	3	0.046	0.0383236	3	0.04	0.1	90	1	13	34106.1	1	74	3	1	1	1.68	31860.2	34106.1	1	61	2	36.95	4	2	1	27.6055	2	0	1
41518	0.6	3.3	0.8	10.3	5.082	14.14	14.14	2.236	0.493398	3	0.52	2.19004	3	2.01	3	2.42	23.0308	3	18.93	0.0155594	3	0.046	0.0644716	3	0.04	0.7	112	2	8.2	89649.8	0	50	3	5	1	5	89486.2	89649.8	2	60	3	29.12	3	1	0	38.5435	3	1	2
41519	0.6	3.5	0.9	11.6	5.39	33.4	33.4	1.671	0.464655	2	0.46	2.07362	3	2.01	2	1.81	19.3836	3	18.93	0.180929	4	0.3	0.138593	3	0.04	0.4	113	2	8.6	11057.8	0	70	4	3	1	2.04	10810.2	11057.8	1	68	3	28.35	3	3	0	18.6708	1	0	1
41522	0.6	3.5	0.8	10.3	5.39	20.79	20.79	1.785	0.523301	3	0.52	1.96477	3	2.01	2	1.81	18.3855	3	18.93	-0.0305723	3	0.046	0.150233	4	0.28	0.6	129	2	9.6	10847.2	0	72	3	4	1	1.21	10561.9	10847.2	2	72	3	26.28	3	1	0	36.7005	3	1	1
41524	1101.8	3.6	0.9	11.6	5.544	18.39	18.39	2.541	0.477931	2	0.46	2.49276	4	2.53	3	2.42	29.4756	4	31.37	0.269749	4	0.3	0.28708	4	0.28	445.7	87	1	6.8	42400.1	1	80	3	5	1	2.19	37116.2	42400.1	1	69	3		.	2	0	24.9211	2	0	2
41526	0.6	3	0.8	10.3	4.62	3.23	3.23	2.181	0.448544	2	0.46	2.16513	3	2.01	3	2.42	22.4643	3	18.93	0.00993893	3	0.046	-0.142619	2	-0.13	0.2	180	3	9.7	75587.6	1	64	3	3	3	2.4	66962.9	75587.6	2	67	3	25.84	3	2	0	46.4766	3	1	2
41527	0.6	3.4	0.9	11.6	5.236	15.8	15.8	1.838	0.451379	2	0.46	2.16888	3	2.01	3	2.42	21.3208	3	18.93	0.197987	4	0.3	0.0912465	3	0.04	0.9	134	2	8.1	22501.1	0	44	3	3	1	0.82	22505.4	22501.1	1	60	2	26.89	3	1	0	40.8673	3	1	1
41531	0.6	3.1	0.6	7.7	4.774	1.82	1.82	0.762	0.62	4	0.6	0.763841	1	1.08	1	1.21	5.8674	1	7.58	-0.508777	1	-0.337	-0.220761	1	-0.322	2.6	102	2	6.5	24716.8	0	43	2	2	1	1.81	23869.6	24716.8	2	61	2	26.2	3	1	0	20.9946	2	0	2
41534	0.6	3.1	1	12.9	4.774	22.79	22.79	0.595	0.370078	1	0.39	1.21586	1	1.08	1	1.21	7.6755	1	7.58	0.235366	4	0.3	-0.236905	1	-0.322	1.7	81	1	8.5	28654.8	1	37	5	4	5	1.54	27016.1	28654.8	2	69	.	41.05	4	1	0	13.1817	1	0	2
41536	0.6	4.2	1	12.9	6.468	4.56	4.56	1.35	0.501395	3	0.52	2.03515	3	2.01	2	1.81	17.415	3	18.93	0.309919	4	0.3	0.384969	4	0.28	2.5	108	2	8.4	118218	1	44	3	4	1	5	119070	118218	2	60	2	28.83	3	1	0	18.5906	1	0	1
41539	0.6	3.5	0.8	10.3	5.39	8.01	8.01	3.205	0.523301	3	0.52	2.55006	4	2.53	3	2.42	33.0115	4	31.37	0.112784	3	0.046	0.293588	4	0.28	0.8	131	2	9.3	68695.3	0	37	3	5	5	3.85	65271.2	68695.3	2	68	3	24.13	2	1	0	29.729	2	0	2
41541	0.6	3.3	0.7	9	5.082	8.67	8.67	1.278	0.564667	4	0.6	1.4558	2	1.62	1	1.21	11.502	2	12.94	-0.30229	1	-0.337	-0.0331492	3	0.04	3.4	128	2	7.4	99236.8	1	43	3	5	1	4.72	97373.9	99236.8	2	63	3	35.7	4	1	1	26.4436	2	0	1
41542	0.6	2.8	0.8	10.3	4.312	8.7	8.7	1.252	0.418641	1	0.39	1.61009	2	1.62	2	1.81	12.8956	2	12.94	-0.0846762	2	-0.13	-0.352425	1	-0.322	0.2	100	2	7.7	10520.6	1	60	4	3	1	1.16	10882.7	10520.6	1	59	1	32.83	4	1	1	14.1433	1	0	1
41545	0.6	2.7	0.7	9	4.158	7.37	7.37	2.864	0.462	2	0.46	2.26272	4	2.53	3	2.42	25.776	4	31.37	-0.141113	2	-0.13	-0.236601	1	-0.322	0.3	112	2	10.2	20510.4	1	40	1	1	1	1.27	20754.7	20510.4	2	70	3	28.36	3	3	1	22.5171	2	0	1
41548	0.6	2.7	0.7	9	4.158	10.48	10.48	1.291	0.462	2	0.46	1.46592	2	1.62	1	1.21	11.619	2	12.94	-0.300981	1	-0.337	-0.396469	1	-0.322	3.7	128	2	8.2	46582.8	1	24	3	2	5	0.7	43431.1	46582.8	1	61	3	25.06	3	2	0	38.6236	3	1	2
41550	0.6	3.5	0.8	10.3	5.39	14.39	14.39	2.33	0.523301	3	0.52	2.23122	3	2.01	3	2.42	23.999	4	31.37	0.0251532	3	0.046	0.205958	4	0.28	0.3	120	2	7.8	23928.6	0	45	1	3	5	0.47	23869.6	23928.6	2	61	3	23.26	2	2	0	27.8459	2	0	2
41552	0.6	3.5	0.6	7.7	5.39	32.33	32.33	7.094	0.7	4	0.6	2.9949	4	2.53	3	2.42	54.6238	4	31.37	0.0198781	3	0.046	0.576247	4	0.28	0.7	172	3	6	24717.4	0	54	3	4	4	0.73	24672.3	24717.4	2	60	2	21.34	2	2	1	58.4964	3	1	2
41555	3.2	3.2	0.7	9	4.928	14.33	14.33	2.119	0.547556	3	0.52	1.96144	3	2.01	2	1.81	19.071	3	18.93	-0.21663	2	-0.13	-0.0161449	3	0.04	0.3	156	2	9.3	16204.3	1	78	4	1	2	0.6	15000.5	16204.3	1	71	2	37.82	4	1	1	15.7059	1	0	2
41562	0.6	3.1	0.8	10.3	4.774	19.27	19.27	2.599	0.463495	2	0.46	2.34048	4	2.53	3	2.42	26.7697	4	31.37	0.0524791	3	0.046	-0.0350691	3	0.04	0.4	134	2	10.1	106265	0	50	3	4	5	5	101585	106265	2	66	3	36.8	4	1	1	17.1082	1	0	2
41563	0.6	4.7	0.8	10.3	7.238	10.25	10.25	6.063	0.702718	4	0.6	3.18755	4	2.53	3	2.42	62.4489	4	31.37	0.342542	4	0.3	0.845719	4	0.28	1.1	141	2	5.3	82537.6	1	46	3	5	1	5	80250.4	82537.6	2	68	.	29.54	3	1	0	15.2251	1	0	1
41565	0.6	3.3	0.8	10.3	5.082	6.98	6.98	0.976	0.493398	3	0.52	1.36106	1	1.08	1	1.21	10.0528	1	7.58	-0.112207	2	-0.13	-0.0632949	2	-0.13	0.6	93	1	7.6	9299.25	0	72	3	3	1	1.46	9471.57	9299.25	1	60	3	24.46	2	3	0	28.6873	2	0	2
41567	0.6	3.2	0.8	10.3	4.928	18.01	18.01	3.243	0.478447	2	0.46	2.56185	4	2.53	3	2.42	33.4029	4	31.37	0.116484	3	0.046	0.0967403	3	0.04	0.2	119	2	8	13450.1	0	51	2	4	1	2.92	12250.1	13450.1	1	68	3	25.47	3	3	0	26.8442	2	0	2
41570	0.6	3.5	0.8	10.3	5.39	8.53	8.53	0.941	0.523301	3	0.52	1.32454	1	1.08	1	1.21	9.6923	1	7.58	-0.115665	2	-0.13	0.0651399	3	0.04	0.1	128	2	10.7	27716.5	0	55	3	1	4	0.76	25211.3	27716.5	2	59	1	20.62	2	3	1	8.77445	1	0	2
41573	1	3	0.7	9	4.62	4.99	4.99	0.915	0.513333	3	0.52	1.12167	1	1.08	1	1.21	8.235	1	7.58	-0.338456	1	-0.337	-0.270786	1	-0.322	1.4	108	2	8.2	18849.7	1	32	1	3	1	1.69	19055.8	18849.7	2	71	1	23.94	2	1	0	29.128	2	0	2
41574	0.6	3.1	0.7	9	4.774	16.8	16.8	1.7	0.530444	3	0.52	1.74113	2	1.62	2	1.81	15.3	2	12.94	-0.259482	1	-0.337	-0.126802	2	-0.13	0.4	125	2	7.6	126522	0	57	3	4	1	5	126291	126522	2	63	3	25.16	3	3	1	29.3684	2	0	2
41575	0.6	2.9	0.9	11.6	4.466	21.66	21.66	2.382	0.385	1	0.39	2.42814	4	2.53	3	2.42	27.6312	4	31.37	0.253593	4	0.3	-0.182617	2	-0.13	5.2	110	2	9	8523.79	0	76	1	1	3	3.43	8022.26	8523.79	2	71	2	27.77	3	2	1	30.2899	3	1	2
41576	0.6	2.8	0.7	9	4.312	4.35	4.35	1.04	0.479111	2	0.46	1.24972	1	1.08	1	1.21	9.36	1	7.58	-0.326092	1	-0.337	-0.373612	1	-0.322	0.3	104	2	6.1	8711.84	0	68	4	2	1	3	7750.96	8711.84	2	67	3	34.2	4	3	1	14.1834	1	0	2
41577	0.6	3.2	0.6	7.7	4.928	6.04	6.04	1.405	0.64	4	0.6	1.37569	1	1.08	1	1.21	10.8185	2	12.94	-0.44481	1	-0.337	-0.0889885	2	-0.13	0.8	110	2	7.3	16571.4	1	27	1	4	1	2.62	16408.1	16571.4	2	61	.		.	1	1	12.8211	1	0	2
41578	0.6	2.9	0.9	11.6	4.466	14.79	14.79	1.432	0.385	1	0.39	1.91927	3	2.01	2	1.81	16.6112	3	18.93	0.156629	4	0.3	-0.279581	1	-0.322	0.5	91	1	5.9	60045.8	1	67	3	5	1	5	59356.4	60045.8	1	60	3	19.69	2	1	1	32.0528	3	1	1
41579	0.6	2.8	0.9	11.6	4.312	6.12	6.12	1.835	0.371724	1	0.39	2.16724	3	2.01	3	2.42	21.286	3	18.93	0.19768	4	0.3	-0.293209	1	-0.322	0.4	80	1	6.7	55349.1	1	71	3	3	1	3	55839.5	55349.1	2	60	3	19.12	2	2	0	44.4733	3	1	2
41583	0.6	3.2	0.8	10.3	4.928	25.43	25.43	1.947	0.478447	2	0.46	2.05164	3	2.01	2	1.81	20.0541	3	18.93	-0.0140025	3	0.046	-0.033746	3	0.04	0.5	131	2	9.7	4866.54	1	66	2	1	1		4501.75	4866.54	2	69	1	35.87	4	1	1	7.61254	1	0	2
41587	0.6	3.8	0.7	9	5.852	8.88	8.88	1.091	0.650222	4	0.6	1.29759	1	1.08	1	1.21	9.819	1	7.58	-0.321018	1	-0.337	0.240206	4	0.28	0.7	124	2	7.6	27598.6	1	44	4	4	5	0.86	25458.2	27598.6	2	68	3	26.34	3	1	1	12.5807	1	0	2
41589	1.4	2.9	0.9	11.6	4.466	66.6	66.6	2.627	0.385	1	0.39	2.52604	4	2.53	3	2.42	30.4732	4	31.37	0.27845	4	0.3	-0.15776	2	-0.13	0.3	95	1	9.6	11038.8	0	76	1	5	1	1.4	10840.5	11038.8	1	66	3	29.83	3	2	1	23.0379	2	0	2
41590	0.6	3.3	1	12.9	5.082	20.3	20.3	1.091	0.393953	1	0.39	1.82214	3	2.01	2	1.81	14.0739	2	12.94	0.283934	4	0.3	-0.0518776	2	-0.13	0.6	103	2	9.9	36982.5	0	25	1	4	1	2.33	34634	36982.5	1	66	3	24.39	2	1	0	19.4721	1	0	2
41595	0.6	3.5	0.8	10.3	5.39	252.24	252.24	1.383	0.523301	3	0.52	1.70961	2	1.62	2	1.81	14.2449	2	12.94	-0.07147	2	-0.13	0.109335	3	0.04	0.1	102	2	7	34984.7	1	76	3	2	2	1.03	35990.3	34984.7	1	60	1	18.49	1	3	1	32.2131	3	1	2
41597	0.6	2.9	0.7	9	4.466	15.56	15.56	1.871	0.496222	3	0.52	1.83697	3	2.01	2	1.81	16.839	3	18.93	-0.242007	1	-0.337	-0.234848	1	-0.322	0.7	105	2	6.1	4343.84	0	61	2	1	1	0.47	4078.11	4343.84	1	62	.	23.6	2	3	1	28.4469	2	0	2
41599	1.2	2.7	0.5	6.5	4.158	52.97	52.97	4.767	0.639692	4	0.6	2.43597	4	2.53	3	2.42	30.9855	4	31.37	-0.197662	2	-0.13	-0.0633258	2	-0.13	1.6	131	2	8.3	18729.9	1	52	2	4	1	2.64	18454.6	18729.9	2	65	2	31.63	4	1	0	19.3118	1	0	1
41605	0.6	3.3	0.7	9	5.082	5.14	5.14	2.779	0.564667	4	0.6	2.23259	3	2.01	3	2.42	25.011	4	31.37	-0.149619	2	-0.13	0.119522	3	0.04	1.9	115	2	8.3	30723.8	1	36	3	4	1	0.6	30711.4	30723.8	2	59	1	29.69	3	1	1	36.7405	3	1	2
41607	0.6	2.7	0.5	6.5	4.158	4.98	4.98	4.392	0.639692	4	0.6	2.35403	4	2.53	3	2.42	28.548	4	31.37	-0.228458	2	-0.13	-0.094121	2	-0.13	32.6	135	2	5.8	85620.5	1	46	3	3	1	5	82333.5	85620.5	2	64	3	26.7	3	2	0	29.6889	2	0	2
41612	4.8	3.1	0.7	9	4.774	1.72	1.72	3.025	0.530444	3	0.52	2.31741	4	2.53	3	2.42	27.225	4	31.37	-0.125119	2	-0.13	0.0075606	3	0.04	171	148	2	7.1	41174.7	1	80	3	2	1	2.14	37317.3	41174.7	2	60	1	28.65	3	1	1	21.836	2	0	2
41613	0.6	3.2	0.6	7.7	4.928	5.88	5.88	1.684	0.64	4	0.6	1.55682	2	1.62	2	1.81	12.9668	2	12.94	-0.416451	1	-0.337	-0.0606295	2	-0.13	0.1	106	2	6.5	6449.49	0	71	4	5	1	5	6407.08	6449.49	2	70	2	32.42	4	2	1	25.3618	2	0	2
41616	0.6	2.8	0.8	10.3	4.312	17.95	17.95	1.546	0.418641	1	0.39	1.82102	3	2.01	2	1.81	15.9238	3	18.93	-0.0549422	3	0.046	-0.322691	1	-0.322	1.3	122	2	9.1	13812.6	1	67	4	2	3	1.11	12310.3	13812.6	2	67	2	33.37	4	2	1	14.7844	1	0	1
41617	292.5	2.9	1.1	14.2	4.466	57.21	57.21	0.026	0.314507	1	0.39	-1.73976	1	1.08	1	1.21	0.3692	1	7.58	0.265969	4	0.3	-0.415436	1	-0.322	13.4	89	1	8.9	36050.5	1	80	3	3	2	1.47	32485.5	36050.5	1	68	1	23.74	2	2	1	39.3047	3	1	1
41618	0.6	3.4	0.8	10.3	5.236	14.78	14.78	2.787	0.50835	3	0.52	2.41032	4	2.53	3	2.42	28.7061	4	31.37	0.0714116	3	0.046	0.187812	4	0.28	1	96	1	7.2	85620.5	1	46	3	4	1	5	82333.5	85620.5	2	64	3	37.79	4	1	0	38.864	3	1	2
41619	0.6	3.5	0.8	10.3	5.39	11.26	11.26	1.558	0.523301	3	0.52	1.82875	3	2.01	2	1.81	16.0474	3	18.93	-0.053722	3	0.046	0.127083	3	0.04	0.4	123	2	8.3	22393.6	0	20	1	2	5	0.62	21719.9	22393.6	1	62	1	40.58	4	1	1	10.7377	1	0	1
41622	0.6	3.2	0.9	11.6	4.928	20.73	20.73	1.045	0.424828	1	0.39	1.60422	2	1.62	2	1.81	12.122	2	12.94	0.117774	3	0.046	-0.12511	2	-0.13	0.4	161	2	10.7	29840.2	1	41	3	3	1	1.04	30055.2	29840.2	1	61	1	42.69	4	1	1	14.544	1	0	2
41623	0.6	3.3	1	12.9	5.082	24	24	0.736	0.393953	1	0.39	1.42852	2	1.62	1	1.21	9.4944	1	7.58	0.248982	4	0.3	-0.0868293	2	-0.13	0.3	91	1	8.5	27658.2	0	29	4	5	1	2.91	27307.2	27658.2	1	68	3	36.17	4	1	0	15.5857	1	0	2
41624	0.6	3.3	0.8	10.3	5.082	15.04	15.04	0.726	0.493398	3	0.52	1.06514	1	1.08	1	1.21	7.4778	1	7.58	-0.136713	2	-0.13	-0.0878004	2	-0.13	1.8	117	2	8.2	7674.43	1	68	2	1	1	2.71	7277.59	7674.43	2	66	3	25.83	3	1	0	37.4216	3	1	1
41625	0.6	3.6	1	12.9	5.544	20.17	20.17	1.262	0.429767	2	0.46	1.96775	3	2.01	2	1.81	16.2798	3	18.93	0.301052	4	0.3	0.156801	4	0.28	3.2	128	2	8.1	22359.6	1	26	1	1	4	0.4	22139.3	22359.6	1	66	1	32.37	4	1	1	23.7992	2	0	2
41626	0.6	3.3	0.7	9	5.082	27.69	27.69	1.867	0.564667	4	0.6	1.83483	3	2.01	2	1.81	16.803	3	18.93	-0.242416	1	-0.337	0.0267243	3	0.04	0.2	107	2	6.1	20631.7	0	24	2	4	5	4.44	20353.4	20631.7	2	68	3	27	3	3	1	10.938	1	0	2
41627	0.6	2.6	0.9	11.6	4.004	28.76	28.76	1.343	0.345172	1	0.39	1.85511	3	2.01	2	1.81	15.5788	2	12.94	0.14763	3	0.046	-0.432078	1	-0.322	20.7	86	1	7.7	36050.5	1	80	3	3	1	5	32485.5	36050.5	1	68	1	24.04	2	2	0	36.9809	3	1	2
41628	0.6	3.8	0.6	7.7	5.852	6.09	6.09	0.948	0.76	4	0.6	0.982249	1	1.08	1	1.21	7.2996	1	7.58	-0.490539	1	-0.337	0.226022	4	0.28	3.6	146	2	8.9	51905.1	1	23	3	4	3	0.79	51463.1	51905.1	2	59	3	23.35	2	2	0	22.7174	2	0	2
41629	1.4	3	0.8	10.3	4.62	10.47	10.47	1.603	0.448544	2	0.46	1.85723	3	2.01	2	1.81	16.5109	3	18.93	-0.0491423	3	0.046	-0.2017	2	-0.13	1.1	109	2	6.9	25389.5	1	23	2	2	5		24478.1	25389.5	1	72	1	20.8	2	1	1	12.2602	1	0	2
41636	0.6	2.8	0.6	7.7	4.312	19.9	19.9	4.958	0.56	4	0.6	2.63665	4	2.53	3	2.42	38.1766	4	31.37	-0.108263	2	-0.13	-0.000447189	3	0.04	3.1	79	1	5.5	7405.5	1	61	1	3	1	1.81	6838.96	7405.5	2	70	1	26.44	3	1	0	22.2366	2	0	2
41637	0.6	4.6	0.9	11.6	7.084	4.06	4.06	1.376	0.61069	4	0.6	1.87938	3	2.01	2	1.81	15.9616	3	18.93	0.150963	4	0.3	0.427355	4	0.28	0.4	136	2	9.4	24323.1	0	27	1	3	5		23728.6	24323.1	1	64	3	29.37	3	1	1	31.8925	3	1	2
41641	1.7	2.8	0.8	10.3	4.312	4.3	4.3	0.964	0.418641	1	0.39	1.34869	1	1.08	1	1.21	9.9292	1	7.58	-0.113394	2	-0.13	-0.381142	1	-0.322	500.8	106	2	7.8	40113.4	1	80	3	4	2		29370.2	40113.4	1	69	1	34.1	4	1	0	13.7426	1	0	1
41642	0.6	2.6	0.6	7.7	4.004	11.12	11.12	5.035	0.52	3	0.52	2.65206	4	2.53	3	2.42	38.7695	4	31.37	-0.102405	2	-0.13	-0.0834088	2	-0.13	0.2	78	1	5.5	36376.1	1	73	3	3	2	1.57	33536.9	36376.1	1	63	3	27.16	3	1	0	50.0825	3	1	2
41648	0.6	2.7	0.5	6.5	4.158	2.28	2.28	3.239	0.639692	4	0.6	2.04951	3	2.01	2	1.81	21.0535	3	18.93	-0.333958	1	-0.337	-0.199621	2	-0.13	1.7	94	1	5	104431	0	58	3	3	1	5	104240	104431	2	61	1	28.51	3	1	0	32.4935	3	1	1
41652	0.6	2.9	1	12.9	4.466	11.51	11.51	1.119	0.346202	1	0.39	1.84749	3	2.01	2	1.81	14.4351	2	12.94	0.286726	4	0.3	-0.311067	1	-0.322	1	82	1	6.4	40952.5	1	70	5	5	1	3.21	39806.3	40952.5	2	67	1	26.43	3	1	0	20.634	2	0	1
41663	0.6	3.1	1	12.9	4.774	7.38	7.38	2.483	0.370078	1	0.39	2.64452	4	2.53	3	2.42	32.0307	4	31.37	0.425447	4	0.3	-0.0468245	3	0.04	1.7	138	2	9.2	26403.7	1	32	1	2	1	1.57	25990.4	26403.7	1	66	1	29.89	3	1	0	25.2015	2	0	2
41666	0.6	3.8	0.9	11.6	5.852	9.23	9.23	0.735	0.504483	3	0.52	1.25232	1	1.08	1	1.21	8.526	1	7.58	0.0873024	3	0.046	0.205158	4	0.28	1.6	183	3	9.8	77873.9	1	43	3	4	1	2.9	78434.8	77873.9	1	59	2	32.41	4	2	0	32.0929	3	1	1
41668	0.6	2.8	0.8	10.3	4.312	7.58	7.58	0.808	0.418641	1	0.39	1.17216	1	1.08	1	1.21	8.3224	1	7.58	-0.128726	2	-0.13	-0.396475	1	-0.322	0.3	103	2	7.1	6082.46	0	66	4	5	1	5	6004.54	6082.46	2	62	3	28.28	3	1	0	25.1614	2	0	2
41670	0.6	3.5	0.8	10.3	5.39	19.08	19.08	0.877	0.523301	3	0.52	1.2541	1	1.08	1	1.21	9.0331	1	7.58	-0.121966	2	-0.13	0.0588388	3	0.04	0.2	132	2	8.1	20147.9	0	27	4	2	6	1.37	20084.3	20147.9	1	65	3	30.43	4	3	1	12.1801	1	0	2
41672	7.6	2.9	0.7	9	4.466	12.26	12.26	2.39	0.496222	3	0.52	2.08179	3	2.01	3	2.42	21.51	3	18.93	-0.188961	2	-0.13	-0.181802	2	-0.13	112.8	102	2	7.5	9110.64	1	63	1	2	1	2.56	8427.71	9110.64	2	70	3	23.42	2	1	0	24.7207	2	0	1
41674	0.6	3.1	0.7	9	4.774	75.46	75.46	2.191	0.530444	3	0.52	1.99486	3	2.01	2	1.81	19.719	3	18.93	-0.209267	2	-0.13	-0.0765871	2	-0.13	0.3	113	2	5.6	24438.6	0	25	4	4	1	2.69	22789.3	24438.6	2	74	1	23.05	2	1	0	14.4238	1	0	2
41675	0.6	2.7	0.6	7.7	4.158	19.96	19.96	4.968	0.54	3	0.52	2.63867	4	2.53	3	2.42	38.2536	4	31.37	-0.107497	2	-0.13	-0.0476491	3	0.04	0.1	104	2	6.1	23272	1	71	3	3	2	1.15	23231.8	23272	2	59	2	24.53	2	3	1	16.7075	1	0	2
41676	0.6	3.1	0.7	9	4.774	10.94	10.94	1.504	0.530444	3	0.52	1.61863	2	1.62	2	1.81	13.536	2	12.94	-0.279438	1	-0.337	-0.146758	2	-0.13	0.6	99	2	6.6	53155.2	1	61	3	4	6	1.96	52544.9	53155.2	2	63	3	23.31	2	2	0	33.2548	3	1	2
41677	0.6	3.2	0.8	10.3	4.928	13.5	13.5	0.953	0.478447	2	0.46	1.33721	1	1.08	1	1.21	9.8159	1	7.58	-0.11448	2	-0.13	-0.134224	2	-0.13	1.7	113	2	8.4	28069.7	0	71	3	3	1	3.02	28468.9	28069.7	2	68	1	36.98	4	1	0	20.2734	2	0	1
41679	0.6	4.1	0.8	10.3	6.314	11.13	11.13	2.475	0.61301	4	0.6	2.29159	4	2.53	3	2.42	25.4925	4	31.37	0.0399113	3	0.046	0.47943	4	0.28	0.6	176	3	7.4	93809.7	0	21	3	2	5	1.97	91062.7	93809.7	1	61	3	21.33	2	2	1	46.0759	3	1	2
41682	0.6	2.7	0.8	10.3	4.158	4.17	4.17	2.192	0.403689	1	0.39	2.17016	3	2.01	3	2.42	22.5776	3	18.93	0.0110634	3	0.046	-0.304653	1	-0.322	1	93	1	7	85297.9	1	44	3	5	1		82023.2	85297.9	1	63	3	29.41	3	2	0	21.7558	2	0	2
41683	0.6	2.7	0.7	9	4.158	4.33	4.33	1.704	0.462	2	0.46	1.74348	2	1.62	2	1.81	15.336	2	12.94	-0.259073	1	-0.337	-0.354561	1	-0.322	0.5	100	2	8.1	31882.7	0	72	3	4	1	5	31044.2	31882.7	2	62	3	27.19	3	1	0	25.8025	2	0	1
41685	0.6	3.9	1	12.9	6.006	6.8	6.8	1.401	0.465581	2	0.46	2.07224	3	2.01	2	1.81	18.0729	3	18.93	0.315074	4	0.3	0.311067	4	0.28	1.4	118	2	7.5	44342.5	0	25	3	3	5	0.94	44570.6	44342.5	1	61	1	18.44	1	1	0	36.1796	3	1	2
41690	0.6	5.1	1	12.9	7.854	1.98	1.98	2.059	0.608837	4	0.6	2.45727	4	2.53	3	2.42	26.5611	4	31.37	0.382183	4	0.3	0.505951	4	0.28	0.8	96	1	7.8	18832.4	0	52	1	5	1	5	17560.2	18832.4	2	65	2	30.95	4	2	0	24.7608	2	0	1
41691	0.6	3.1	1	12.9	4.774	7.44	7.44	1.174	0.370078	1	0.39	1.89547	3	2.01	2	1.81	15.1446	2	12.94	0.292223	4	0.3	-0.180049	2	-0.13	1.1	127	2	8.2	51939.9	0	60	3	3	1	5	53088.3	51939.9	2	63	3	31.98	4	1	0	28.7273	2	0	1
41693	0.6	2.8	0.9	11.6	4.312	56.38	56.38	0.833	0.371724	1	0.39	1.37748	1	1.08	1	1.21	9.6628	1	7.58	0.0968601	3	0.046	-0.394029	1	-0.322	0.1	98	2	7.4	19714.5	0	50	4	4	2	5	18724.1	19714.5	1	74	3	35.12	4	3	0	21.3952	2	0	2
41694	0.6	3.3	0.9	11.6	5.082	26.24	26.24	0.713	0.438103	2	0.46	1.22193	1	1.08	1	1.21	8.2708	1	7.58	0.0851672	3	0.046	-0.0890616	2	-0.13	1.8	134	2	8.8	8112.49	1	60	2	4	3		8359.7	8112.49	2	61	3	26.06	3	2	0	38.0627	3	1	1
41697	0.6	3	0.6	7.7	4.62	5.89	5.89	0.95	0.6	4	0.6	0.984357	1	1.08	1	1.21	7.315	1	7.58	-0.490341	1	-0.337	-0.267335	1	-0.322	1.9	118	2	6.3	14126.5	1	28	2	1	1		13987.3	14126.5	2	69	3	29.98	3	1	0	23.3184	2	0	2
41698	0.6	3.4	0.7	9	5.236	7.12	7.12	3.108	0.581778	4	0.6	2.34448	4	2.53	3	2.42	27.972	4	31.37	-0.11694	2	-0.13	0.219688	4	0.28	0.3	125	2	7.6	110538	0	42	3	4	1	4.14	108123	110538	1	69	3	34.52	4	1	1	29.4485	2	0	2
41699	0.6	3	0.7	9	4.62	110.93	110.93	1.777	0.513333	3	0.52	1.78543	2	1.62	2	1.81	15.993	3	18.93	-0.251618	1	-0.337	-0.183948	2	-0.13	1.3	111	2	8.7	20990.8	0	51	4	4	1	4.75	19455.2	20990.8	1	65	1	41.12	4	2	0	14.2635	1	0	1
41702	0.6	3.2	0.8	10.3	4.928	27.76	27.76	0.548	0.478447	2	0.46	0.78387	1	1.08	1	1.21	5.6444	1	7.58	-0.153857	2	-0.13	-0.173601	2	-0.13	0.3	144	2	9.1	22837.2	1	55	4	3	3	3.43	22428.7	22837.2	1	59	1	45.13	4	1	1	15.0648	1	0	2
41708	0.6	2.8	0.7	9	4.312	2.18	2.18	2.086	0.479111	2	0.46	1.94575	3	2.01	2	1.81	18.774	3	18.93	-0.220006	2	-0.13	-0.267526	1	-0.322	154.5	97	1	6.8	88241.8	1	37	3	4	1	4.72	85931.5	88241.8	2	63	3	26.15	3	1	0	21.7158	2	0	2
41711	0.6	2.7	0.7	9	4.158	8.06	8.06	1.967	0.462	2	0.46	1.88701	3	2.01	2	1.81	17.703	3	18.93	-0.232184	2	-0.13	-0.327672	1	-0.322	0.8	62	1	5.7	48737.5	1	73	3	3	1	3.65	44933.4	48737.5	1	71	3	29.08	3	1	1	36.5402	3	1	1
41713	0.6	3	0.8	10.3	4.62	4.61	4.61	0.779	0.448544	2	0.46	1.13561	1	1.08	1	1.21	8.0237	1	7.58	-0.131557	2	-0.13	-0.284115	1	-0.322	0.5	87	1	5.8	22501.1	0	42	3	4	1	1.28	22505.4	22501.1	1	60	2	17.89	1	3	1	22.8777	2	0	2
41715	17.4	2.8	0.8	10.3	4.312	0.13	0.13	2.878	0.418641	1	0.39	2.44245	4	2.53	3	2.42	29.6434	4	31.37	0.0805119	3	0.046	-0.187237	2	-0.13	1.2	118	2	9.5	28867.4	1	74	3	3	1	1.46	29571.6	28867.4	1	62	3	24.33	2	1	1	41.6686	3	1	1
41717	0.6	2.9	0.7	9	4.466	14.32	14.32	2.915	0.496222	3	0.52	2.28037	4	2.53	3	2.42	26.235	4	31.37	-0.13603	2	-0.13	-0.128871	2	-0.13	2.6	76	1	6.5	32773.3	1	72	3	2	1	2.34	33715.3	32773.3	1	67	1	23.87	2	2	0	27.926	2	0	1
41721	0.6	3.3	0.7	9	5.082	12.97	12.97	1.061	0.564667	4	0.6	1.26971	1	1.08	1	1.21	9.549	1	7.58	-0.324004	1	-0.337	-0.054864	2	-0.13	1.1	137	2	7.5	22963.5	0	37	3	2	1	0.84	22782.6	22963.5	1	64	1	25.32	3	3	1	30.0896	3	1	2
41724	1	3.8	0.9	11.6	5.852	8.66	8.66	1.827	0.504483	3	0.52	2.16288	3	2.01	3	2.42	21.1932	3	18.93	0.196862	4	0.3	0.314717	4	0.28	0.8	130	2	11.4	24655.4	0	27	4	5	5	1.63	24342.5	24655.4	2	68	1	31.09	4	1	0	12.4605	1	0	2
41725	0.6	3.3	0.9	11.6	5.082	57.87	57.87	4.447	0.438103	2	0.46	3.05243	4	2.53	3	2.42	51.5852	4	31.37	0.449375	4	0.3	0.275146	4	0.28	0.4	98	2	8.2	33080	1	77	3	3	2	1.05	30498	33080	1	66	1	26.36	3	1	0	32.3733	3	1	2
41728	6.6	2.7	0.7	9	4.158	20.45	20.45	5.213	0.462	2	0.46	2.86166	4	2.53	3	2.42	46.917	4	31.37	0.066128	3	0.046	-0.02936	3	0.04	262.8	98	2	7.4	147473	1	47	3	5	1	5	143386	147473	2	65	1	18.2	1	1	0	42.0693	3	1	2
41729	162.9	3.2	0.7	9	4.928	0.42	0.42	3.308	0.547556	3	0.52	2.40684	4	2.53	3	2.42	29.772	4	31.37	-0.0974419	2	-0.13	0.103043	3	0.04	67	112	2	7.8	83611.8	0	53	3	2	1	5	83459.2	83611.8	2	63	3	38.63	4	2	0	28.5671	2	0	1
41730	0.6	3.4	0.9	11.6	5.236	8.15	8.15	0.792	0.451379	2	0.46	1.32701	1	1.08	1	1.21	9.1872	1	7.58	0.0928524	3	0.046	-0.0138882	3	0.04	0.2	103	2	8.6	23634.8	0	35	1	2	1	1.16	22605.7	23634.8	1	70	3	28.49	3	3	1	27.0045	2	0	2
41733	0.6	3.4	0.5	6.5	5.236	3.88	3.88	1.223	0.805538	4	0.6	1.07556	1	1.08	1	1.21	7.9495	1	7.58	-0.537642	1	-0.337	0.0288116	3	0.04	14.1	115	2	5.9	76423	0	38	3	3	5	5	73224	76423	1	61	3	34	4	1	0	32.3333	3	1	1
41735	0.6	3.1	1.5	19.4	4.774	0.12	0.12	0.015	0.246082	1	0.39	-1.59041	1	1.08	1	1.21	0.291	1	7.58	0.305797	4	0.3	-0.290905	1	-0.322	0.9	92	1	10.6	70814	1	64	3	5	1	5	67934	70814	2	62	1	25.4	3	1	1	33.8157	3	1	1
41737	0.6	2.8	0.8	10.3	4.312	12.32	12.32	0.556	0.418641	1	0.39	0.798363	1	1.08	1	1.21	5.7268	1	7.58	-0.153093	2	-0.13	-0.420841	1	-0.322	0.4	98	2	8.3	35204.2	1	28	4	2	4	3.79	34837.4	35204.2	1	69	3	24.93	2	1	0	25.3618	2	0	2
41739	0.6	2.6	0.9	11.6	4.004	6.8	6.8	1.156	0.345172	1	0.39	1.70517	2	1.62	2	1.81	13.4096	2	12.94	0.12884	3	0.046	-0.450869	1	-0.322	0.2	94	1	9	8380.58	0	69	4	1	5	0.99	7963.93	8380.58	1	72	2	30.93	4	1	1	11.8195	1	0	1
41740	0.6	2.6	0.9	11.6	4.004	20.19	20.19	1.537	0.345172	1	0.39	1.99003	3	2.01	2	1.81	17.8292	3	18.93	0.167284	4	0.3	-0.412425	1	-0.322	0.2	90	1	8.5	10843.4	0	79	4	5	4	2.88	10178	10843.4	2	68	1	28.18	3	1	0	23.5989	2	0	1
41748	0.6	3.5	0.9	11.6	5.39	12.1	12.1	1.404	0.464655	2	0.46	1.89953	3	2.01	2	1.81	16.2864	3	18.93	0.153795	4	0.3	0.111459	3	0.04	3.3	134	2	8	8013.41	1	62	1	3	3	0.73	8126.19	8013.41	1	66	.	28.91	3	1	1	12.8211	1	0	2
41751	0.9	2.5	1	12.9	3.85	24.23	24.23	3.955	0.29845	1	0.39	3.11003	4	2.53	3	2.42	51.0195	4	31.37	0.568079	4	0.3	-0.206988	2	-0.13	189.2	88	1	9.4	20783.5	1	73	3	3	1	2.56	20747.6	20783.5	2	59	1	40.45	4	1	0	15.7459	1	0	1
41753	0.6	3	0.9	11.6	4.62	9.63	9.63	1.561	0.398276	1	0.39	2.00553	3	2.01	2	1.81	18.1076	3	18.93	0.169724	4	0.3	-0.205975	2	-0.13	0.1	70	1	6.7	44152.1	0	78	3	4	2	2.88	44554.1	44152.1	2	60	2	37.68	4	2	1	20.3135	2	0	2
41755	0.6	2.4	1.1	14.2	3.696	12.37	12.37	1.378	0.260282	1	0.39	2.23053	3	2.01	3	2.42	19.5676	3	18.93	0.39636	4	0.3	-0.48943	1	-0.322	0.1	51	1	9.2	32773.3	1	79	3	2	2	1.76	33715.3	32773.3	1	67	1	25.79	3	2	1	26.0429	2	0	1
41756	0.6	3	0.9	11.6	4.62	17.81	17.81	4.632	0.398276	1	0.39	3.09319	4	2.53	3	2.42	53.7312	4	31.37	0.464672	4	0.3	0.0889731	3	0.04	47.9	157	2	10.8	8961.5	1	60	1	1	1	2.27	8498.11	8961.5	2	65	1	29.56	3	1	1	30.6906	3	1	2
41758	0.6	3.5	0.7	9	5.39	14.24	14.24	2.421	0.598889	4	0.6	2.09468	3	2.01	3	2.42	21.789	3	18.93	-0.185806	2	-0.13	0.215227	4	0.28	0.5	148	2	7.3	25289.5	0	28	1	1	5		24677	25289.5	2	64	2	23.09	2	3	0	28.0462	2	0	2
41759	0.6	3	0.6	7.7	4.62	14.8	14.8	2.013	0.6	4	0.6	1.73528	2	1.62	2	1.81	15.5001	2	12.94	-0.382812	1	-0.337	-0.159806	2	-0.13	2.9	110	2	6.1	26644.7	0	41	3	2	1	1.01	26649.7	26644.7	2	59	3	24	2	3	1	26.123	2	0	2
41760	0.6	3.3	0.9	11.6	5.082	5.29	5.29	3.104	0.438103	2	0.46	2.69289	4	2.53	3	2.42	36.0064	4	31.37	0.326036	4	0.3	0.151807	4	0.28	0.4	107	2	8.7	33773.7	1	73	3	3	2	1.57	33715.3	33773.7	1	67	1	28.2	3	1	1	59.2977	3	1	1
41761	1.2	2.9	0.7	9	4.466	7.07	7.07	5.191	0.496222	3	0.52	2.85743	4	2.53	3	2.42	46.719	4	31.37	0.0645232	3	0.046	0.0716823	3	0.04	26.2	92	1	7.2	117393	1	54	3	5	1	5	116947	117393	2	70	3	23.05	2	1	0	32.8942	3	1	1
41762	0.6	3.1	0.6	7.7	4.774	10.53	10.53	5.856	0.62	4	0.6	2.80312	4	2.53	3	2.42	45.0912	4	31.37	-0.0456504	3	0.046	0.242366	4	0.28	0.3	94	1	6.4	68695.3	0	32	3	5	5	5	65271.2	68695.3	2	68	3	34.96	4	1	1	12.6208	1	0	2
41764	0.6	2.9	0.9	11.6	4.466	4.43	4.43	2.762	0.385	1	0.39	2.57616	4	2.53	3	2.42	32.0392	4	31.37	0.292045	4	0.3	-0.144165	2	-0.13	0.3	89	1	8.7	63922.8	0	54	3	5	1	4.84	63806.1	63922.8	1	60	3	26.09	3	2	0	28.4068	2	0	1
41768	0.6	3.1	0.7	9	4.774	1.01	1.01	0.657	0.530444	3	0.52	0.790429	1	1.08	1	1.21	5.913	1	7.58	-0.363619	1	-0.337	-0.230939	1	-0.322	12.6	116	2	7.2	11330.1	1	57	1	5	1	5	11163.5	11330.1	1	65	1	28.5	3	1	1	11.3387	1	0	1
41770	#NULL!	3	0.8	10.3	4.62	1.5	1.5	1.148	0.448544	2	0.46	1.52337	2	1.62	1	1.21	11.8244	2	12.94	-0.0951012	2	-0.13	-0.247659	1	-0.322	234.9	99	2	9.4	9586.99	1	71	2	1	2	1.24	8534.31	9586.99	1	72	1	31.13	4	1	1	19.0714	1	0	1
41771	0.6	3	0.8	10.3	4.62	17.11	17.11	3.251	0.448544	2	0.46	2.56431	4	2.53	3	2.42	33.4853	4	31.37	0.117261	3	0.046	-0.0352968	3	0.04	40.5	116	2	8.8	7395.04	1	80	2	2	2	2.45	6340.4	7395.04	1	62	3	26.75	3	1	0	31.1713	3	1	2
41772	0.6	3.6	0.6	7.7	5.544	10.94	10.94	1.514	0.72	4	0.6	1.45041	2	1.62	1	1.21	11.6578	2	12.94	-0.433759	1	-0.337	0.182278	4	0.28	0.3	128	2	6	8986.39	0	69	2	2	1	2.86	7817.36	8986.39	2	61	2	25.95	3	2	1	26.2032	2	0	2
41776	0.6	3	0.8	10.3	4.62	3.08	3.08	1.746	0.448544	2	0.46	1.94268	3	2.01	2	1.81	17.9838	3	18.93	-0.0345569	3	0.046	-0.187115	2	-0.13	0.5	127	2	7.8	21694.3	1	48	1	4	1	1.64	20002.4	21694.3	2	71	3	24.24	2	1	1	21.3552	2	0	2
41782	0.6	3.1	0.8	10.3	4.774	9.85	9.85	2.647	0.463495	2	0.46	2.35878	4	2.53	3	2.42	27.2641	4	31.37	0.0573282	3	0.046	-0.0302201	3	0.04	0.7	119	2	8.1	47353.4	0	66	3	3	1	4.38	46864.7	47353.4	1	61	2	32.03	4	3	1	11.4989	1	0	2
41783	0.6	3	0.8	10.3	4.62	5.83	5.83	2.411	0.448544	2	0.46	2.26539	4	2.53	3	2.42	24.8333	4	31.37	0.0334045	3	0.046	-0.119154	2	-0.13	19.2	89	1	6.8	32335.5	1	80	3	5	2	1.57	29122.7	32335.5	1	67	1	26.65	3	1	1	24.2399	2	0	2
41785	0.6	3.1	0.7	9	4.774	20.49	20.49	1.224	0.530444	3	0.52	1.41262	2	1.62	1	1.21	11.016	2	12.94	-0.307717	1	-0.337	-0.175037	2	-0.13	0.6	110	2	7.4	36049.1	1	34	3	2	3	1.25	36034.6	36049.1	2	60	1	35.31	4	3	0	29.2482	2	0	2
41788	0.6	3.2	0.7	9	4.928	14.21	14.21	1.457	0.547556	3	0.52	1.58688	2	1.62	2	1.81	13.113	2	12.94	-0.284207	1	-0.337	-0.0837218	2	-0.13	0.1	116	2	7.6	70464.1	1	38	3	2	5	1.79	70435.7	70464.1	2	62	1	20.45	2	1	1	16.9079	1	0	1
41791	1895.4	3.2	0.8	10.3	4.928	8.84	8.84	1.64	0.478447	2	0.46	1.88005	3	2.01	2	1.81	16.892	3	18.93	-0.0453728	3	0.046	-0.0651163	2	-0.13	41.4	98	2	6.9	27640.9	0	78	3	2	1	2.56	28153.1	27640.9	1	67	2	35.68	4	2	0	33.3349	3	1	1
41793	0.6	3.7	1	12.9	5.698	23.11	23.11	2.592	0.441705	2	0.46	2.68748	4	2.53	3	2.42	33.4368	4	31.37	0.436495	4	0.3	0.345909	4	0.28	0.3	155	2	13.1	27906.9	0	43	3	3	5	1.18	26731.6	27906.9	1	65	1	39.23	4	1	0	22.5572	2	0	1
41794	0.6	3.1	0.9	11.6	4.774	24.96	24.96	0.573	0.411552	1	0.39	1.00333	1	1.08	1	1.21	6.6468	1	7.58	0.0716749	3	0.046	-0.239014	1	-0.322	0.2	108	2	13.5	31916	0	44	3	3	1	1.61	30828.7	31916	1	61	1	30.29	4	3	1	30.7707	3	1	2
41796	#NULL!	2.9	0.5	6.5	4.466	49.06	49.06	12.457	0.687077	4	0.6	3.39653	4	2.53	3	2.42	80.9705	4	31.37	0.0371365	3	0.046	0.27412	4	0.28	#NULL!	91	1	4.1	14701.5	1	60	4	3	2	1.35	12948.3	14701.5	2	60	1		.	1	1	18.5506	1	0	1
41797	0.6	3.6	0.9	11.6	5.544	27.37	27.37	0.867	0.477931	2	0.46	1.41748	2	1.62	1	1.21	10.0572	1	7.58	0.100193	3	0.046	0.117524	3	0.04	0.3	98	2	8.2	50005.9	0	69	3	3	1	2.08	50123.7	50005.9	1	60	3	28.15	3	2	0	30.1697	3	1	1
41802	0.6	3	0.8	10.3	4.62	9.18	9.18	1.107	0.448544	2	0.46	1.487	2	1.62	1	1.21	11.4021	2	12.94	-0.0991949	2	-0.13	-0.251753	1	-0.322	0.4	96	1	7.1	76822.5	1	30	3	3	1	2.82	76791.6	76822.5	2	60	3	23.64	2	1	0	85.3406	3	1	2
41808	0.6	3	0.8	10.3	4.62	11.53	11.53	2.95	0.448544	2	0.46	2.46716	4	2.53	3	2.42	30.385	4	31.37	0.0876783	3	0.046	-0.0648799	2	-0.13	0.2	100	2	8.2	60045.8	1	68	3	3	1	3.65	59356.4	60045.8	1	60	1	23.48	2	1	1	30.5303	3	1	2
41809	0.6	3.2	0.7	9	4.928	26.83	26.83	1.812	0.547556	3	0.52	1.80493	2	1.62	2	1.81	16.308	3	18.93	-0.248041	1	-0.337	-0.0475559	3	0.04	0.2	107	2	6	34121.5	0	35	1	3	1	1.09	31808.7	34121.5	2	70	3	41.09	4	3	1	14.0231	1	0	1
41813	3.4	3.8	1.1	14.2	5.852	2.65	2.65	1.385	0.412113	1	0.39	2.2356	4	2.53	3	2.42	19.667	3	18.93	0.397068	4	0.3	0.269728	4	0.28	4.6	124	2	11	25402.1	0	28	1	1	6	0.47	23789	25402.1	2	68	2	23.49	2	1	0	33.4551	3	1	2
41814	0.6	2.2	0.7	9	3.388	4.76	4.76	0.622	0.376444	1	0.39	0.735685	1	1.08	1	1.21	5.598	1	7.58	-0.366991	1	-0.337	-0.601324	1	-0.322	1.6	65	1	6.9	14694.7	0	80	3	2	2	1.44	14253.9	14694.7	2	60	1	27.97	3	2	0	33.5753	3	1	2
41819	0.6	3.1	0.8	10.3	4.774	18.86	18.86	0.505	0.463495	2	0.46	0.702153	1	1.08	1	1.21	5.2015	1	7.58	-0.157957	2	-0.13	-0.245505	1	-0.322	0.5	125	2	9.1	21712.9	0	25	4	3	5	0.61	21644.4	21712.9	2	68	3	29.69	3	3	0	15.7059	1	0	2
41822	0.6	3.9	0.9	11.6	6.006	37.25	37.25	2.078	0.517759	3	0.52	2.29161	4	2.53	3	2.42	24.1048	4	31.37	0.222545	4	0.3	0.380121	4	0.28	4.5	114	2	10	27161.5	0	21	2	4	5	2.82	25783.8	27161.5	2	71	1	35.58	4	1	0	23.8793	2	0	2
41827	0.6	3.1	1	12.9	4.774	5.13	5.13	1.689	0.370078	1	0.39	2.25919	4	2.53	3	2.42	21.7881	3	18.93	0.344348	4	0.3	-0.127924	2	-0.13	0.2	75	1	11	27494.6	0	78	3	5	1	4.38	28004.1	27494.6	1	63	3	25.65	3	1	1	21.0747	2	0	2
41834	0.6	2.9	0.9	11.6	4.466	1.05	1.05	0.233	0.385	1	0.39	0.103483	1	1.08	1	1.21	2.7028	1	7.58	0.0396676	3	0.046	-0.396543	1	-0.322	6.2	103	2	8	78103.1	0	43	3	5	1	5	75479.6	78103.1	1	70	3	27.36	3	3	0	24.7608	2	0	2
41838	0.6	3.2	0.8	10.3	4.928	11.21	11.21	1.808	0.478447	2	0.46	1.97757	3	2.01	2	1.81	18.6224	3	18.93	-0.0282213	3	0.046	-0.0479649	3	0.04	0.5	103	2	6.8	33843.7	1	58	3	1	1	1.18	33492.4	33843.7	2	62	1	36.21	4	1	1	34.9776	3	1	1
41839	0.6	3.4	0.8	10.3	5.236	2.88	2.88	1.061	0.50835	3	0.52	1.44456	2	1.62	1	1.21	10.9283	2	12.94	-0.103776	2	-0.13	0.0126243	3	0.04	0.5	123	2	8.6	21137.6	1	43	1	2	5	0.63	17893	21137.6	2	70	1	28.36	3	1	0	15.8661	1	0	2
41840	0.6	2.7	0.7	9	4.158	14.29	14.29	1.785	0.462	2	0.46	1.78992	2	1.62	2	1.81	16.065	3	18.93	-0.250801	1	-0.337	-0.346288	1	-0.322	0.5	97	1	7.2	38635.4	1	75	3	2	1	1.2	36091.2	38635.4	2	63	1	30.19	4	1	1	28.3267	2	0	1
41841	6.2	2.5	1.2	15.5	3.85	0.14	0.14	0.392	0.248387	1	0.39	1.14826	1	1.08	1	1.21	6.076	1	7.58	0.330599	4	0.3	-0.558991	1	-0.322	0.1	82	1	11.6	32523	1	70	3	5	1	4.38	31860.2	32523	1	61	.		.	2	1	18.9112	1	0	2
41842	0.6	3.9	0.8	10.3	6.006	7.07	7.07	2.217	0.583107	4	0.6	2.1815	3	2.01	3	2.42	22.8351	3	18.93	0.0136183	3	0.046	0.394335	4	0.28	0.8	142	2	7.6	32582.3	0	21	1	4	5	4.24	31733.9	32582.3	1	69	3	28.69	3	1	0	24.6807	2	0	2
41843	0.6	3.9	0.7	9	6.006	12.54	12.54	1.027	0.667333	4	0.6	1.23714	1	1.08	1	1.21	9.243	1	7.58	-0.327382	1	-0.337	0.273563	4	0.28	1.2	147	2	7.8	22515.6	1	25	1	2	1	1.03	18649.6	22515.6	1	69	3	38.13	4	1	1	15.8261	1	0	2
41844	0.6	3.3	1	12.9	5.082	34.75	34.75	0.422	0.393953	1	0.39	0.8723	1	1.08	1	1.21	5.4438	1	7.58	0.218902	4	0.3	-0.116909	2	-0.13	0.2	135	2	8.6	34045.1	1	36	3	3	5	1.14	32490.8	34045.1	2	60	2	33.06	4	3	1	42.47	3	1	1
41852	0.6	3	0.7	9	4.62	4.72	4.72	1.476	0.513333	3	0.52	1.59984	2	1.62	2	1.81	13.284	2	12.94	-0.28228	1	-0.337	-0.21461	2	-0.13	0.8	124	2	6.9	19562.5	0	65	3	3	1	1.79	19360.6	19562.5	2	59	2	25.09	3	2	1	21.0346	2	0	2
41853	0.6	3.3	0.8	10.3	5.082	11.6	11.6	1.645	0.493398	3	0.52	1.88309	3	2.01	2	1.81	16.9435	3	18.93	-0.0448632	3	0.046	0.00404902	3	0.04	0.8	123	2	8.6	90669.4	0	52	3	4	5		87404.2	90669.4	1	61	3	24.26	2	1	1	33.5753	3	1	2
41855	0.6	3.6	0.8	10.3	5.544	8.76	8.76	1.555	0.538252	3	0.52	1.82683	3	2.01	2	1.81	16.0165	3	18.93	-0.0540271	3	0.046	0.186445	4	0.28	0.5	110	2	6.5	46498.8	0	21	3	4	5	0.38	45914.8	46498.8	2	67	3	24.26	2	1	0	26.1631	2	0	2
41857	1.3	2.8	0.7	9	4.312	1.21	1.21	1.989	0.479111	2	0.46	1.89813	3	2.01	2	1.81	17.901	3	18.93	-0.229932	2	-0.13	-0.277453	1	-0.322	2.3	105	2	6.7	80125.8	1	30	3	4	1	4.84	79010.5	80125.8	2	62	3	26.92	3	3	1	30.4101	3	1	2
41858	0.6	3	0.7	9	4.62	18.03	18.03	1.686	0.513333	3	0.52	1.73286	2	1.62	2	1.81	15.174	2	12.94	-0.26091	1	-0.337	-0.19324	2	-0.13	0.3	90	1	5	60818.2	0	60	3	4	5	0.19	61587.5	60818.2	2	60	3	20.83	2	3	0	40.4667	3	1	2
41863	0.6	3.2	0.6	7.7	4.928	17.76	17.76	2.645	0.64	4	0.6	2.00832	3	2.01	2	1.81	20.3665	3	18.93	-0.318438	1	-0.337	0.0373828	3	0.04	0.4	139	2	8.6	37991.4	1	48	4	3	3	3.22	38150.8	37991.4	2	65	3	29.9	3	2	1	23.4386	2	0	2
41864	0.6	4.3	0.8	10.3	6.622	5.51	5.51	5.727	0.642913	4	0.6	3.13054	4	2.53	3	2.42	58.9881	4	31.37	0.3217	4	0.3	0.796723	4	0.28	0.7	149	2	7.5	21287.5	0	44	1	4	3	2.95	20643.6	21287.5	2	71	3	32.64	4	1	1	17.4287	1	0	1
41865	0.6	3.7	1.1	14.2	5.698	2.12	2.12	1.642	0.401268	1	0.39	2.40582	4	2.53	3	2.42	23.3164	3	18.93	0.423167	4	0.3	0.248969	4	0.28	0.6	123	2	12.3	10618.8	0	76	4	5	1	5	8434.92	10618.8	2	69	3	28.03	3	2	0	21.7158	2	0	1
41867	0.6	3.3	0.7	9	5.082	184.15	184.15	4.221	0.564667	4	0.6	2.65057	4	2.53	3	2.42	37.989	4	31.37	-0.0133098	3	0.046	0.255831	4	0.28	1.6	133	2	6.9	19571.3	0	35	3	2	1	1.94	19417	19571.3	2	59	2	37.11	4	1	1	29.3684	2	0	1
41868	1.1	3.1	0.6	7.7	4.774	4.45	4.45	1.631	0.62	4	0.6	1.52484	2	1.62	1	1.21	12.5587	2	12.94	-0.421855	1	-0.337	-0.133838	2	-0.13	0.9	94	1	5.7	34680.5	0	78	3	1	1	1.61	34961.9	34680.5	2	60	2	29.9	3	2	1	29.2081	2	0	2
41870	0.6	2.3	1	12.9	3.542	3.62	3.62	1.117	0.274574	1	0.39	1.8457	3	2.01	2	1.81	14.4093	2	12.94	0.286526	4	0.3	-0.536777	1	-0.322	1	76	1	8.7	14930.7	0	59	1	2	3	0.91	14112.2	14930.7	1	71	2		.	2	1	19.2317	1	0	1
41871	0.6	2.8	0.8	10.3	4.312	12.63	12.63	2.505	0.418641	1	0.39	2.30364	4	2.53	3	2.42	25.8015	4	31.37	0.0429569	3	0.046	-0.224792	1	-0.322	0.5	82	1	5.5	55093.9	1	65	3	4	1		54461.3	55093.9	2	62	1	19.65	2	1	0	39.9458	3	1	2
41875	0.6	2.9	0.9	11.6	4.466	14.5	14.5	0.968	0.385	1	0.39	1.52768	2	1.62	1	1.21	11.2288	2	12.94	0.110143	3	0.046	-0.326067	1	-0.322	0.7	118	2	10.8	15859.6	1	51	2	2	1	2.34	16048.5	15859.6	1	72	2	30.82	4	1	1	21.6356	2	0	2
41877	0.6	1.9	0.2	2.6	2.926	23	23	66.768	1.12538	4	0.6	4.55092	4	2.53	3	2.42	173.597	4	31.37	0.0002276	3	0.046	0.0103681	3	0.04	246.5	57	1	2.9	27343.6	1	42	4	4	5	2.19	26854.5	27343.6	1	59	3	21.87	2	1	1	25.8025	2	0	2
41879	1269.8	2.6	0.8	10.3	4.004	5.43	5.43	2.137	0.388738	1	0.39	2.14475	3	2.01	3	2.42	22.0111	3	18.93	0.00543978	3	0.046	-0.351128	1	-0.322	3.4	81	1	8.1	26865.1	1	80	3	4	1	1.31	24599.9	26865.1	1	60	1	31.63	4	2	1	55.2911	3	1	2
41881	0.6	3.5	0.9	11.6	5.39	10.59	10.59	1.684	0.464655	2	0.46	2.08137	3	2.01	3	2.42	19.5344	3	18.93	0.182255	4	0.3	0.139919	3	0.04	0.4	93	1	9.9	40315	0	70	3	3	1	5	34961.9	40315	2	60	3	29.87	3	2	0	33.1346	3	1	1
41882	0.6	3	0.7	9	4.62	13.65	13.65	1.567	0.513333	3	0.52	1.65966	2	1.62	2	1.81	14.103	2	12.94	-0.273035	1	-0.337	-0.205365	2	-0.13	0.3	102	2	6.7	12292.2	1	59	1	1	5	1.58	12438.6	12292.2	2	71	3	34.91	4	2	1	15.7059	1	0	1
41883	0.6	3.3	1	12.9	5.082	26.25	26.25	1.983	0.393953	1	0.39	2.41966	4	2.53	3	2.42	25.5807	4	31.37	0.374405	4	0.3	0.038594	3	0.04	1.1	117	2	11.3	14573.3	1	42	2	4	5	2.84	14746.9	14573.3	2	69	1	59.13	4	1	1	9.41551	1	0	2
41888	0.6	3.2	0.9	11.6	4.928	19.73	19.73	2.056	0.424828	1	0.39	2.28096	4	2.53	3	2.42	23.8496	4	31.37	0.220294	4	0.3	-0.0225907	3	0.04	0.2	89	1	6.9	40803.4	0	71	3	3	6	1.18	41383.7	40803.4	1	66	3	28.65	3	3	0	41.268	3	1	2
41895	0.6	2.9	0.7	9	4.466	4.03	4.03	1.19	0.496222	3	0.52	1.38445	1	1.08	1	1.21	10.71	2	12.94	-0.311126	1	-0.337	-0.303967	1	-0.322	0.3	118	2	7.6	28376.2	1	47	1	5	1	0.92	27959	28376.2	2	65	1	19.03	2	2	1	27.7657	2	0	2
41896	0.6	3	0.8	10.3	4.62	15.77	15.77	4.027	0.448544	2	0.46	2.77837	4	2.53	3	2.42	41.4781	4	31.37	0.189818	4	0.3	0.0372597	3	0.04	0.5	175	3	8.9	20869.7	0	53	3	3	1	0.48	20831.6	20869.7	2	59	2	20.41	2	3	1	33.8558	3	1	2
41898	0.6	2.9	0.7	9	4.466	217.73	217.73	1.063	0.496222	3	0.52	1.2716	1	1.08	1	1.21	9.567	1	7.58	-0.323805	1	-0.337	-0.316646	1	-0.322	0.6	103	2	9.1	39713.7	1	54	4	5	3	5	36633.8	39713.7	2	65	3	29.9	3	1	1	13.5824	1	0	2
41899	0.6	3.2	0.8	10.3	4.928	2.9	2.9	0.576	0.478447	2	0.46	0.833702	1	1.08	1	1.21	5.9328	1	7.58	-0.151179	2	-0.13	-0.170922	2	-0.13	0.3	84	1	5.2	36324.3	0	35	1	1	1	0.71	33862.2	36324.3	1	71	3	27.5	3	1	1	33.5352	3	1	2
41902	0.6	3.7	0.7	9	5.698	10.75	10.75	1.894	0.633111	4	0.6	1.84919	3	2.01	2	1.81	17.046	3	18.93	-0.239654	1	-0.337	0.274712	4	0.28	0.3	122	2	8.4	21316	0	36	4	3	1	1.14	20009.8	21316	1	63	2	47.54	4	1	0	10.3771	1	0	2
41904	0.6	2.3	0.9	11.6	3.542	21	21	2.25	0.305345	1	0.39	2.37113	4	2.53	3	2.42	26.1	4	31.37	0.24013	4	0.3	-0.42159	1	-0.322	0.1	73	1	7.3	42441.2	1	70	3	3	1	3.71	40014.4	42441.2	2	62	3	38.48	4	2	0	34.5369	3	1	1
41907	0.6	3.2	0.9	11.6	4.928	8.38	8.38	1.291	0.424828	1	0.39	1.81562	3	2.01	2	1.81	14.9756	2	12.94	0.142388	3	0.046	-0.100496	2	-0.13	0.6	107	2	7.3	25463.5	1	23	2	2	6	0.66	24863.2	25463.5	2	61	2	31.24	4	3	1	17.9896	1	0	2
41908	2.1	2.9	0.7	9	4.466	5.51	5.51	1.585	0.496222	3	0.52	1.67108	2	1.62	2	1.81	14.265	2	12.94	-0.271203	1	-0.337	-0.264044	1	-0.322	0.1	128	2	7.8	16765.5	1	55	1	1	1	2.56	16965.2	16765.5	1	66	1	33.64	4	1	1	30.2899	3	1	2
41912	0.6	2.8	0.7	9	4.312	14.28	14.28	0.923	0.479111	2	0.46	1.13037	1	1.08	1	1.21	8.307	1	7.58	-0.337668	1	-0.337	-0.385188	1	-0.322	1.3	90	1	8	37066.1	1	56	4	5	3	4.13	34191.5	37066.1	2	65	3	46.52	4	1	1	17.3886	1	0	2
41914	0.6	3.1	0.5	6.5	4.774	40.82	40.82	14.116	0.734462	4	0.6	3.52156	4	2.53	3	2.42	91.754	4	31.37	0.0398359	3	0.046	0.402341	4	0.28	245.7	124	2	4.8	45082	0	25	3	2	1	0.52	43484.1	45082	2	59	3	23.68	2	3	1	35.6187	3	1	2
41915	5.7	3	0.8	10.3	4.62	2.43	2.43	1.35	0.448544	2	0.46	1.68545	2	1.62	2	1.81	13.905	2	12.94	-0.0748039	2	-0.13	-0.227362	1	-0.322	7.3	134	2	7.7	55992.5	1	63	3	5	1	3.93	53715.2	55992.5	2	62	3	26.65	3	2	1	36.4601	3	1	2
41918	0.6	2.9	0.9	11.6	4.466	19.06	19.06	1.583	0.385	1	0.39	2.01952	3	2.01	2	1.81	18.3628	3	18.93	0.171963	4	0.3	-0.264247	1	-0.322	0.3	82	1	6.4	26884	1	53	3	2	1	0.9	26740	26884	1	67	3	24.18	2	3	1	27.0846	2	0	1
41919	1.3	2.9	0.8	10.3	4.466	46.2	46.2	3.635	0.433592	2	0.46	2.67596	4	2.53	3	2.42	37.4405	4	31.37	0.153926	4	0.3	-0.0591429	2	-0.13	20.3	114	2	8.1	16765.5	1	53	1	4	1	4.09	16965.2	16765.5	1	66	3	24.88	2	1	1	12.5407	1	0	2
41922	0.6	2.9	0.9	11.6	4.466	23.86	23.86	3.419	0.385	1	0.39	2.78955	4	2.53	3	2.42	39.6604	4	31.37	0.356608	4	0.3	-0.0796025	2	-0.13	2.5	103	2	9.7	75893.6	1	33	3	5	1	5	75863.1	75893.6	2	63	3	23.34	2	1	0	38.864	3	1	2
41923	0.6	3	0.8	10.3	4.62	21.29	21.29	2.52	0.448544	2	0.46	2.30961	4	2.53	3	2.42	25.956	4	31.37	0.0444786	3	0.046	-0.10808	2	-0.13	0.2	88	1	8.5	57654.9	1	60	3	5	3	3.92	55310.1	57654.9	1	63	1	25.77	3	1	0	27.3651	2	0	1
41926	0.6	3.5	0.6	7.7	5.39	3.54	3.54	1.588	0.7	4	0.6	1.49813	2	1.62	1	1.21	12.2276	2	12.94	-0.426234	1	-0.337	0.130135	3	0.04	1	105	2	5.9	78103.1	0	49	3	3	3	5	75479.6	78103.1	1	70	3	28.44	3	3	0	47.2779	3	1	2
41929	0.6	3.4	0.8	10.3	5.236	3.57	3.57	0.451	0.50835	3	0.52	0.589062	1	1.08	1	1.21	4.6453	1	7.58	-0.163081	2	-0.13	-0.0466806	3	0.04	0.6	117	2	7.4	27598.6	1	44	4	4	3	5	25458.2	27598.6	2	68	2	40.25	4	3	0	8.77445	1	0	1
41934	0.6	2.6	0.7	9	4.004	21.47	21.47	1.758	0.444889	2	0.46	1.77468	2	1.62	2	1.81	15.822	3	18.93	-0.253559	1	-0.337	-0.389899	1	-0.322	0.9	91	1	6.5	26357.3	0	41	4	4	5	0.88	26760	26357.3	1	61	.	24.52	2	3	0	26.5237	2	0	2
41942	1.5	3	0.5	6.5	4.62	20.11	20.11	0.596	0.710769	4	0.6	0.356735	1	1.08	1	1.21	3.874	1	7.58	-0.599314	1	-0.337	-0.301819	1	-0.322	0.3	104	2	7.7	75823.6	1	44	3	4	1	3.77	74400.2	75823.6	2	63	1	23.66	2	3	0	12.4205	1	0	2
41944	0.6	3	0.8	10.3	4.62	28.24	28.24	1.7	0.448544	2	0.46	1.91598	3	2.01	2	1.81	17.51	3	18.93	-0.0392533	3	0.046	-0.191811	2	-0.13	0.9	106	2	8.4	74260.4	1	39	3	2	6	0	74230.5	74260.4	1	67	3	27.86	3	3	0	27.0846	2	0	2
41946	0.6	3.4	0.7	9	5.236	20.44	20.44	1.516	0.581778	4	0.6	1.62658	2	1.62	2	1.81	13.644	2	12.94	-0.278219	1	-0.337	0.0584094	3	0.04	0.3	120	2	7.5	10981.5	1	65	4	3	2	1.83	10410.7	10981.5	2	64	3	32.26	4	2	1	24.2399	2	0	1
41947	0.6	3.5	0.7	9	5.39	9.78	9.78	2.241	0.598889	4	0.6	2.01742	3	2.01	2	1.81	20.169	3	18.93	-0.204158	2	-0.13	0.196875	4	0.28	0.5	120	2	4.8	23443.2	0	31	3	3	3	0.73	22461.9	23443.2	1	61	3	25.28	3	3	0	39.1044	3	1	2
41948	0.6	3.6	0.8	10.3	5.544	23.98	23.98	6.245	0.538252	3	0.52	3.21713	4	2.53	3	2.42	64.3235	4	31.37	0.353082	4	0.3	0.593554	4	0.28	0.7	121	2	8.3	49325.5	0	27	3	3	5	0.62	48640.6	49325.5	2	62	.	38.15	4	1	0	21.1148	2	0	2
41958	0.6	3.3	0.8	10.3	5.082	6.99	6.99	1.8	0.493398	3	0.52	1.97314	3	2.01	2	1.81	18.54	3	18.93	-0.0290391	3	0.046	0.019873	3	0.04	0.7	137	2	9	24323.1	0	26	1	3	5		23728.6	24323.1	1	64	3	24.54	2	1	0	31.2114	3	1	2
41960	0.6	2.5	0.8	10.3	3.85	27.17	27.17	1.841	0.373786	1	0.39	1.99566	3	2.01	2	1.81	18.9623	3	18.93	-0.0248472	3	0.046	-0.415191	1	-0.322	0.1	66	1	5.9	33018.7	1	80	3	3	2	5	27095.9	33018.7	2	62	3	25.8	3	1	1	16.5072	1	0	2
41961	0.6	3.3	0.7	9	5.082	3.03	3.03	2.991	0.564667	4	0.6	2.30611	4	2.53	3	2.42	26.919	4	31.37	-0.128483	2	-0.13	0.140657	3	0.04	0.6	115	2	8.7	117384	0	46	3	3	1	4.72	115339	117384	2	66	3	30.45	4	1	1	20.2333	2	0	2
41962	0.6	3.3	0.7	9	5.082	13.54	13.54	1.514	0.564667	4	0.6	1.62526	2	1.62	2	1.81	13.626	2	12.94	-0.278422	1	-0.337	-0.00928196	3	0.04	0.3	103	2	7.4	90397.3	0	48	3	3	1	5	90414.5	90397.3	1	63	3	29.51	3	1	0	44.8739	3	1	1
41963	0.6	2.5	1	12.9	3.85	28.81	28.81	0.973	0.29845	1	0.39	1.70768	2	1.62	2	1.81	12.5517	2	12.94	0.27222	4	0.3	-0.502847	1	-0.322	7.1	80	1	9.5	8668.61	0	66	1	2	1	0.06	8372.14	8668.61	1	66	2	24.84	2	2	1	19.1515	1	0	1
41965	0.6	3.1	0.6	7.7	4.774	6.61	6.61	2.372	0.62	4	0.6	1.89938	3	2.01	2	1.81	18.2644	3	18.93	-0.346131	1	-0.337	-0.0581145	2	-0.13	0.3	125	2	8.4	57266.1	1	37	5	3	1	2.17	55981.8	57266.1	1	70	.	26.08	3	1	1	28.8475	2	0	2
41966	0.6	3	0.7	9	4.62	11.2	11.2	0.864	0.513333	3	0.52	1.06432	1	1.08	1	1.21	7.776	1	7.58	-0.343471	1	-0.337	-0.2758	1	-0.322	0.4	98	2	7.1	38472	0	62	5	3	1	2.05	38694.4	38472	2	69	1	21.36	2	2	1	10.6576	1	0	1
41969	0.6	3	0.7	9	4.62	15.63	15.63	2.309	0.513333	3	0.52	2.04731	3	2.01	2	1.81	20.781	3	18.93	-0.197217	2	-0.13	-0.129547	2	-0.13	1.4	102	2	7.4	56696.2	1	61	3	3	1	2.71	54625.7	56696.2	2	62	1	32.58	4	1	1	17.2684	1	0	1
41971	0.6	2.8	1.2	15.5	4.312	6.69	6.69	1.816	0.278194	1	0.39	2.68139	4	2.53	3	2.42	28.148	4	31.37	0.471843	4	0.3	-0.295152	1	-0.322	2.9	66	1	8.2	6551.49	0	66	4	3	1	0.88	6564.94	6551.49	1	67	1	19.93	2	3	0	8.73439	1	0	1
41972	0.6	3.5	0.8	10.3	5.39	2.06	2.06	0.613	0.523301	3	0.52	0.89596	1	1.08	1	1.21	6.3139	1	7.58	-0.147628	2	-0.13	0.0331764	3	0.04	1.1	115	2	6.9	87948	1	26	3	4	6	1.18	86019.9	87948	2	63	.	36.47	4	2	1	27.6455	2	0	2
41973	0.6	2.7	0.9	11.6	4.158	25.58	25.58	2.965	0.358448	1	0.39	2.64708	4	2.53	3	2.42	34.394	4	31.37	0.312308	4	0.3	-0.226549	1	-0.322	1.4	76	1	6.8	29781.7	0	71	3	4	3	2.35	30052.8	29781.7	1	60	3	32.71	4	3	1	27.2048	2	0	1
41981	5.4	3.2	0.7	9	4.928	1.71	1.71	4.162	0.547556	3	0.52	2.6365	4	2.53	3	2.42	37.458	4	31.37	-0.0184611	3	0.046	0.182024	4	0.28	486.2	111	2	6.4	11032.1	1	55	1	5	3	5	11163.5	11032.1	1	65	1	48.47	4	1	1	10.1367	1	0	1
41984	0.6	3.1	0.9	11.6	4.774	9.9	9.9	1.122	0.411552	1	0.39	1.67531	2	1.62	2	1.81	13.0152	2	12.94	0.125443	3	0.046	-0.185247	2	-0.13	0.3	106	2	8.8	15181.8	1	78	2	4	5	0.8	14469.4	15181.8	1	72	.	34.91	4	1	1	31.6121	3	1	1
41988	0.6	3	0.6	7.7	4.62	33.98	33.98	3.41	0.6	4	0.6	2.26236	4	2.53	3	2.42	26.257	4	31.37	-0.24296	1	-0.337	-0.0199535	3	0.04	0.2	126	2	5.8	28522.5	1	52	3	2	1	0.97	27318.1	28522.5	2	64	2	23.95	2	3	1	18.9913	1	0	2
41990	0.6	3.5	0.7	9	5.39	5.14	5.14	0.806	0.598889	4	0.6	0.994828	1	1.08	1	1.21	7.254	1	7.58	-0.34915	1	-0.337	0.0518832	3	0.04	0.3	159	2	7.7	30429.9	0	45	1	1	5	1.99	28374.3	30429.9	2	65	3	37.86	4	2	1	23.3184	2	0	2
41991	1.4	3.8	0.8	10.3	5.852	8.96	8.96	0.988	0.568155	4	0.6	1.37328	1	1.08	1	1.21	10.1764	1	7.58	-0.11102	2	-0.13	0.229977	4	0.28	0.4	142	2	11.6	8175.63	0	66	1	1	1	0.35	7384.25	8175.63	2	66	3	27.24	3	2	1	31.0511	3	1	2
41993	0.6	2.9	0.8	10.3	4.466	77.4	77.4	1.946	0.433592	2	0.46	2.05113	3	2.01	2	1.81	20.0438	3	18.93	-0.0141048	3	0.046	-0.227174	1	-0.322	0.3	109	2	7.2	89463.1	1	59	3	5	1	5	89748.1	89463.1	2	62	3	19.67	2	3	0	35.4183	3	1	2
41998	0.6	3.8	0.7	9	5.852	15.82	15.82	0.731	0.650222	4	0.6	0.897158	1	1.08	1	1.21	6.579	1	7.58	-0.356455	1	-0.337	0.204769	4	0.28	0.6	120	2	7.9	25387.4	0	20	4	3	5	1.24	24763.2	25387.4	1	63	3	24.84	2	3	0	19.432	1	0	2
42000	0.6	3.2	1	12.9	4.928	8.63	8.63	1.426	0.382016	1	0.39	2.08992	3	2.01	3	2.42	18.3954	3	18.93	0.317604	4	0.3	-0.0868628	2	-0.13	0.1	122	2	9.7	89129.8	0	51	3	5	1	5	87400.2	89129.8	1	68	1	22.48	2	2	0	29.4485	2	0	2
42001	0.6	3.9	0.8	10.3	6.006	11.38	11.38	3.087	0.583107	4	0.6	2.51255	4	2.53	3	2.42	31.7961	4	31.37	0.101223	3	0.046	0.48194	4	0.28	0.7	134	2	7	91835.2	0	22	3	3	5	3.69	90560.2	91835.2	2	62	3	25.62	3	1	1	22.3969	2	0	2
42002	0.6	3.2	1	12.9	4.928	7.9	7.9	1.381	0.382016	1	0.39	2.05786	3	2.01	2	1.81	17.8149	3	18.93	0.313051	4	0.3	-0.0914157	2	-0.13	0.6	101	2	10.3	21422.1	0	52	4	5	3	5	20345.9	21422.1	1	63	3	31.25	4	1	0	13.5423	1	0	1
42003	0.6	1.8	0.2	2.6	2.772	0.4	0.4	50.467	1.06615	4	0.6	4.27102	4	2.53	3	2.42	131.214	4	31.37	0.0002276	3	0.046	0.0064762	3	0.04	0.8	38	1	2.4	8925.33	0	68	1	1	2	0.33	8605.55	8925.33	1	66	2	25.31	3	1	0	38.9842	3	1	1
42010	0.6	3.4	0.8	10.3	5.236	8.56	8.56	1.627	0.50835	3	0.52	1.87209	3	2.01	2	1.81	16.7581	3	18.93	-0.0466976	3	0.046	0.0697028	3	0.04	0.6	121	2	8.6	24631	0	24	1	2	5	1.43	24677	24631	2	64	3	23.47	2	1	1	17.6691	1	0	2
42015	0.6	3.2	0.9	11.6	4.928	59.72	59.72	2.412	0.424828	1	0.39	2.44066	4	2.53	3	2.42	27.9792	4	31.37	0.256647	4	0.3	0.0137628	3	0.04	157	126	2	7.5	25045.4	1	79	3	4	1	3.75	25765.4	25045.4	2	60	1	20.31	2	1	0	25.9227	2	0	1
42016	0.6	3.2	0.8	10.3	4.928	4.68	4.68	1.026	0.478447	2	0.46	1.41102	2	1.62	1	1.21	10.5678	2	12.94	-0.107253	2	-0.13	-0.126997	2	-0.13	0.7	139	2	8.7	82417	0	24	3	5	6	2.64	81508.5	82417	1	73	3	25.61	3	1	0	13.9029	1	0	2
42018	0.6	3.1	0.8	10.3	4.774	11.35	11.35	3.023	0.463495	2	0.46	2.4916	4	2.53	3	2.42	31.1369	4	31.37	0.0949112	3	0.046	0.00736293	3	0.04	5.6	111	2	7.6	5342.49	0	62	1	1	6	1.01	4825.35	5342.49	1	70	3	27.64	3	2	1	35.4985	3	1	2
42024	0.6	3	0.8	10.3	4.62	5.73	5.73	0.852	0.448544	2	0.46	1.22518	1	1.08	1	1.21	8.7756	1	7.58	-0.124419	2	-0.13	-0.276978	1	-0.322	0.6	104	2	7.2	78517.7	0	36	3	2	1	3.15	75231	78517.7	1	61	3	23.49	2	2	0	38.7438	3	1	2
42025	0.6	2.9	0.7	9	4.466	62.38	62.38	3.282	0.496222	3	0.52	2.39895	4	2.53	3	2.42	29.538	4	31.37	-0.0999588	2	-0.13	-0.0927996	2	-0.13	1.2	97	1	8.2	27067.7	1	43	4	3	5	1.93	26467.5	27067.7	1	64	1	29.95	3	3	1	13.382	1	0	2
42026	0.6	2.9	0.7	9	4.466	2.42	2.42	1.62	0.496222	3	0.52	1.69293	2	1.62	2	1.81	14.58	2	12.94	-0.267639	1	-0.337	-0.26048	1	-0.322	0.1	109	2	7.1	25898	0	71	3	1	1	4.37	23379.4	25898	1	62	1	35.84	4	1	0	11.2185	1	0	1
42028	0.6	3.4	0.6	7.7	5.236	10.41	10.41	1.203	0.68	4	0.6	1.22047	1	1.08	1	1.21	9.2631	1	7.58	-0.46516	1	-0.337	0.0268054	3	0.04	0.6	102	2	4.9	30955	0	45	4	3	5	3.38	28690.4	30955	2	72	1	17.96	1	1	1	24.7608	2	0	1
42030	0.6	2.9	0.7	9	4.466	17.28	17.28	1.545	0.496222	3	0.52	1.64552	2	1.62	2	1.81	13.905	2	12.94	-0.275272	1	-0.337	-0.268113	1	-0.322	0.2	125	2	8.2	71760.7	1	33	3	4	1	5	71121	71760.7	1	67	.	20.63	2	1	0	46.8772	3	1	2
42034	0.6	3.4	0.9	11.6	5.236	7.14	7.14	0.583	0.451379	2	0.46	1.02063	1	1.08	1	1.21	6.7628	1	7.58	0.072633	3	0.046	-0.0341076	3	0.04	0.4	111	2	7.4	35411.2	0	29	5	2	1		34919.5	35411.2	1	62	.	21.8	2	1	1	21.3151	2	0	2
42035	0.6	3.2	0.7	9	4.928	11.61	11.61	3.095	0.547556	3	0.52	2.34029	4	2.53	3	2.42	27.855	4	31.37	-0.118218	2	-0.13	0.0822666	3	0.04	2.3	109	2	7.2	17438.5	0	51	2	5	1	1.13	17395.5	17438.5	2	61	1	34.4	4	1	0	21.5555	2	0	2
42037	0.6	2.7	0.6	7.7	4.158	14.03	14.03	2.288	0.54	3	0.52	1.86333	3	2.01	2	1.81	17.6176	3	18.93	-0.354696	1	-0.337	-0.294847	1	-0.322	0.2	71	1	6.5	27429.9	0	75	3	5	5		26604	27429.9	1	61	2		.	1	1	33.0545	3	1	1
42041	0.6	2.7	0.9	11.6	4.158	10.3	10.3	5.946	0.358448	1	0.39	3.34292	4	2.53	3	2.42	68.9736	4	31.37	0.558629	4	0.3	0.0197721	3	0.04	0.9	84	1	7.6	11604.3	0	80	3	1	1	1.31	11478	11604.3	2	70	1	22.62	2	1	1	33.3349	3	1	2
42043	0.6	4.1	0.9	11.6	6.314	1.74	1.74	1.533	0.54431	3	0.52	1.98743	3	2.01	2	1.81	17.7828	3	18.93	0.166877	4	0.3	0.383255	4	0.28	14.9	138	2	9.3	37829.2	0	38	1	2	1	0.96	37218.6	37829.2	2	61	3	32.02	4		1	21.7959	2	0	2
42045	0.6	3.4	0.7	9	5.236	7.26	7.26	1.714	0.581778	4	0.6	1.74933	2	1.62	2	1.81	15.426	2	12.94	-0.258053	1	-0.337	0.078576	3	0.04	0.5	130	2	7	107742	0	53	3	4	3	5	105816	107742	1	69	2	26.3	3	2	0	34.6972	3	1	2
42047	4.5	3.2	1	12.9	4.928	65.19	65.19	0.201	0.382016	1	0.39	0.1306	1	1.08	1	1.21	2.5929	1	7.58	0.198298	4	0.3	-0.206169	2	-0.13	4.3	109	2	12	101730	1	52	3	3	1	3.69	100674	101730	2	62	1	36.27	4	1	0	31.7323	3	1	2
42048	0.6	3.5	1.1	14.2	5.39	12.9	12.9	1.491	0.379577	1	0.39	2.30935	4	2.53	3	2.42	21.1722	3	18.93	0.407806	4	0.3	0.120275	3	0.04	0.6	131	2	9.1	71843.8	0	50	5	3	1	0.98	70355.1	71843.8	1	62	.	32.97	4	3	1	13.1817	1	0	2
42049	0.6	3.4	0.9	11.6	5.236	8.88	8.88	1.747	0.451379	2	0.46	2.1181	3	2.01	3	2.42	20.2652	3	18.93	0.188686	4	0.3	0.0819457	3	0.04	0.9	126	2	7.5	99152.8	0	44	3	4	1	5	90756.5	99152.8	2	64	3	28.09	3	1	1	27.9661	2	0	2
42050	0.6	3.1	0.6	7.7	4.774	9.39	9.39	1.466	0.62	4	0.6	1.41819	2	1.62	1	1.21	11.2882	2	12.94	-0.43863	1	-0.337	-0.150614	2	-0.13	0.6	101	2	5.7	109448	0	52	3	5	3	5	107491	109448	1	71	1	26.49	3	1	0	35.0978	3	1	2
42053	0.6	3.2	1	12.9	4.928	4.69	4.69	1.382	0.382016	1	0.39	2.05858	3	2.01	2	1.81	17.8278	3	18.93	0.313152	4	0.3	-0.0913146	2	-0.13	4.3	90	1	9.5	31913	1	38	1	5	1	5	31413.4	31913	2	65	1	23.38	2	1	0	18.5506	1	0	2
42055	0.6	3.6	0.9	11.6	5.544	24.37	24.37	1.075	0.477931	2	0.46	1.63252	2	1.62	2	1.81	12.47	2	12.94	0.120758	3	0.046	0.138089	3	0.04	0.6	110	2	9.7	24660.6	1	27	1	1	6	0.18	24417.6	24660.6	1	71	3	40.54	4	3	0	19.432	1	0	2
42056	571.3	2.8	0.9	11.6	4.312	0.07	0.07	1.112	0.371724	1	0.39	1.66636	2	1.62	2	1.81	12.8992	2	12.94	0.124445	3	0.046	-0.366445	1	-0.322	1	90	1	7.2	28522.5	1	57	3	4	1	1.29	27318.1	28522.5	2	64	3	33.81	4	2	1	36.2998	3	1	2
42057	9.7	3.5	0.9	11.6	5.39	3.72	3.72	3.035	0.464655	2	0.46	2.67041	4	2.53	3	2.42	35.206	4	31.37	0.319238	4	0.3	0.276902	4	0.28	888.7	110	2	7.7	23260.8	0	37	3	3	1	0.58	23077.5	23260.8	1	61	3	40.5	4	3	1	18.3102	1	0	2
42058	0.6	3.3	1.1	14.2	5.082	34.45	34.45	0.266	0.357887	1	0.39	0.585641	1	1.08	1	1.21	3.7772	1	7.58	0.287918	4	0.3	-0.131506	2	-0.13	720.9	110	2	10.4	35931.7	1	33	3	4	5	0.74	35611.4	35931.7	2	59	3	50.74	4	2	1	21.0747	2	0	2
42059	1.1	3	0.5	6.5	4.62	6.69	6.69	1.211	0.710769	4	0.6	1.0657	1	1.08	1	1.21	7.8715	1	7.58	-0.538846	1	-0.337	-0.241351	1	-0.322	0.7	120	2	6.7	120767	0	46	3	4	1	5	116710	120767	1	69	3	24.76	2	1	0	18.9913	1	0	2
42061	0.6	3.3	0.8	10.3	5.082	10.64	10.64	1.389	0.493398	3	0.52	1.71393	2	1.62	2	1.81	14.3067	2	12.94	-0.0708634	2	-0.13	-0.0219512	3	0.04	0.3	108	2	7	13798.1	1	23	1	2	3	0.41	13662.1	13798.1	2	69	3	36.47	4	3	0	29.5687	2	0	2
42062	2.9	3.1	0.7	9	4.774	2.24	2.24	1.249	0.530444	3	0.52	1.43284	2	1.62	1	1.21	11.241	2	12.94	-0.305206	1	-0.337	-0.172526	2	-0.13	696.8	111	2	7.3	76423	0	30	3	3	1	5	73224	76423	1	61	3	24.32	2	3	0	25.4419	2	0	2
42065	0.6	2.9	0.8	10.3	4.466	13.6	13.6	1.342	0.433592	2	0.46	1.67951	2	1.62	2	1.81	13.8226	2	12.94	-0.0756114	2	-0.13	-0.288681	1	-0.322	0.2	108	2	8	16765.5	1	59	1	3	1	5	16965.2	16765.5	1	66	3	28.02	3	1	0	12.5006	1	0	2
42066	0.6	5	1.7	21.9	7.7	47.7	47.7	0.018	0.351598	1	0.39	-1.07183	1	1.08	1	1.21	0.3942	1	7.58	0.306088	4	0.3	0.304862	4	0.28	118.9	179	3	12.4	32632.1	1	38	3	4	1	0.99	31142.3	32632.1	1	74	3	25.36	3	3	0	41.6686	3	1	2
42069	0.6	5.1	1.4	18.1	7.854	103.06	103.06	0.002	0.433923	2	0.46	-3.78016	1	1.08	1	1.21	0.0362	1	7.58	0.304421	4	0.3	0.303966	4	0.28	308.5	173	3	9.9	30964.8	1	36	3	4	1	0.91	30952.3	30964.8	1	59	3	24.39	2	3	1	27.5253	2	0	2
42071	0.6	2.7	1.1	14.2	4.158	4.14	4.14	1.309	0.292817	1	0.39	2.17916	3	2.01	3	2.42	18.5878	3	18.93	0.389396	4	0.3	-0.394656	1	-0.322	0.6	122	2	10.6	80702.1	1	44	3	3	1	1.99	80591.3	80702.1	1	67	3	27.06	3	3	1	48.8805	3	1	1
42073	18.1	3.2	0.8	10.3	4.928	0.23	0.23	2.905	0.478447	2	0.46	2.45178	4	2.53	3	2.42	29.9215	4	31.37	0.0832029	3	0.046	0.0634594	3	0.04	87.5	115	2	8.3	21287.5	0	42	1	2	6	1.93	20643.6	21287.5	2	71	2	28.13	3	1	0	22.5572	2	0	2
42074	0.6	3	0.8	10.3	4.62	7.05	7.05	1.283	0.448544	2	0.46	1.63455	2	1.62	2	1.81	13.2149	2	12.94	-0.0815581	2	-0.13	-0.234116	1	-0.322	0.1	126	2	6.2	29506	0	77	3	5	1		30052.8	29506	1	60	3	25.47	3	2	0	35.9392	3	1	2
42075	0.6	3.8	0.8	10.3	5.852	11.22	11.22	0.53	0.568155	4	0.6	0.750472	1	1.08	1	1.21	5.459	1	7.58	-0.155576	2	-0.13	0.185421	4	0.28	0.8	127	2	11.9	91163.6	0	46	3	3	1	3.77	82011.6	91163.6	2	63	.	33.09	4	3	1	19.6323	1	0	1
42077	0.6	4.5	0.8	10.3	6.93	10.1	10.1	1.457	0.672816	4	0.6	1.76173	2	1.62	2	1.81	15.0071	2	12.94	-0.0639783	2	-0.13	0.430104	4	0.28	1.3	134	2	9.4	30346.6	0	49	3	3	5	5	30352.3	30346.6	1	59	2	28.05	3	3	0	25.9227	2	0	2
42079	0.6	2.4	1.1	14.2	3.696	5	5	0.932	0.260282	1	0.39	1.83948	3	2.01	2	1.81	13.2344	2	12.94	0.351783	4	0.3	-0.534007	1	-0.322	0.2	68	1	6.8	20739.1	0	80	3	5	1	3.65	20210.9	20739.1	1	65	3	20.71	2	2	0	36.7806	3	1	1
42082	0.6	3.8	0.8	10.3	5.852	26.1	26.1	2.986	0.568155	4	0.6	2.47928	4	2.53	3	2.42	30.7558	4	31.37	0.0912495	3	0.046	0.432246	4	0.28	1.4	140	2	8.3	22459.9	0	33	4	4	6	0.67	19669.9	22459.9	2	68	3	23.14	2	3	0	16.8678	1	0	2
42087	0.6	3	0.8	10.3	4.62	5.41	5.41	1.773	0.448544	2	0.46	1.95802	3	2.01	2	1.81	18.2619	3	18.93	-0.0317985	3	0.046	-0.184357	2	-0.13	0.4	150	2	8.9	31371.9	1	32	4	5	5	3.37	28954.7	31371.9	2	67	1	48.34	4	1	0	24.5605	2	0	1
42091	0.6	3.5	0.8	10.3	5.39	12.48	12.48	1.091	0.523301	3	0.52	1.47244	2	1.62	1	1.21	11.2373	2	12.94	-0.10079	2	-0.13	0.080015	3	0.04	1.5	124	2	6.4	83817.9	0	22	3	3	1	3.18	82654.1	83817.9	2	62	1	21.14	2	1	0	25.6022	2	0	2
42099	0.6	3.3	0.9	11.6	5.082	13.5	13.5	2.859	0.438103	2	0.46	2.61067	4	2.53	3	2.42	33.1644	4	31.37	0.301757	4	0.3	0.127528	3	0.04	0.9	109	2	8.9	48520.7	0	66	3	5	1	4.38	49593.5	48520.7	1	67	3	36.66	4	2	0	39.1445	3	1	1
42100	0.6	3.3	0.6	7.7	5.082	4.94	4.94	2.986	0.66	4	0.6	2.12958	3	2.01	3	2.42	22.9922	3	18.93	-0.284315	1	-0.337	0.140162	3	0.04	0.2	114	2	5.1	24316.4	0	32	2	1	5	1.93	23923.9	24316.4	1	62	3	31.37	4	1	0	22.7976	2	0	2
42104	506.3	2.7	0.8	10.3	4.158	0.2	0.2	3.228	0.403689	1	0.39	2.55721	4	2.53	3	2.42	33.2484	4	31.37	0.115025	3	0.046	-0.200692	2	-0.13	27.1	89	1	6.3	27829.2	1	71	3	4	2	2.14	27783.8	27829.2	2	69	3	29.04	3	1	0	14.5039	1	0	2
42106	0.6	3.2	0.8	10.3	4.928	25.54	25.54	2.099	0.478447	2	0.46	2.12681	3	2.01	3	2.42	21.6197	3	18.93	0.00155263	3	0.046	-0.0181909	3	0.04	3.3	122	2	8.1	27624.6	0	46	4	5	1	5	27601.4	27624.6	2	71	3	33.97	4	1	0	18.9512	1	0	2
42107	0.6	3.1	0.9	11.6	4.774	12.88	12.88	3.196	0.411552	1	0.39	2.7221	4	2.53	3	2.42	37.0736	4	31.37	0.335047	4	0.3	0.0243573	3	0.04	0.6	90	1	6.4	36849.6	0	78	3	5	1	4.38	35880.5	36849.6	1	69	3	25.7	3	2	0	43.2713	3	1	1
42108	0.6	2.7	0.5	6.5	4.158	5.78	5.78	1.445	0.639692	4	0.6	1.24236	1	1.08	1	1.21	9.3925	1	7.58	-0.515248	1	-0.337	-0.380911	1	-0.322	0.3	96	1	6.1	25749.2	1	44	3	3	1	0.79	25934.6	25749.2	2	62	1	34.99	4	3	1	35.3783	3	1	1
42109	0.6	3.2	0.7	9	4.928	4.22	4.22	0.884	0.547556	3	0.52	1.0872	1	1.08	1	1.21	7.956	1	7.58	-0.341506	1	-0.337	-0.141022	2	-0.13	3.6	104	2	7.2	84862.5	1	29	5	4	1	3.57	84139.8	84862.5	2	62	3	19.96	2	1	0	26.724	2	0	2
42110	1.9	3.3	0.9	11.6	5.082	57.63	57.63	0.458	0.438103	2	0.46	0.779314	1	1.08	1	1.21	5.3128	1	7.58	0.0607226	3	0.046	-0.113506	2	-0.13	#NULL!	134	2	9.5	9062.47	1	52	2	2	1	3.57	9170.42	9062.47	2	69	.	35.28	4	1	0	15.4655	1	0	2
42111	0.6	3.3	0.7	9	5.082	15.23	15.23	1.865	0.564667	4	0.6	1.83376	3	2.01	2	1.81	16.785	3	18.93	-0.242621	1	-0.337	0.0265197	3	0.04	1.2	139	2	6.5	86204	0	30	3	3	1	2.45	82071.3	86204	2	59	2	26.95	3	3	1	25.8826	2	0	2
42118	0.6	3.5	0.7	9	5.39	5.35	5.35	0.704	0.598889	4	0.6	0.859523	1	1.08	1	1.21	6.336	1	7.58	-0.359074	1	-0.337	0.0419586	3	0.04	2	117	2	5.6	101592	1	23	3	1	1	2.5	99365.1	101592	2	62	1	21.73	2	1	1	38.223	3	1	2
42119	0.6	3.7	0.7	9	5.698	28.92	28.92	1.82	0.633111	4	0.6	1.80934	2	1.62	2	1.81	16.38	3	18.93	-0.247223	1	-0.337	0.267143	4	0.28	0.8	180	3	9.2	36515.9	1	38	3	2	3	0.46	36501.2	36515.9	1	61	3	37.42	4	3	1	22.8376	2	0	2
42120	3.5	3.3	0.8	10.3	5.082	7.12	7.12	1.375	0.493398	3	0.52	1.7038	2	1.62	2	1.81	14.1625	2	12.94	-0.0722787	2	-0.13	-0.0233665	3	0.04	6	121	2	8.5	7992.55	0	72	5	5	2	5	7782.35	7992.55	1	62	1	23.57	2	1	0	35.2581	3	1	2
42123	0.6	3.5	0.7	9	5.39	4.07	4.07	1.035	0.598889	4	0.6	1.2449	1	1.08	1	1.21	9.315	1	7.58	-0.326588	1	-0.337	0.0744449	3	0.04	0.2	136	2	7.1	7733.84	0	61	2	4	1	1.25	7590.59	7733.84	1	71	2	26.51	3	1	0	37.2213	3	1	1
42126	0.6	3.2	0.8	10.3	4.928	15.05	15.05	2.343	0.478447	2	0.46	2.23678	4	2.53	3	2.42	24.1329	4	31.37	0.0264786	3	0.046	0.0067351	3	0.04	0.6	136	2	9.1	87175.4	0	50	3	4	1	5	79632.5	87175.4	1	63	3	31.38	4	3	0	47.6785	3	1	2
42127	0.6	3.1	1	12.9	4.774	18.05	18.05	4.835	0.370078	1	0.39	3.31093	4	2.53	3	2.42	62.3715	4	31.37	0.642484	4	0.3	0.170212	4	0.28	2.4	141	2	12	6466.1	1	60	2	2	1	1.26	5673.26	6466.1	1	60	1	28.77	3	1	0	39.3047	3	1	1
42130	0.6	3	0.6	7.7	4.62	3.51	3.51	2.295	0.6	4	0.6	1.86638	3	2.01	2	1.81	17.6715	3	18.93	-0.353981	1	-0.337	-0.130975	2	-0.13	0.3	101	2	6.3	80330.2	1	41	3	3	1	5	79814.8	80330.2	2	62	.	23.33	2	1	0	34.4568	3	1	2
42132	0.6	3.6	0.6	7.7	5.544	62.96	62.96	2.04	0.72	4	0.6	1.7486	2	1.62	2	1.81	15.708	3	18.93	-0.380049	1	-0.337	0.235988	4	0.28	0.2	112	2	8.5	87859.2	1	37	3	5	3	1.08	84779.4	87859.2	2	72	2	45.48	4	1	1	18.3502	1	0	2
42133	0.6	3.1	0.9	11.6	4.774	10.24	10.24	1.649	0.411552	1	0.39	2.06037	3	2.01	2	1.81	19.1284	3	18.93	0.178686	4	0.3	-0.132004	2	-0.13	0.1	139	2	9.4	5142.16	1	63	1	4	1	5	5298.86	5142.16	1	73	3	31.03	4	1	0	23.7992	2	0	1
42134	0.6	2.7	0.7	9	4.158	6.18	6.18	1.526	0.462	2	0.46	1.63315	2	1.62	2	1.81	13.734	2	12.94	-0.277203	1	-0.337	-0.372691	1	-0.322	1.3	127	2	10.7	18109.2	1	27	1	3	1	1.31	17459.9	18109.2	1	64	2	22.74	2	1	1	20.1131	2	0	2
42135	0.6	3.5	0.8	10.3	5.39	3.28	3.28	0.898	0.523301	3	0.52	1.27776	1	1.08	1	1.21	9.2494	1	7.58	-0.119902	2	-0.13	0.0609031	3	0.04	0.4	109	2	6.9	24717.4	0	50	3	2	3	2.88	24672.3	24717.4	1	64	1	23.72	2	2	1	25.2816	2	0	1
42137	0.6	3.2	0.7	9	4.928	5.6	5.6	0.526	0.547556	3	0.52	0.568046	1	1.08	1	1.21	4.734	1	7.58	-0.376185	1	-0.337	-0.175701	2	-0.13	0.5	105	2	6.7	60555.3	0	39	3	4	1	5	58940.9	60555.3	1	62	3	24.96	2	1	1	30.4902	3	1	2
42143	0.6	3.3	0.8	10.3	5.082	4.29	4.29	2.655	0.493398	3	0.52	2.36179	4	2.53	3	2.42	27.3465	4	31.37	0.0581354	3	0.046	0.107048	3	0.04	0.7	143	2	8.8	96356.5	1	53	3	2	1	4.64	96663.6	96356.5	2	63	1	28.82	3	3	1	21.6356	2	0	2
42144	0.6	3.5	0.7	9	5.39	23.56	23.56	2.154	0.598889	4	0.6	1.97783	3	2.01	2	1.81	19.386	3	18.93	-0.21305	2	-0.13	0.187983	4	0.28	15	126	2	7.5	15820.4	1	51	1	2	4	0.58	16008.8	15820.4	1	71	2	23.74	2	3	1	33.0545	3	1	2
42146	0.6	3.3	1	12.9	5.082	1.75	1.75	0.792	0.393953	1	0.39	1.50186	2	1.62	1	1.21	10.2168	1	7.58	0.254435	4	0.3	-0.0813764	2	-0.13	0.6	105	2	7.9	9016.93	0	55	1	1	1		7524.41	9016.93	1	70	2	24.4	2	2	1	35.8591	3	1	2
42151	0.6	3.5	0.6	7.7	5.39	17.92	17.92	1.15	0.7	4	0.6	1.17541	1	1.08	1	1.21	8.855	1	7.58	-0.470466	1	-0.337	0.0859035	3	0.04	1.3	142	2	11.1	21381.6	1	32	2	2	1	4.26	21046.9	21381.6	2	72	1	31.03	4	1	1	23.9595	2	0	2
42152	0.6	3.5	0.7	9	5.39	10.93	10.93	2.646	0.598889	4	0.6	2.18355	3	2.01	3	2.42	23.814	4	31.37	-0.163001	2	-0.13	0.238032	4	0.28	1.3	106	2	6.8	25351.9	1	49	4	2	4	1.51	25458.2	25351.9	2	68	1	32.06	4	1	1	12.3403	1	0	2
42154	0.6	3.3	0.8	10.3	5.082	5.04	5.04	3.299	0.493398	3	0.52	2.57897	4	2.53	3	2.42	33.9797	4	31.37	0.121916	3	0.046	0.170828	4	0.28	0.1	129	2	8	33401.7	0	75	3	1	1		32312.2	33401.7	2	59	1	25.31	3	1	1	23.8393	2	0	1
42157	0.6	2.6	0.8	10.3	4.004	9.59	9.59	4.866	0.388738	1	0.39	2.96762	4	2.53	3	2.42	50.1198	4	31.37	0.260186	4	0.3	-0.0963816	2	-0.13	0.6	95	1	7.6	61219.8	1	67	3	5	2	5	59522.8	61219.8	1	61	1	28.42	3	1	0	29.6088	2	0	2
42159	0.6	3	0.7	9	4.62	12.29	12.29	1.136	0.513333	3	0.52	1.33801	1	1.08	1	1.21	10.224	1	7.58	-0.316529	1	-0.337	-0.248858	1	-0.322	0.4	140	2	8.4	108063	1	43	3	5	1	5	107370	108063	2	61	3	24.19	2	1	0	36.42	3	1	2
42160	0.6	3.3	0.8	10.3	5.082	1.86	1.86	1.414	0.493398	3	0.52	1.73177	2	1.62	2	1.81	14.5642	2	12.94	-0.0683342	2	-0.13	-0.019422	3	0.04	1.9	115	2	9.1	17305	1	43	1	1	3	0.03	17511.2	17305	2	72	1	30.47	4	1	0	21.1548	2	0	2
42161	0.6	3.2	0.9	11.6	4.928	13.12	13.12	3.534	0.424828	1	0.39	2.82263	4	2.53	3	2.42	40.9944	4	31.37	0.367556	4	0.3	0.124672	3	0.04	0.3	130	2	9	11914.6	0	72	3	3	3	0.81	11750.4	11914.6	2	59	3	28.9	3	1	0	39.2246	3	1	2
42163	0.6	3.7	0.9	11.6	5.698	15.85	15.85	0.792	0.491207	3	0.52	1.32701	1	1.08	1	1.21	9.1872	1	7.58	0.0928524	3	0.046	0.163849	4	0.28	1	140	2	9.7	41391.6	0	24	2	3	6	1.34	40146.5	41391.6	2	61	3	43.36	4	3	1	32.3333	3	1	2
42164	0.6	2.9	0.9	11.6	4.466	8.99	8.99	0.55	0.385	1	0.39	0.962363	1	1.08	1	1.21	6.38	1	7.58	0.0694747	3	0.046	-0.366735	1	-0.322	0.2	87	1	7.1	6603.73	0	60	1	4	3	1.18	6421.42	6603.73	1	60	3	29.11	3	2	1	27.6455	2	0	2
42165	1	3.5	0.8	10.3	5.39	9.62	9.62	0.752	0.523301	3	0.52	1.10033	1	1.08	1	1.21	7.7456	1	7.58	-0.134186	2	-0.13	0.0466187	3	0.04	0.9	108	2	8.6	8156.46	0	67	4	1	6	0.71	7750.96	8156.46	1	59	1	36.16	4	3	1	22.437	2	0	1
42166	0.6	3.6	0.9	11.6	5.544	12.7	12.7	2.241	0.477931	2	0.46	2.36712	4	2.53	3	2.42	25.9956	4	31.37	0.239211	4	0.3	0.256542	4	0.28	0.3	134	2	9.6	23235	0	22	4	4	5	3.32	23161.6	23235	1	68	3	24.89	2	1	1	15.1049	1	0	2
42167	0.6	3	0.8	10.3	4.62	16.94	16.94	3.779	0.448544	2	0.46	2.71481	4	2.53	3	2.42	38.9237	4	31.37	0.167307	4	0.3	0.0147489	3	0.04	0.2	131	2	8	39874.1	1	80	3	3	3	2.84	31087.8	39874.1	1	60	1		.	2	1	21.1548	2	0	1
42168	0.6	3.3	1	12.9	5.082	9.55	9.55	1.291	0.393953	1	0.39	1.99047	3	2.01	2	1.81	16.6539	3	18.93	0.303971	4	0.3	-0.0318406	3	0.04	0.6	112	2	7.9	17678.5	1	23	2	3	5	0	17504.3	17678.5	2	68	1	18.58	2	3	1	19.432	1	0	2
42170	0.6	2.9	0.9	11.6	4.466	5.13	5.13	1.757	0.385	1	0.39	2.12381	3	2.01	3	2.42	20.3812	3	18.93	0.189708	4	0.3	-0.246502	1	-0.322	0.6	122	2	10.5	32585.1	0	79	3	2	1	1.2	30137	32585.1	2	63	2	28.96	3	1	1	17.9095	1	0	2
42171	0.6	3.3	0.7	9	5.082	8.07	8.07	0.909	0.564667	4	0.6	1.11509	1	1.08	1	1.21	8.181	1	7.58	-0.339047	1	-0.337	-0.0699069	2	-0.13	3	112	2	8.6	22653.3	0	41	2	3	1	2.36	21123	22653.3	2	72	3	37.71	4	1	1	17.3486	1	0	2
42172	4.3	2.8	0.8	10.3	4.312	5.46	5.46	3.84	0.418641	1	0.39	2.73082	4	2.53	3	2.42	39.552	4	31.37	0.172908	4	0.3	-0.09484	2	-0.13	1	98	2	9.3	14178.3	1	71	4	3	2	3.65	14035.5	14178.3	2	67	1	34.31	4	1	0	36.0995	3	1	1
42173	0.6	3	0.8	10.3	4.62	12.85	12.85	0.838	0.448544	2	0.46	1.20861	1	1.08	1	1.21	8.6314	1	7.58	-0.125791	2	-0.13	-0.278349	1	-0.322	1.7	102	2	6.9	103595	0	50	5	5	1	5	101585	103595	2	66	3	27.14	3	1	0	21.3552	2	0	2
42175	0.6	3.7	0.8	10.3	5.698	7.19	7.19	3.134	0.553204	4	0.6	2.52766	4	2.53	3	2.42	32.2802	4	31.37	0.10584	3	0.046	0.399978	4	0.28	0.3	146	2	8.4	72687.7	1	31	3	4	1	5	72658.4	72687.7	1	61	3	20.3	2	2	0	24.7608	2	0	2
42177	0.6	3.2	0.7	9	4.928	10.12	10.12	2.257	0.547556	3	0.52	2.02454	3	2.01	2	1.81	20.313	3	18.93	-0.202524	2	-0.13	-0.00203938	3	0.04	0.5	91	1	7.4	21381.6	1	34	1	4	1	3.69	21046.9	21381.6	2	72	1	34.85	4	1	0	21.1148	2	0	2
42179	0.6	3.1	1	12.9	4.774	12.23	12.23	1.209	0.370078	1	0.39	1.92484	3	2.01	2	1.81	15.5961	3	18.93	0.29573	4	0.3	-0.176542	2	-0.13	1.8	121	2	9.7	24085.8	0	30	3	4	1	1.26	23077.5	24085.8	1	61	1	41.67	4	3	0	35.218	3	1	1
42180	0.6	3.1	0.8	10.3	4.774	8.16	8.16	0.94	0.463495	2	0.46	1.32347	1	1.08	1	1.21	9.682	1	7.58	-0.115764	2	-0.13	-0.203312	2	-0.13	0.3	134	2	8.1	36072.8	0	74	3	3	1	3.57	36585.9	36072.8	2	61	2	37.21	4	1	1	48.8805	3	1	2
42181	0.6	2.6	1	12.9	4.004	9.62	9.62	2.697	0.310388	1	0.39	2.72719	4	2.53	3	2.42	34.7913	4	31.37	0.447092	4	0.3	-0.294199	1	-0.322	0.2	58	1	8	21842	0	80	3	1	1		20665.5	21842	2	62	2	25.47	3	1	1	34.617	3	1	2
42183	0.6	2.8	0.8	10.3	4.312	22.46	22.46	2.144	0.418641	1	0.39	2.14802	3	2.01	3	2.42	22.0832	3	18.93	0.0061557	3	0.046	-0.261593	1	-0.322	0.2	91	1	8.7	81436.6	1	41	3	3	5	4.38	82023.2	81436.6	1	63	3	26.91	3	3	0	58.0957	3	1	2
42185	0.6	2.8	0.8	10.3	4.312	10.76	10.76	2.412	0.418641	1	0.39	2.26581	4	2.53	3	2.42	24.8436	4	31.37	0.0335063	3	0.046	-0.234242	1	-0.322	0.4	185	3	8.6	21995.7	0	57	3	4	5	1.96	21955.5	21995.7	1	63	2	29.78	3	2	1	35.7789	3	1	2
42187	0.6	3.5	0.7	9	5.39	51.23	51.23	2.054	0.598889	4	0.6	1.93029	3	2.01	2	1.81	18.486	3	18.93	-0.22328	2	-0.13	0.177753	4	0.28	0.1	130	2	9.6	22224.4	1	52	4	3	2	1.96	20877.4	22224.4	1	64	3	24.33	2	3	1	9.05492	1	0	2
42190	0.6	2.6	1	12.9	4.004	7.89	7.89	1.848	0.310388	1	0.39	2.34915	4	2.53	3	2.42	23.8392	4	31.37	0.360592	4	0.3	-0.380699	1	-0.322	0.9	96	1	7.9	13589.5	0	80	3	3	1	1.31	13015.2	13589.5	2	59	2	28.6	3	1	1	25.2816	2	0	1
42193	0.6	3.4	1	12.9	5.236	13.52	13.52	1.464	0.405891	1	0.39	2.11622	3	2.01	3	2.42	18.8856	3	18.93	0.321455	4	0.3	0.0531318	3	0.04	0.3	113	2	8.7	60255.3	0	61	3	4	1	5	61587.5	60255.3	2	60	3	37.8	4	2	1	34.6972	3	1	1
42197	0.6	3.4	0.6	7.7	5.236	11.99	11.99	1.404	0.68	4	0.6	1.37498	1	1.08	1	1.21	10.8108	2	12.94	-0.444911	1	-0.337	0.0470543	3	0.04	1.4	135	2	5.3	8168.36	0	65	1	4	1	2.19	8017.06	8168.36	1	71	2	28.47	3	1	0	28.0061	2	0	1
42198	0.6	3.1	0.8	10.3	4.774	4.9	4.9	0.935	0.463495	2	0.46	1.31814	1	1.08	1	1.21	9.6305	1	7.58	-0.116257	2	-0.13	-0.203805	2	-0.13	0.5	110	2	8.7	26839.7	1	26	1	4	1	2.28	25876.3	26839.7	1	66	2	37.94	4	1	0	25.7224	2	0	2
42199	0.6	3	0.8	10.3	4.62	18.46	18.46	3.025	0.448544	2	0.46	2.49226	4	2.53	3	2.42	31.1575	4	31.37	0.0951089	3	0.046	-0.0574493	2	-0.13	0.7	122	2	7.6	100882	1	20	3	4	5	0.24	96555.3	100882	2	67	3	19.08	2	1	1	40.4667	3	1	2
42200	0.6	3.3	0.7	9	5.082	15	15	1.591	0.564667	4	0.6	1.67486	2	1.62	2	1.81	14.319	2	12.94	-0.270592	1	-0.337	-0.00145191	3	0.04	0.4	115	2	6.9	61442.9	0	65	3	3	1	1.71	61587.5	61442.9	1	64	3	33.45	4	1	1	25.3618	2	0	2
42202	0.6	3.1	0.8	10.3	4.774	9.91	9.91	1.047	0.463495	2	0.46	1.43128	2	1.62	1	1.21	10.7841	2	12.94	-0.105168	2	-0.13	-0.192716	2	-0.13	0.5	105	2	5.3	99104	1	30	3	5	1	5	93436.6	99104	1	69	3	19.39	2	1	0	17.9496	1	0	2
42206	0.6	2.9	0.8	10.3	4.466	16.1	16.1	1.288	0.433592	2	0.46	1.63844	2	1.62	2	1.81	13.2664	2	12.94	-0.0810548	2	-0.13	-0.294124	1	-0.322	0.1	125	2	8.9	15828.1	1	56	1	4	1	1.24	15324.1	15828.1	1	66	2	31.78	4	3	1	15.1449	1	0	2
42210	0.6	4.1	0.8	10.3	6.314	6.69	6.69	1.957	0.61301	4	0.6	2.05676	3	2.01	2	1.81	20.1571	3	18.93	-0.0129791	3	0.046	0.42654	4	0.28	4.2	164	3	11.9	65603.4	1	25	3	2	6	0.23	61164.9	65603.4	1	61	3	31.47	4	3	1	13.0615	1	0	2
42211	0.6	3	0.7	9	4.62	3.55	3.55	1.693	0.513333	3	0.52	1.737	2	1.62	2	1.81	15.237	2	12.94	-0.260196	1	-0.337	-0.192526	2	-0.13	0.4	86	1	8	56250.2	1	61	3	5	1	3.65	55604.4	56250.2	1	67	3	25.57	3	2	1	43.6719	3	1	2
42212	821.5	3	0.7	9	4.62	0.07	0.07	5.74	0.513333	3	0.52	2.95796	4	2.53	3	2.42	51.66	4	31.37	0.102311	3	0.046	0.169981	4	0.28	1.7	96	1	6.8	83611.8	0	50	3	4	1	5	83459.2	83611.8	2	63	3	32.02	4	1	1	22.6373	2	0	1
42215	0.6	3.1	1	12.9	4.774	7.12	7.12	0.703	0.370078	1	0.39	1.38265	1	1.08	1	1.21	9.0687	1	7.58	0.24578	4	0.3	-0.226491	1	-0.322	0.4	127	2	9.9	7360.98	0	77	2	2	1	0.18	6468.35	7360.98	1	62	3	30.89	4	2	1	14.3837	1	0	2
42217	0.6	3	0.9	11.6	4.62	9.7	9.7	2.798	0.398276	1	0.39	2.5891	4	2.53	3	2.42	32.4568	4	31.37	0.295655	4	0.3	-0.0800442	2	-0.13	4.1	93	1	9.8	42737.9	1	80	3	3	2	3.37	35071.7	42737.9	2	67	.	26.5	3	1	1	23.3585	2	0	1
42220	0.6	3.3	0.8	10.3	5.082	6.48	6.48	1.485	0.493398	3	0.52	1.78076	2	1.62	2	1.81	15.2955	2	12.94	-0.0611383	2	-0.13	-0.0122262	3	0.04	1.3	99	2	5.9	60831.9	0	69	3	4	1	1.61	52939.8	60831.9	1	60	3	28.57	3	2	0	32.1329	3	1	1
42224	0.6	3.1	0.7	9	4.774	8.97	8.97	4.767	0.530444	3	0.52	2.77222	4	2.53	3	2.42	42.903	4	31.37	0.0321622	3	0.046	0.164842	4	0.28	4.7	89	1	5.8	82205	0	23	3	4	5	0.58	81172.5	82205	2	68	3	25.38	3	1	0	32.3733	3	1	2
42232	0.6	2.8	0.8	10.3	4.312	7.5	7.5	3.584	0.418641	1	0.39	2.66183	4	2.53	3	2.42	36.9152	4	31.37	0.149136	3	0.046	-0.118612	2	-0.13	0.6	102	2	8.6	5069.12	1	61	2	4	1	1.36	4661.46	5069.12	1	62	1	31.77	4	1	1	21.3952	2	0	2
42234	0.6	2.9	0.5	6.5	4.466	8.8	8.8	1.259	0.687077	4	0.6	1.10457	1	1.08	1	1.21	8.1835	1	7.58	-0.534025	1	-0.337	-0.297042	1	-0.322	0.9	82	1	6.2	93154.7	0	56	3	5	1	5	89799.9	93154.7	1	61	.		.	1	0	28.3667	2	0	1
42237	0.6	2.8	0.7	9	4.312	6.1	6.1	1.698	0.479111	2	0.46	1.73995	2	1.62	2	1.81	15.282	2	12.94	-0.259686	1	-0.337	-0.307206	1	-0.322	0.8	105	2	7.6	54933.7	0	63	5	5	1	2.92	55320	54933.7	1	68	.	23.77	2	1	0	15.6257	1	0	2
42238	70.5	2.6	0.6	7.7	4.004	0.28	0.28	3.714	0.52	3	0.52	2.34776	4	2.53	3	2.42	28.5978	4	31.37	-0.214271	2	-0.13	-0.195274	2	-0.13	459.4	96	1	5.9	89720.6	0	30	3	4	1	3.52	87328.6	89720.6	2	61	3	22.78	2	1	0	28.6071	2	0	2
42239	0.6	3.1	0.9	11.6	4.774	17.34	17.34	2.262	0.411552	1	0.39	2.37645	4	2.53	3	2.42	26.2392	4	31.37	0.241356	4	0.3	-0.0693336	2	-0.13	0.4	105	2	7.2	121836	0	58	3	5	1	5	121614	121836	2	61	3	31.55	4	1	0	32.9743	3	1	2
42240	0.6	2.9	0.6	7.7	4.466	11.57	11.57	4.364	0.58	4	0.6	2.50904	4	2.53	3	2.42	33.6028	4	31.37	-0.156346	2	-0.13	0.00614917	3	0.04	0.1	110	2	8.4	85297.9	1	46	3	5	1	5	82023.2	85297.9	1	63	3	29.06	3	1	0	41.268	3	1	2
42244	0.6	3.3	0.8	10.3	5.082	4.37	4.37	1.967	0.493398	3	0.52	2.06186	3	2.01	2	1.81	20.2601	3	18.93	-0.0119556	3	0.046	0.0369565	3	0.04	0.8	121	2	7.6	16682.2	0	40	2	3	1	2.04	16110.4	16682.2	1	62	3	25.05	3	1	0	31.0111	3	1	2
42246	0.6	3.3	0.8	10.3	5.082	0.61	0.61	1.224	0.493398	3	0.52	1.58747	2	1.62	2	1.81	12.6072	2	12.94	-0.0874884	2	-0.13	-0.0385763	3	0.04	28.8	108	2	6.9	25049.8	1	36	1	1	1	0.96	24972.8	25049.8	2	61	1	35.39	4	1	0	21.836	2	0	2
42248	0.6	3.6	0.7	9	5.544	4.7	4.7	3.042	0.616	4	0.6	2.32302	4	2.53	3	2.42	27.378	4	31.37	-0.12344	2	-0.13	0.33726	4	0.28	0.3	142	2	10.5	90589.8	1	27	3	5	1	5	89818.3	90589.8	1	59	3	30.33	4	1	0	31.7323	3	1	2
42249	0.6	3.2	0.8	10.3	4.928	1.27	1.27	0.94	0.478447	2	0.46	1.32347	1	1.08	1	1.21	9.682	1	7.58	-0.115764	2	-0.13	-0.135507	2	-0.13	0.7	119	2	6.3	9237.39	0	35	4	4	1	2.04	8861.83	9237.39	2	70	.	26.56	3	1	0	12.7009	1	0	2
42251	389.3	3.6	0.8	10.3	5.544	0.16	0.16	3.426	0.538252	3	0.52	2.61674	4	2.53	3	2.42	35.2878	4	31.37	0.134137	3	0.046	0.374609	4	0.28	295.3	121	2	8.1	18399.2	0	43	1	1	1		18072.5	18399.2	2	72	3	27.23	3	1	1	27.5253	2	0	2
42255	0.6	3.5	0.9	11.6	5.39	18.34	18.34	0.727	0.464655	2	0.46	1.24137	1	1.08	1	1.21	8.4332	1	7.58	0.0865255	3	0.046	0.0441893	3	0.04	0.9	156	2	9.7	15985.5	0	68	3	3	3	1	16338.9	15985.5	1	61	2	25.03	3	2	1	17.2284	1	0	2
42260	0.6	3.1	0.8	10.3	4.774	4.93	4.93	2.12	0.463495	2	0.46	2.13677	3	2.01	3	2.42	21.836	3	18.93	0.00370095	3	0.046	-0.0838473	2	-0.13	1.6	96	1	8.2	28673.7	0	59	3	1	1		28621.4	28673.7	2	60	2	31.96	4	2	1	35.3783	3	1	1
42262	0.6	3.2	0.8	10.3	4.928	7.32	7.32	2.626	0.478447	2	0.46	2.35081	4	2.53	3	2.42	27.0478	4	31.37	0.0552079	3	0.046	0.0354644	3	0.04	0.6	109	2	7.3	124187	0	50	3	3	1	5	121614	124187	2	61	3	29.78	3	1	0	19.8727	1	0	2
42263	0.6	3.8	0.9	11.6	5.852	6.39	6.39	1.449	0.504483	3	0.52	1.93107	3	2.01	2	1.81	16.8084	3	18.93	0.158352	4	0.3	0.276207	4	0.28	3.2	134	2	13	112034	1	50	3	4	6	5	109493	112034	2	63	1	42.86	4	1	1	16.8277	1	0	2
42265	0.6	3.3	0.9	11.6	5.082	133.32	133.32	1.633	0.438103	2	0.46	2.05062	3	2.01	2	1.81	18.9428	3	18.93	0.177055	4	0.3	0.00282596	3	0.04	0.3	114	2	9	8106.39	0	60	2	3	1	5	7130.27	8106.39	2	70	3	31.22	4	2	1	28.8876	2	0	2
42268	0.6	3.1	0.7	9	4.774	12.57	12.57	1.891	0.530444	3	0.52	1.84761	3	2.01	2	1.81	17.019	3	18.93	-0.239961	1	-0.337	-0.107281	2	-0.13	1.7	102	2	5.7	20951.5	0	31	3	3	1	1.41	20542	20951.5	2	64	3	28.67	3	2	1	32.4935	3	1	2
42269	0.6	2.7	0.8	10.3	4.158	12	12	1.992	0.403689	1	0.39	2.07449	3	2.01	2	1.81	20.5176	3	18.93	-0.00939703	3	0.046	-0.325113	1	-0.322	0.1	87	1	8.7	5790.11	1	69	2	1	2	2.43	5140.68	5790.11	1	65	1	27.88	3	1	1	24.6005	2	0	1
42273	0.6	3.8	0.6	7.7	5.852	6.94	6.94	1.308	0.76	4	0.6	1.30415	1	1.08	1	1.21	10.0716	1	7.58	-0.454605	1	-0.337	0.261956	4	0.28	0.8	143	2	7.1	16309	0	37	5	4	5	0.57	15823.9	16309	2	69	1	20.79	2	3	1	8.49399	1	0	2
42274	0.6	3.2	0.7	9	4.928	4.86	4.86	0.883	0.547556	3	0.52	1.08607	1	1.08	1	1.21	7.947	1	7.58	-0.341605	1	-0.337	-0.14112	2	-0.13	0.3	115	2	6.9	16735.2	1	22	2	4	5	1.73	15098.2	16735.2	2	69	3	24.16	2	3	1	18.0698	1	0	2
42275	1	3.1	0.7	9	4.774	1.78	1.78	3.868	0.530444	3	0.52	2.56324	4	2.53	3	2.42	34.812	4	31.37	-0.0447624	3	0.046	0.0879176	3	0.04	0.7	116	2	8.7	10477.9	1	63	2	5	5	1.02	10637.9	10477.9	1	72	3	25.41	3	1	0	25.4419	2	0	1
42276	0.6	3.2	0.6	7.7	4.928	12.94	12.94	1.572	0.64	4	0.6	1.488	2	1.62	1	1.21	12.1044	2	12.94	-0.427862	1	-0.337	-0.0720413	2	-0.13	0.1	85	1	7.8	27547.9	1	67	3	2	2	1.06	26751.5	27547.9	2	72	1	27.76	3	1	0	34.6571	3	1	2
42280	6.1	3.3	1.1	14.2	5.082	0.46	0.46	1.122	0.357887	1	0.39	2.02501	3	2.01	2	1.81	15.9324	3	18.93	0.370637	4	0.3	-0.0487861	2	-0.13	1	89	1	10	103315	1	58	3	3	5	3.65	103644	103315	2	60	1	19.81	2	1	1	32.5336	3	1	2
42281	0.6	3.4	0.8	10.3	5.236	12.48	12.48	2.095	0.50835	3	0.52	2.1249	3	2.01	3	2.42	21.5785	3	18.93	0.0011434	3	0.046	0.117544	3	0.04	0.4	124	2	8.6	21163.1	1	24	1	5	1	5	20954.5	21163.1	2	72	3	21.61	2	1	0	24.4803	2	0	2
42283	1.4	3	0.8	10.3	4.62	0.54	0.54	1.757	0.448544	2	0.46	1.94896	3	2.01	2	1.81	18.0971	3	18.93	-0.0334332	3	0.046	-0.185991	2	-0.13	97.5	113	2	8.1	15643	1	41	1	3	4		15610	15643	1	62	3	34.91	4	2	0	12.14	1	0	2
42284	14.1	2.9	0.8	10.3	4.466	0.45	0.45	1.046	0.433592	2	0.46	1.43032	2	1.62	1	1.21	10.7738	2	12.94	-0.105267	2	-0.13	-0.318336	1	-0.322	89	115	2	8	18729.9	1	51	1	1	1	3.4	18454.6	18729.9	2	65	3	24.13	2	3	1	25.3217	2	0	2
42285	0.6	2.8	0.8	10.3	4.312	8.66	8.66	0.845	0.418641	1	0.39	1.21693	1	1.08	1	1.21	8.7035	1	7.58	-0.125106	2	-0.13	-0.392854	1	-0.322	89.7	95	1	9.2	6806.34	1	61	2	5	3	1.66	6626.95	6806.34	1	72	3	27.04	3	1	1	23.2783	2	0	2
42287	0.6	2.9	0.7	9	4.466	7.21	7.21	1.465	0.496222	3	0.52	1.59236	2	1.62	2	1.81	13.185	2	12.94	-0.283395	1	-0.337	-0.276236	1	-0.322	4.1	127	2	6.3	10339.8	1	66	4	4	3	2.6	9544.76	10339.8	1	74	3	24.83	2	3	0	26.4035	2	0	2
42288	0.6	3.1	0.7	9	4.774	20.62	20.62	0.918	0.530444	3	0.52	1.12494	1	1.08	1	1.21	8.262	1	7.58	-0.338161	1	-0.337	-0.205481	2	-0.13	0.4	101	2	14.6	10354.8	1	51	2	2	1	5	10478.1	10354.8	1	62	3	20.88	2	3	0	23.8393	2	0	2
42291	0.6	3.1	0.9	11.6	4.774	38.74	38.74	1.228	0.411552	1	0.39	1.76559	2	1.62	2	1.81	14.2448	2	12.94	0.136054	3	0.046	-0.174635	2	-0.13	0.5	109	2	9.8	43783.4	1	70	3	5	1	4.64	43712	43783.4	2	66	1	38.2	4	1	0	32.774	3	1	2
42296	0.6	3	0.8	10.3	4.62	17.64	17.64	1.652	0.448544	2	0.46	1.88734	3	2.01	2	1.81	17.0156	3	18.93	-0.0441495	3	0.046	-0.196708	2	-0.13	0.5	116	2	8.6	33155.5	1	80	3	3	2		27208.2	33155.5	2	67	3	21.55	2	1	0	32.774	3	1	2
42297	0.6	2.9	0.7	9	4.466	9.29	9.29	2.908	0.496222	3	0.52	2.27797	4	2.53	3	2.42	26.172	4	31.37	-0.136727	2	-0.13	-0.129567	2	-0.13	0.6	101	2	6.8	54897	1	65	3	3	1	4.67	52544.9	54897	1	61	1	26.59	3	1	1	12.5006	1	0	1
42298	0.6	2.5	0.6	7.7	3.85	5.94	5.94	1.561	0.5	3	0.52	1.48098	2	1.62	1	1.21	12.0197	2	12.94	-0.428981	1	-0.337	-0.443761	1	-0.322	0.1	88	1	4.9	16309.9	1	57	1	3	1	1.71	15038	16309.9	2	59	3	23.83	2	1	0	36.7806	3	1	2
42299	0.6	3.3	0.6	7.7	5.082	22.67	22.67	0.906	0.66	4	0.6	0.936934	1	1.08	1	1.21	6.9762	1	7.58	-0.494679	1	-0.337	-0.0702022	2	-0.13	0.3	104	2	6.1	38732.6	0	40	4	3	6	2.19	37936.3	38732.6	2	61	3	28.47	3	3	0	9.49564	1	0	2
42300	2	2.8	0.9	11.6	4.312	35.52	35.52	0.995	0.371724	1	0.39	1.55519	2	1.62	2	1.81	11.542	2	12.94	0.112814	3	0.046	-0.378075	1	-0.322	377.6	85	1	8.8	28250.9	1	75	5	5	4	0.58	27783.8	28250.9	2	69	1	27.46	3	1	0	44.8739	3	1	2
42304	0.6	3.3	0.7	9	5.082	15.96	15.96	5.4	0.564667	4	0.6	2.8969	4	2.53	3	2.42	48.6	4	31.37	0.0794663	3	0.046	0.348607	4	0.28	9.9	112	2	7.2	68246.4	1	26	3	2	5	0.62	66750.3	68246.4	2	62	.	34.21	4	1	1	13.5423	1	0	2
42307	0.6	3.3	1	12.9	5.082	51.14	51.14	1.972	0.393953	1	0.39	2.4141	4	2.53	3	2.42	25.4388	4	31.37	0.373279	4	0.3	0.0374682	3	0.04	0.3	107	2	8.2	69854.2	1	66	3	3	1	1.71	69052.2	69854.2	2	60	2	33.36	4	2	1	24.6807	2	0	2
42308	0.6	3.1	0.8	10.3	4.774	20.95	20.95	1.285	0.463495	2	0.46	1.63611	2	1.62	2	1.81	13.2355	2	12.94	-0.0813568	2	-0.13	-0.168905	2	-0.13	0.6	100	2	6.5	28799.4	1	23	4	3	5	1.39	27090.3	28799.4	2	64	1	20.44	2	1	1	8.81452	1	0	2
42311	0.6	2.4	1	12.9	3.696	11.87	11.87	0.899	0.286512	1	0.39	1.62858	2	1.62	2	1.81	11.5971	2	12.94	0.26492	4	0.3	-0.537257	1	-0.322	0.5	49	1	4.4	60045.8	1	67	3	4	3	5	59356.4	60045.8	1	60	3	25.48	3	2	0	32.8541	3	1	2
42321	0.6	2.5	0.8	10.3	3.85	8.1	8.1	1.727	0.373786	1	0.39	1.93174	3	2.01	2	1.81	17.7881	3	18.93	-0.0364972	3	0.046	-0.426841	1	-0.322	0.3	116	2	9.9	53082	1	62	3	4	2	4.95	50923.1	53082	1	65	1	29.21	3	1	1	27.8058	2	0	1
42328	0.6	3.4	0.7	9	5.236	21.35	21.35	2.02	0.581778	4	0.6	1.9136	3	2.01	2	1.81	18.18	3	18.93	-0.22676	2	-0.13	0.109869	3	0.04	0.5	126	2	6.2	74859.2	0	35	3	2	1	4.01	74269.4	74859.2	2	60	3	27.23	3	1	0	56.0924	3	1	2
42329	0.6	3.1	0.9	11.6	4.774	3.18	3.18	4.375	0.411552	1	0.39	3.03611	4	2.53	3	2.42	50.75	4	31.37	0.443294	4	0.3	0.132605	3	0.04	0.6	88	1	7.4	12993.7	0	80	3	3	2	0.96	12852.3	12993.7	2	59	2	22.77	2	1	1	30.4502	3	1	2
42330	0.6	2.4	0.8	10.3	3.696	18.19	18.19	2.125	0.358835	1	0.39	2.13912	3	2.01	3	2.42	21.8875	3	18.93	0.0042124	3	0.046	-0.413242	1	-0.322	1.1	79	1	10	27611.4	1	80	3	2	2	5	24184.6	27611.4	1	62	1	25.07	3	2	1	50.4832	3	1	1
42332	0.6	3.1	0.9	11.6	4.774	115.1	115.1	0.749	0.411552	1	0.39	1.27118	1	1.08	1	1.21	8.6884	1	7.58	0.0886632	3	0.046	-0.222026	1	-0.322	0.6	84	1	7.6	11761.2	1	61	4	4	1	5	11630.6	11761.2	1	68	1	28.04	3	1	0	9.57577	1	0	1
42333	0.6	2.9	0.6	7.7	4.466	24.95	24.95	1.315	0.58	4	0.6	1.30949	1	1.08	1	1.21	10.1255	1	7.58	-0.453899	1	-0.337	-0.291404	1	-0.322	0.2	130	2	7.9	31777.1	1	31	3	4	1	2.42	31764.3	31777.1	2	60	3	24.07	2	2	0	47.2779	3	1	2
42335	0.6	3	0.6	7.7	4.62	16.02	16.02	1.147	0.6	4	0.6	1.1728	1	1.08	1	1.21	8.8319	1	7.58	-0.470766	1	-0.337	-0.247759	1	-0.322	3.9	110	2	5.7	138546	0	28	3	3	1		136806	138546	2	65	3	23.75	2	2	0	28.9677	2	0	2
42338	0.6	3.1	0.7	9	4.774	91.66	91.66	0.412	0.530444	3	0.52	0.323768	1	1.08	1	1.21	3.708	1	7.58	-0.386993	1	-0.337	-0.254313	1	-0.322	0.3	101	2	7.7	6690.58	0	64	4	4	1	2.14	6527.94	6690.58	2	68	2	47.09	4	2	1	9.01485	1	0	1
42340	0.6	2.6	0.7	9	4.004	17.7	17.7	1.77	0.444889	2	0.46	1.78148	2	1.62	2	1.81	15.93	3	18.93	-0.252333	1	-0.337	-0.388673	1	-0.322	7.3	122	2	9.6	8799.22	1	60	1	1	4	0.87	7812.28	8799.22	1	66	3	32.35	4	1	1	33.9359	3	1	1
42342	0.6	2.8	0.7	9	4.312	7.94	7.94	2.188	0.479111	2	0.46	1.99349	3	2.01	2	1.81	19.692	3	18.93	-0.209574	2	-0.13	-0.257094	1	-0.322	0.7	82	1	5.4	28162.4	0	80	3	4	1	2.23	26630	28162.4	1	69	1	29.27	3	2	1	19.9529	1	0	2
42345	0.6	3	1	12.9	4.62	14.63	14.63	3.059	0.35814	1	0.39	2.85314	4	2.53	3	2.42	39.4611	4	31.37	0.483188	4	0.3	-0.054093	2	-0.13	2	112	2	11.3	23609.4	1	35	4	5	3	1.45	23721.4	23609.4	1	65	1	27.6	3	1	0	10.6175	1	0	2
42346	0.6	3.1	1	12.9	4.774	7.65	7.65	1.749	0.370078	1	0.39	2.29409	4	2.53	3	2.42	22.5621	3	18.93	0.350473	4	0.3	-0.121799	2	-0.13	0.1	114	2	10.9	77630.1	0	54	3	3	5	5	77488.4	77630.1	2	62	1	30.3	4	1	0	15.7459	1	0	1
42350	0.6	2.5	0.6	7.7	3.85	16.92	16.92	2.268	0.5	3	0.52	1.85455	3	2.01	2	1.81	17.4636	3	18.93	-0.356737	1	-0.337	-0.371516	1	-0.322	1	84	1	6.2	26179.2	1	47	3	4	4	1.75	26184.1	26179.2	1	73	3	21.86	2	3	0	40.4667	3	1	2
42351	0.6	3.1	0.8	10.3	4.774	21.58	21.58	4.217	0.463495	2	0.46	2.82447	4	2.53	3	2.42	43.4351	4	31.37	0.206571	4	0.3	0.119022	3	0.04	2.7	106	2	6.5	90365.1	1	42	3	5	1	3.77	90241	90365.1	2	59	3	28.07	3	1	1	20.4337	2	0	1
42357	0.6	3.8	0.7	9	5.852	23.2	23.2	2.795	0.650222	4	0.6	2.23833	4	2.53	3	2.42	25.155	4	31.37	-0.148015	2	-0.13	0.41321	4	0.28	0.2	154	2	8.6	90589.8	1	25	3	4	1	4.38	89818.3	90589.8	1	59	1	24.56	2	1	0	31.4919	3	1	2
42358	4.1	3	0.8	10.3	4.62	0.07	0.07	2.405	0.448544	2	0.46	2.2629	4	2.53	3	2.42	24.7715	4	31.37	0.0327939	3	0.046	-0.119764	2	-0.13	68.2	102	2	7.8	3723.04	1	64	1	1	1		3530.53	3723.04	2	70	1	30.6	4	2	1	23.5989	2	0	2
42364	0.6	3.4	0.6	7.7	5.236	6.68	6.68	0.9	0.68	4	0.6	0.930289	1	1.08	1	1.21	6.93	1	7.58	-0.495269	1	-0.337	-0.00330443	3	0.04	0.5	105	2	4.4	6284.18	0	77	1	1	1	1.81	5914.43	6284.18	2	69	3	27.91	3	1	1	13.8228	1	0	1
42365	0.6	3.5	0.8	10.3	5.39	24.2	24.2	2.945	0.523301	3	0.52	2.46546	4	2.53	3	2.42	30.3335	4	31.37	0.0871817	3	0.046	0.267986	4	0.28	0.3	98	2	7.6	112349	1	58	3	4	1	3.86	108025	112349	2	72	1	33.98	4	1	1	12.0599	1	0	2
42366	0.6	2.7	0.8	10.3	4.158	0.07	0.07	2.431	0.403689	1	0.39	2.27365	4	2.53	3	2.42	25.0393	4	31.37	0.0354392	3	0.046	-0.280277	1	-0.322	0.3	91	1	8.2	92841.3	1	47	3	5	1	5	92858.8	92841.3	2	71	3	24.18	2	1	0	29.5286	2	0	1
42368	20.3	2.9	0.6	7.7	4.466	0.11	0.11	1.634	0.58	4	0.6	1.52668	2	1.62	1	1.21	12.5818	2	12.94	-0.421549	1	-0.337	-0.259053	1	-0.322	230.9	111	2	5.6	4135.25	0	60	2	1	1	1.67	3832.35	4135.25	1	70	1	27.7	3	2	0	25.9628	2	0	2
42369	0.6	2.8	0.8	10.3	4.312	14.15	14.15	1.344	0.418641	1	0.39	1.681	2	1.62	2	1.81	13.8432	2	12.94	-0.0754096	2	-0.13	-0.343158	1	-0.322	0.3	108	2	9.3	13027.6	1	80	4	1	2	0.75	13104.9	13027.6	1	59	3	24.85	2	1	1	32.173	3	1	1
42373	0.6	3	0.8	10.3	4.62	14.17	14.17	0.76	0.448544	2	0.46	1.11091	1	1.08	1	1.21	7.828	1	7.58	-0.133408	2	-0.13	-0.285966	1	-0.322	0.2	125	2	7.5	16735.2	1	25	1	4	3	1.07	15098.2	16735.2	2	69	.	26.49	3	1	1	20.3936	2	0	2
42375	0.6	3.7	0.8	10.3	5.698	12.85	12.85	0.595	0.553204	4	0.6	0.866156	1	1.08	1	1.21	6.1285	1	7.58	-0.149357	2	-0.13	0.144781	4	0.28	2.9	114	2	6.8	87860.1	0	21	3	3	5	2.46	84967.3	87860.1	2	67	3	25.2	3	1	0	30.6104	3	1	2
42376	0.6	3.2	0.9	11.6	4.928	7.35	7.35	0.582	0.424828	1	0.39	1.01892	1	1.08	1	1.21	6.7512	1	7.58	0.0725372	3	0.046	-0.170347	2	-0.13	0.9	126	2	8.2	62197.9	1	21	5	3	5	0.52	59530.5	62197.9	1	68	3	24.27	2	1	0	39.1044	3	1	2
42377	0.6	3.5	0.7	9	5.39	8.38	8.38	0.84	0.598889	4	0.6	1.03615	1	1.08	1	1.21	7.56	1	7.58	-0.345824	1	-0.337	0.0552094	3	0.04	0.3	115	2	6.7	79515.8	0	36	3	3	1	5	77499.8	79515.8	2	67	3	29.28	3	2	1	23.078	2	0	2
42379	0.6	3.6	0.8	10.3	5.544	6.13	6.13	1.604	0.538252	3	0.52	1.85785	3	2.01	2	1.81	16.5212	3	18.93	-0.0490405	3	0.046	0.191432	4	0.28	0.8	120	2	8.1	5514.1	1	62	2	4	1	1.23	5432.04	5514.1	2	68	1	28.57	3	1	0	26.8442	2	0	2
42381	0.6	4.2	0.6	7.7	6.468	8.18	8.18	0.807	0.84	4	0.6	0.821218	1	1.08	1	1.21	6.2139	1	7.58	-0.504388	1	-0.337	0.330949	4	0.28	1.1	148	2	5.9	44342.5	0	24	3	2	5	0.46	44570.6	44342.5	1	61	3	26.49	3	3	1	27.5654	2	0	2
42382	0.6	2.4	0.6	7.7	3.696	21.85	21.85	4.053	0.48	2	0.46	2.43511	4	2.53	3	2.42	31.2081	4	31.37	-0.183428	2	-0.13	-0.225318	1	-0.322	360.8	93	1	7.2	80330.2	1	46	3	3	1	3.69	79814.8	80330.2	2	62	2	27.56	3	1	0	30.8909	3	1	2
42383	0.6	3	0.8	10.3	4.62	16.1	16.1	1.278	0.448544	2	0.46	1.63065	2	1.62	2	1.81	13.1634	2	12.94	-0.0820614	2	-0.13	-0.23462	1	-0.322	0.3	105	2	7.2	40171.2	0	23	3	5	5	0.48	38669.9	40171.2	2	68	3	23.34	2	1	0	38.3432	3	1	2
42384	0.6	3.7	0.8	10.3	5.698	8.27	8.27	3.094	0.553204	4	0.6	2.51481	4	2.53	3	2.42	31.8682	4	31.37	0.101912	3	0.046	0.39605	4	0.28	0.3	122	2	6.8	80318.8	0	23	3	4	5	4.64	80731.9	80318.8	2	62	3	29.44	3	3	0	26.684	2	0	2
42387	0.6	3.5	0.6	7.7	5.39	7.54	7.54	0.523	0.7	4	0.6	0.387476	1	1.08	1	1.21	4.0271	1	7.58	-0.531808	1	-0.337	0.0245618	3	0.04	0.9	151	2	10.2	30565.1	0	33	3	3	5	2.92	30324.2	30565.1	1	64	1	27.57	3	1	0	34.8975	3	1	2
42389	5	3	0.9	11.6	4.62	12.05	12.05	0.679	0.398276	1	0.39	1.17307	1	1.08	1	1.21	7.8764	1	7.58	0.0818752	3	0.046	-0.293824	1	-0.322	7.7	156	2	9.5	61219.8	1	64	3	3	1		59522.8	61219.8	2	63	1	22.11	2	3	0	20.8343	2	0	2
42391	0.6	3.4	0.7	9	5.236	39.86	39.86	0.575	0.581778	4	0.6	0.657115	1	1.08	1	1.21	5.175	1	7.58	-0.371503	1	-0.337	-0.0348741	3	0.04	0.4	103	2	6.8	33708	0	25	4	3	5	0.85	32415.4	33708	2	61	3	22.72	2	3	0	12.14	1	0	2
42392	0.6	2.8	0.6	7.7	4.312	7.48	7.48	1.276	0.56	4	0.6	1.27938	1	1.08	1	1.21	9.8252	1	7.58	-0.457827	1	-0.337	-0.350011	1	-0.322	1.4	93	1	7.1	9851.16	1	65	4	2	3	0.81	10010.6	9851.16	1	64	2	49.76	4	1	1	22.2366	2	0	1
42396	3.3	2.8	0.6	7.7	4.312	0.12	0.12	2.536	0.56	4	0.6	1.96624	3	2.01	2	1.81	19.5272	3	18.93	-0.329464	1	-0.337	-0.221648	1	-0.322	37.6	98	2	5.8	11008.4	0	56	2	3	3	2.14	10981.2	11008.4	2	62	3	31.16	4	1	1	12.9413	1	0	1
42400	0.6	3.6	0.7	9	5.544	13.89	13.89	0.622	0.616	4	0.6	0.735685	1	1.08	1	1.21	5.598	1	7.58	-0.366991	1	-0.337	0.0937093	3	0.04	1.8	104	2	8.2	88752.7	0	39	3	3	1	5	79198.6	88752.7	2	63	3	25.77	3	2	0	35.3382	3	1	2
42402	849.8	2.8	0.6	7.7	4.312	61.46	61.46	3.599	0.56	4	0.6	2.31631	4	2.53	3	2.42	27.7123	4	31.37	-0.225017	2	-0.13	-0.117201	2	-0.13	71.3	113	2	6.2	6782.74	1	61	1	4	1	2.5	6681.8	6782.74	2	72	1	24.28	2	1	1	19.8327	1	0	2
42404	0.6	2.9	1	12.9	4.466	5.18	5.18	2.651	0.346202	1	0.39	2.70999	4	2.53	3	2.42	34.1979	4	31.37	0.442455	4	0.3	-0.155337	2	-0.13	0.4	118	2	9	39719	0	79	3	3	1	5	39256.7	39719	2	59	2	23.67	2	2	1	27.6856	2	0	1
42405	2.6	2.8	1	12.9	4.312	0.07	0.07	2.503	0.334264	1	0.39	2.65254	4	2.53	3	2.42	32.2887	4	31.37	0.427477	4	0.3	-0.224995	1	-0.322	22.8	96	1	9.8	21953.1	1	71	3	3	1	1.31	22147.6	21953.1	2	64	1	29.05	3	2	0	32.6538	3	1	1
42411	0.6	3.1	0.8	10.3	4.774	1.58	1.58	0.696	0.463495	2	0.46	1.02294	1	1.08	1	1.21	7.1688	1	7.58	-0.139621	2	-0.13	-0.227169	1	-0.322	1	106	2	10.6	19698.5	1	28	2	3	5		17771.6	19698.5	2	73	1	19.46	2	1	1	42.8706	3	1	1
42415	0.6	3.2	0.8	10.3	4.928	11.19	11.19	2.094	0.478447	2	0.46	2.12443	3	2.01	3	2.42	21.5682	3	18.93	0.00104108	3	0.046	-0.0187024	3	0.04	2	125	2	7.6	74814.5	0	37	3	3	1	4.84	72819.9	74814.5	2	62	3	35.18	4	3	0	24.4002	2	0	2
42416	0.6	2.8	0.6	7.7	4.312	12.81	12.81	1.111	0.56	4	0.6	1.14091	1	1.08	1	1.21	8.5547	1	7.58	-0.47436	1	-0.337	-0.366544	1	-0.322	0.9	136	2	11	10633.6	0	62	4	4	3	2.29	10497.3	10633.6	2	65	2	35.07	4	2	0	25.1614	2	0	2
42420	0.6	3	0.7	9	4.62	13.94	13.94	0.807	0.513333	3	0.52	0.996068	1	1.08	1	1.21	7.263	1	7.58	-0.349052	1	-0.337	-0.281382	1	-0.322	0.3	123	2	9.3	87175.4	0	57	3	3	1	5	79632.5	87175.4	1	63	3	22.16	2	3	0	38.7038	3	1	2
42421	0.6	3.5	1.1	14.2	5.39	6.48	6.48	0.955	0.379577	1	0.39	1.86386	3	2.01	2	1.81	13.561	2	12.94	0.354053	4	0.3	0.066522	3	0.04	0.2	120	2	9.8	29526.5	0	55	1	3	1	1.83	26892.1	29526.5	1	65	1	29.61	3	1	1	34.1362	3	1	1
42422	0.6	3	0.7	9	4.62	4.63	4.63	0.362	0.513333	3	0.52	0.194389	1	1.08	1	1.21	3.258	1	7.58	-0.391693	1	-0.337	-0.324023	1	-0.322	0.1	106	2	6.3	10689.5	0	51	1	1	3	2.26	10385.5	10689.5	2	74	3	23.68	2	2	1	23.1581	2	0	1
42424	0.6	2.5	0.6	7.7	3.85	455.74	455.74	0.953	0.5	3	0.52	0.98751	1	1.08	1	1.21	7.3381	1	7.58	-0.490045	1	-0.337	-0.504824	1	-0.322	1.9	121	2	5.6	11266.7	1	64	4	4	1	1.07	11654.5	11266.7	2	71	2	30.81	4	2	0	26.4836	2	0	1
42425	0.6	2.9	0.7	9	4.466	0.31	0.31	1.117	0.496222	3	0.52	1.32115	1	1.08	1	1.21	10.053	1	7.58	-0.318426	1	-0.337	-0.311266	1	-0.322	0.2	130	2	9.8	82329.9	1	46	3	4	1	4.12	79169.2	82329.9	1	64	3	33.21	4	1	0	40.4667	3	1	2
42426	0.6	3.1	0.8	10.3	4.774	2.43	2.43	2.333	0.463495	2	0.46	2.2325	3	2.01	3	2.42	24.0299	4	31.37	0.0254591	3	0.046	-0.0620891	2	-0.13	0.8	119	2	9.5	45813.6	1	73	3	4	1	1.86	37685.6	45813.6	2	71	3	22.19	2	2	1	43.6719	3	1	2
42428	0.6	3.3	0.8	10.3	5.082	18	18	1.9	0.493398	3	0.52	2.0272	3	2.01	2	1.81	19.57	3	18.93	-0.0188119	3	0.046	0.0301003	3	0.04	177.1	122	2	7.2	104431	0	53	3	4	1		104240	104431	2	61	3	28.31	3	3	1	24.6406	2	0	1
42430	0.6	3.3	0.8	10.3	5.082	6.42	6.42	2.182	0.493398	3	0.52	2.16559	3	2.01	3	2.42	22.4746	3	18.93	0.0100412	3	0.046	0.0589533	3	0.04	1.5	110	2	7.3	45082	0	28	3	3	1	0.71	43484.1	45082	1	67	2	23.88	2	1	1	27.6055	2	0	2
42431	0.6	2.7	0.8	10.3	4.158	28.77	28.77	6.697	0.403689	1	0.39	3.28701	4	2.53	3	2.42	68.9791	4	31.37	0.377007	4	0.3	0.0612912	3	0.04	1	98	2	6.6	24263	0	42	3	1	5	0.96	23448	24263	1	70	.	29.28	3	1	1	17.8694	1	0	2
42432	0.6	3.7	0.8	10.3	5.698	11.89	11.89	4.263	0.553204	4	0.6	2.83532	4	2.53	3	2.42	43.9089	4	31.37	0.210559	4	0.3	0.504696	4	0.28	0.8	164	3	9.2	14558.4	1	23	1	2	1	1.14	12058.7	14558.4	2	69	1	41.87	4	1	1	17.0281	1	0	2
42433	1	3.2	0.8	10.3	4.928	21.43	21.43	1.459	0.478447	2	0.46	1.7631	2	1.62	2	1.81	15.0277	2	12.94	-0.0637755	2	-0.13	-0.0835191	2	-0.13	0.5	91	1	8.9	17312.5	0	53	1	1	1	0.73	16143	17312.5	1	66	3	27.31	3	3	1	11.1784	1	0	1
42434	0.6	3.3	0.8	10.3	5.082	6.4	6.4	1.003	0.493398	3	0.52	1.38835	1	1.08	1	1.21	10.3309	1	7.58	-0.109534	2	-0.13	-0.0606218	2	-0.13	2.6	104	2	7	21679.5	0	22	1	2	5		21719.9	21679.5	1	62	3	23.53	2	3	0	15.9062	1	0	2
42435	0.6	3.4	0.7	9	5.236	8.83	8.83	1.37	0.581778	4	0.6	1.52531	2	1.62	1	1.21	12.33	2	12.94	-0.293012	1	-0.337	0.0436165	3	0.04	0.6	119	2	6.8	38215.7	0	34	1	2	1	1.18	36551.6	38215.7	1	71	3	21.2	2	3	0	25.2015	2	0	2
42436	1.3	3	0.8	10.3	4.62	5.57	5.57	1.682	0.448544	2	0.46	1.90533	3	2.01	2	1.81	17.3246	3	18.93	-0.04109	3	0.046	-0.193648	2	-0.13	0.4	95	1	7.6	17812.6	1	38	2	3	1		18007.4	17812.6	2	72	3	22.71	2	1	1	26.4035	2	0	2
42437	0.6	2.6	0.8	10.3	4.004	10.3	10.3	1.482	0.388738	1	0.39	1.77874	2	1.62	2	1.81	15.2646	2	12.94	-0.0614427	2	-0.13	-0.418011	1	-0.322	0.1	68	1	7	21802.8	0	52	3	3	1	0.55	21191.6	21802.8	1	64	1	44.17	4	1	1	19.8727	1	0	2
42439	0.6	3.1	1	12.9	4.774	9.24	9.24	0.83	0.370078	1	0.39	1.54872	2	1.62	1	1.21	10.707	2	12.94	0.258149	4	0.3	-0.214123	2	-0.13	5.3	120	2	7.4	21679.5	0	28	1	4	4	0.39	21719.9	21679.5	1	62	3	27.47	3	1	0	17.5088	1	0	2
42440	0.6	2.9	0.8	10.3	4.466	11.14	11.14	1.425	0.433592	2	0.46	1.73952	2	1.62	2	1.81	14.6775	2	12.94	-0.0672205	2	-0.13	-0.28029	1	-0.322	0.3	99	2	6.7	57041.5	0	31	3	5	5	5	55681.9	57041.5	2	69	3	24.38	2	3	0	15.1049	1	0	2
42441	0.6	3.1	0.6	7.7	4.774	11.3	11.3	0.907	0.62	4	0.6	0.938037	1	1.08	1	1.21	6.9839	1	7.58	-0.494581	1	-0.337	-0.206564	2	-0.13	0.1	120	2	5.6	56552.8	0	64	5	3	1	2.9	57803.2	56552.8	2	70	1	30.77	4	3	0	46.4766	3	1	2
42445	0.6	3.1	0.7	9	4.774	10.91	10.91	1.463	0.530444	3	0.52	1.59099	2	1.62	2	1.81	13.167	2	12.94	-0.283598	1	-0.337	-0.150918	2	-0.13	0.9	141	2	9.4	87143.1	1	36	3	4	1	4.01	84088.4	87143.1	2	67	3	30.63	4	1	0	46.4766	3	1	2
42446	0.6	3.7	0.8	10.3	5.698	14.34	14.34	4.027	0.553204	4	0.6	2.77837	4	2.53	3	2.42	41.4781	4	31.37	0.189818	4	0.3	0.483956	4	0.28	0.6	149	2	8.2	33177.1	0	21	1	2	5	0.31	32729.6	33177.1	2	65	3	27.5	3	1	1	23.5588	2	0	2
42449	0.6	3	0.8	10.3	4.62	8.89	8.89	1.283	0.448544	2	0.46	1.63455	2	1.62	2	1.81	13.2149	2	12.94	-0.0815581	2	-0.13	-0.234116	1	-0.322	1.2	111	2	8.6	12924.5	0	80	3	1	2	0.69	12653.1	12924.5	1	59	3	23.75	2	2	1	26.9644	2	0	2
42452	0.6	2.9	0.7	9	4.466	8.75	8.75	0.89	0.496222	3	0.52	1.09397	1	1.08	1	1.21	8.01	1	7.58	-0.340917	1	-0.337	-0.333758	1	-0.322	0.8	102	2	7	89777.9	0	54	5	4	1	2.7	81663.2	89777.9	1	67	2	31.58	4	2	0	28.7273	2	0	1
42453	0.6	2.9	0.7	9	4.466	14.09	14.09	1.801	0.496222	3	0.52	1.79884	2	1.62	2	1.81	16.209	3	18.93	-0.249165	1	-0.337	-0.242006	1	-0.322	1.3	120	2	7.3	9325.33	0	74	3	2	6	1.06	9498.13	9325.33	2	63	2	35.15	4	2	1	27.6856	2	0	1
42457	0.6	3.3	0.7	9	5.082	4.65	4.65	2.24	0.564667	4	0.6	2.01698	3	2.01	2	1.81	20.16	3	18.93	-0.20426	2	-0.13	0.0648801	3	0.04	0.4	139	2	5.9	21679.5	0	27	1	3	5	1.76	21719.9	21679.5	1	62	1	23.76	2	1	1	27.3651	2	0	2
42459	0.6	3.1	0.7	9	4.774	12.77	12.77	2.15	0.530444	3	0.52	1.97597	3	2.01	2	1.81	19.35	3	18.93	-0.213459	2	-0.13	-0.080779	2	-0.13	0.7	98	2	6.9	120349	1	57	3	5	1	5	120732	120349	2	61	1	27	3	1	0	30.971	3	1	2
42460	0.6	3.1	0.8	10.3	4.774	51.14	51.14	1.187	0.463495	2	0.46	1.55678	2	1.62	2	1.81	12.2261	2	12.94	-0.0911985	2	-0.13	-0.178747	2	-0.13	0.4	107	2	7.9	19347.4	0	59	4	5	1	5	19455.2	19347.4	1	65	1	41.79	4	1	1	14.9446	1	0	1
42464	10.3	3.2	0.7	9	4.928	62.78	62.78	0.904	0.547556	3	0.52	1.10957	1	1.08	1	1.21	8.136	1	7.58	-0.339539	1	-0.337	-0.139055	2	-0.13	540.8	132	2	6.2	15128.9	1	52	1	5	6	4.24	15309.1	15128.9	1	69	1	30.24	4	2	1	15.7459	1	0	2
42467	0.6	3.2	0.7	9	4.928	7.28	7.28	0.912	0.547556	3	0.52	1.11838	1	1.08	1	1.21	8.208	1	7.58	-0.338752	1	-0.337	-0.138267	2	-0.13	0.6	126	2	7.1	87318.2	1	27	3	4	6	5	81656.5	87318.2	1	73	3	27.67	3	1	0	15.1049	1	0	2
42471	0.6	3	0.6	7.7	4.62	5.23	5.23	1.7	0.6	4	0.6	1.56628	2	1.62	2	1.81	13.09	2	12.94	-0.414818	1	-0.337	-0.191811	2	-0.13	0.7	98	2	6.3	87175.4	0	50	3	5	1	5	79632.5	87175.4	1	63	3	27.38	3	1	0	33.3349	3	1	1
42473	0.6	3.2	0.7	9	4.928	6.71	6.71	1.449	0.547556	3	0.52	1.58137	2	1.62	2	1.81	13.041	2	12.94	-0.285017	1	-0.337	-0.0845327	2	-0.13	0.2	92	1	6.6	67688.9	0	53	3	5	3	5	66478.7	67688.9	1	70	3	20.86	2	1	0	38.6236	3	1	2
42474	0.6	3.5	0.8	10.3	5.39	6.06	6.06	2.344	0.523301	3	0.52	2.23721	4	2.53	3	2.42	24.1432	4	31.37	0.0265805	3	0.046	0.207385	4	0.28	0.7	126	2	7.7	14390.6	1	47	1	3	6	2.5	14562	14390.6	2	70	3	39.49	4	2	0	13.342	1	0	2
42475	0.6	3.5	1	12.9	5.39	4.74	4.74	1.176	0.417829	1	0.39	1.89717	3	2.01	2	1.81	15.1704	2	12.94	0.292423	4	0.3	0.0885047	3	0.04	1.5	106	2	7.8	31507	0	27	3	5	5	0.69	31669	31507	1	69	1	20.85	2	1	0	37.021	3	1	2
42477	0.6	3.5	0.8	10.3	5.39	11.12	11.12	1.394	0.523301	3	0.52	1.71753	2	1.62	2	1.81	14.3582	2	12.94	-0.0703577	2	-0.13	0.110447	3	0.04	0.8	115	2	7.1	32005.3	0	25	1	1	6	0.85	31172	32005.3	2	70	1	25.05	3	3	1	31.2515	3	1	2
42479	0.6	3.5	0.8	10.3	5.39	34.09	34.09	3.668	0.523301	3	0.52	2.685	4	2.53	3	2.42	37.7804	4	31.37	0.157012	4	0.3	0.337816	4	0.28	1.1	130	2	9.5	21910	1	55	4	3	3	3.09	22001.9	21910	1	72	3	43.5	4	1	1	13.8628	1	0	1
42481	0.6	2.8	0.7	9	4.312	2.87	2.87	1.934	0.479111	2	0.46	1.87009	3	2.01	2	1.81	17.406	3	18.93	-0.235561	2	-0.13	-0.283081	1	-0.322	9.7	115	2	7	24259.9	1	30	1	5	6	4.37	24525.2	24259.9	1	71	1	29.31	3	1	0	19.9929	1	0	2
42482	0.6	3.5	0.7	9	5.39	41.1	41.1	2.285	0.598889	4	0.6	2.03687	3	2.01	2	1.81	20.565	3	18.93	-0.199666	2	-0.13	0.201367	4	0.28	0.9	128	2	7.8	26203.4	1	35	4	3	5	0.47	25352.7	26203.4	1	64	3	30.55	4	3	1	13.0214	1	0	1
42483	0.6	3.1	0.7	9	4.774	1.84	1.84	1.023	0.530444	3	0.52	1.23324	1	1.08	1	1.21	9.207	1	7.58	-0.327779	1	-0.337	-0.195099	2	-0.13	121.7	102	2	6.7	16759.6	0	59	1	4	1	4.38	15233	16759.6	1	71	3	26.12	3	2	1	35.0577	3	1	1
42484	0.6	2.6	0.8	10.3	4.004	1.33	1.33	2.827	0.388738	1	0.39	2.42457	4	2.53	3	2.42	29.1181	4	31.37	0.0754173	3	0.046	-0.281151	1	-0.322	8.4	89	1	6.5	43058.2	1	72	3	4	1	5	44295.8	43058.2	2	61	3	42.44	4	1	1	10.0966	1	0	1
42486	2.8	3.5	0.7	9	5.39	5.14	5.14	0.99	0.598889	4	0.6	1.20045	1	1.08	1	1.21	8.91	1	7.58	-0.33105	1	-0.337	0.0699831	3	0.04	4	178	3	10.1	24271.8	1	32	1	4	4	0.68	23476.2	24271.8	1	66	1	29.21	3	1	0	22.0764	2	0	2
42489	0.6	3.5	1	12.9	5.39	6.22	6.22	0.293	0.417829	1	0.39	0.507467	1	1.08	1	1.21	3.7797	1	7.58	0.206814	4	0.3	0.00289535	3	0.04	1.2	118	2	9.6	17959.2	1	28	1	3	1	0.68	17782.2	17959.2	2	67	1	26.94	3	1	1	21.3151	2	0	2
42495	0.6	3.2	0.7	9	4.928	19.82	19.82	0.57	0.547556	3	0.52	0.648381	1	1.08	1	1.21	5.13	1	7.58	-0.371982	1	-0.337	-0.171497	2	-0.13	6.1	127	2	7.5	30702.7	0	48	4	3	3	4.29	28456.6	30702.7	2	67	3	33.71	4	3	1	11.0582	1	0	1
42497	0.6	3.1	0.8	10.3	4.774	8.92	8.92	0.238	0.463495	2	0.46	-0.0501346	1	1.08	1	1.21	2.4514	1	7.58	-0.183011	2	-0.13	-0.270559	1	-0.322	0.9	111	2	7	31602.2	0	41	5	1	3	1.08	28803.8	31602.2	1	67	3	23.6	2	3	1	42.47	3	1	2
42502	2.5	3	0.9	11.6	4.62	21.56	21.56	2.13	0.398276	1	0.39	2.31632	4	2.53	3	2.42	24.708	4	31.37	0.227865	4	0.3	-0.147834	2	-0.13	0.7	98	2	8.5	8410.12	0	64	2	4	1	5	7799.13	8410.12	2	66	3	35.89	4	1	1	29.3684	2	0	1
42503	0.6	3.3	0.8	10.3	5.082	7.3	7.3	1.241	0.493398	3	0.52	1.60127	2	1.62	2	1.81	12.7823	2	12.94	-0.0857815	2	-0.13	-0.0368693	3	0.04	0.5	119	2	8.5	33829.7	0	39	1	5	1	5	31112	33829.7	2	67	3	28.1	3	1	1	25.4018	2	0	2
42504	2220	3.2	0.7	9	4.928	12.01	12.01	2.319	0.547556	3	0.52	2.05164	3	2.01	2	1.81	20.871	3	18.93	-0.196197	2	-0.13	0.00428797	3	0.04	654.2	134	2	7.3	60669.2	0	63	3	2	1	2.5	58553	60669.2	2	67	3	25.24	3	3	0	27.8459	2	0	1
42506	0.6	3.2	0.6	7.7	4.928	17.53	17.53	4.224	0.64	4	0.6	2.47643	4	2.53	3	2.42	32.5248	4	31.37	-0.168385	2	-0.13	0.187436	4	0.28	7.2	101	2	5.9	18826.2	1	45	1	2	1	0.04	17358.1	18826.2	1	73	3	25.8	3	2	1	21.7158	2	0	2
42507	7.1	3.8	0.6	7.7	5.852	11.84	11.84	12.155	0.76	4	0.6	3.53339	4	2.53	3	2.42	93.5935	4	31.37	0.110689	3	0.046	0.82725	4	0.28	#NULL!	136	2	6.9	35931.7	1	31	3	2	1	0.71	35611.4	35931.7	1	67	3	25.56	3	3	1	36.6604	3	1	2
42509	0.6	3.3	0.8	10.3	5.082	2.54	2.54	1.741	0.493398	3	0.52	1.93981	3	2.01	2	1.81	17.9323	3	18.93	-0.0350675	3	0.046	0.0138447	3	0.04	0.2	131	2	7.6	26006.1	0	39	1	3	1	3.63	24920.2	26006.1	2	74	3	44.52	4	2	1	21.5956	2	0	2
42510	0.6	3.3	0.6	7.7	5.082	14.78	14.78	1.281	0.66	4	0.6	1.28329	1	1.08	1	1.21	9.8637	1	7.58	-0.457324	1	-0.337	-0.0328473	3	0.04	0.2	95	1	5.4	111929	0	38	3	4	1	1.89	108945	111929	2	61	3	31.4	4	3	0	32.6939	3	1	1
42516	4.6	4.1	0.7	9	6.314	3.2	3.2	0.988	0.701556	4	0.6	1.19843	1	1.08	1	1.21	8.892	1	7.58	-0.331248	1	-0.337	0.328499	4	0.28	0.4	190	3	9.3	82025.9	0	25	3	4	5	4.41	78960.3	82025.9	1	65	3	25.14	3	3	1	29.9293	2	0	2
42518	0.6	3.1	0.8	10.3	4.774	31.69	31.69	1.847	0.463495	2	0.46	1.99891	3	2.01	2	1.81	19.0241	3	18.93	-0.0242335	3	0.046	-0.111782	2	-0.13	0.1	117	2	7.1	34209.2	0	35	1	3	1	1.99	33141.2	34209.2	1	66	3	48.86	4	3	1	19.0714	1	0	1
42519	0.6	3.4	0.8	10.3	5.236	5.54	5.54	1.612	0.50835	3	0.52	1.86283	3	2.01	2	1.81	16.6036	3	18.93	-0.0482257	3	0.046	0.0681747	3	0.04	0.3	130	2	8.5	5972.1	0	62	1	1	1	2.5	5534.66	5972.1	2	72	3	23.92	2	3	1	38.263	3	1	2
42521	0.6	2.9	0.8	10.3	4.466	5.49	5.49	2.749	0.433592	2	0.46	2.39659	4	2.53	3	2.42	28.3147	4	31.37	0.0675983	3	0.046	-0.145471	2	-0.13	0.2	80	1	8	27169.3	1	43	1	5	1	4.29	27493	27169.3	2	65	1	28.06	3	1	1	17.3886	1	0	2
42524	0.6	3.4	0.8	10.3	5.236	9.32	9.32	1.786	0.50835	3	0.52	1.96533	3	2.01	2	1.81	18.3958	3	18.93	-0.0304701	3	0.046	0.0859304	3	0.04	0.4	149	2	8.2	47353.4	0	64	3	3	1	4.67	46864.7	47353.4	1	61	3	28.03	3	2	1	28.8876	2	0	1
42526	0.6	3.3	0.8	10.3	5.082	4.44	4.44	1.524	0.493398	3	0.52	1.80669	2	1.62	2	1.81	15.6972	3	18.93	-0.0571783	3	0.046	-0.00826608	3	0.04	0.6	115	2	6.8	75785.3	0	65	3	4	1	3.41	77460.9	75785.3	2	60	1	26.85	3	1	1	33.2147	3	1	2
42527	1.5	3.5	0.7	9	5.39	2.96	2.96	2.46	0.598889	4	0.6	2.11066	3	2.01	3	2.42	22.14	3	18.93	-0.181841	2	-0.13	0.219192	4	0.28	462.1	120	2	9.1	10667.1	1	53	2	2	1		10794.2	10667.1	2	73	1	32.26	4	1	0	34.2564	3	1	1
42528	0.6	2.7	0.6	7.7	4.158	27.29	27.29	2.232	0.54	3	0.52	1.83855	3	2.01	2	1.81	17.1864	3	18.93	-0.360414	1	-0.337	-0.300565	1	-0.322	469.9	109	2	6.8	37870.1	1	41	3	2	3	2.19	35976.1	37870.1	1	71	3	35.24	4	3	0	17.9095	1	0	2
42529	0.6	3.1	0.7	9	4.774	8.86	8.86	1.9	0.530444	3	0.52	1.85235	3	2.01	2	1.81	17.1	3	18.93	-0.23904	1	-0.337	-0.10636	2	-0.13	0.4	105	2	7.4	27828.3	0	71	3	2	3	2.5	27844.2	27828.3	2	62	3	39.7	4	3	1	12.4605	1	0	2
42531	0.6	2.9	0.9	11.6	4.466	191.2	191.2	1.311	0.385	1	0.39	1.83099	3	2.01	2	1.81	15.2076	2	12.94	0.144403	3	0.046	-0.291807	1	-0.322	0.7	97	1	7.8	10079.7	1	63	4	5	2	0.98	10426.7	10079.7	1	67	1		.	2	1	15.9062	1	0	1
42532	0.6	2.9	0.8	10.3	4.466	12.38	12.38	1.803	0.433592	2	0.46	1.9748	3	2.01	2	1.81	18.5709	3	18.93	-0.0287325	3	0.046	-0.241802	1	-0.322	0.1	105	2	8.6	6165.35	1	67	1	3	1	2.61	6326.36	6165.35	2	72	3	28.39	3	3	0	12.5407	1	0	2
42533	0.6	2.8	0.8	10.3	4.312	7.05	7.05	2.053	0.418641	1	0.39	2.10465	3	2.01	3	2.42	21.1459	3	18.93	-0.00315419	3	0.046	-0.270903	1	-0.322	0.1	89	1	6.3	63760.1	1	66	3	2	3	4.65	62025	63760.1	1	68	3	24.8	2	1	1	30.5303	3	1	1
42535	0.6	3.1	0.9	11.6	4.774	49.78	49.78	1.159	0.411552	1	0.39	1.70776	2	1.62	2	1.81	13.4444	2	12.94	0.12914	3	0.046	-0.18155	2	-0.13	4	115	2	8.2	26493.4	1	30	4	2	6	0	24901.2	26493.4	1	60	3	21.77	2	3	1	15.0648	1	0	1
42536	0.6	3.2	0.8	10.3	4.928	25.97	25.97	1.058	0.478447	2	0.46	1.44173	2	1.62	1	1.21	10.8974	2	12.94	-0.104074	2	-0.13	-0.123818	2	-0.13	0.6	112	2	7.8	27225.4	0	31	3	4	5	0.52	24294.6	27225.4	2	63	3	26.68	3	3	1	28.527	2	0	2
42537	0.6	2.9	1.4	18.1	4.466	0.8	0.8	0.196	0.24674	1	0.39	0.804809	1	1.08	1	1.21	3.5476	1	7.58	0.322061	4	0.3	-0.399954	1	-0.322	7.8	116	2	11.7	11111.7	1	62	4	4	1	2.19	11494.1	11111.7	1	59	1	29.85	3	1	1	10.0165	1	0	1
42539	0.6	3.2	0.6	7.7	4.928	11.79	11.79	1.549	0.64	4	0.6	1.47326	2	1.62	1	1.21	11.9273	2	12.94	-0.430202	1	-0.337	-0.0743807	2	-0.13	0.5	131	2	5.8	79453.1	0	50	3	5	1	5	77911.3	79453.1	2	68	3	27.9	3	1	0	31.3717	3	1	2
42542	0.6	3	0.6	7.7	4.62	10.01	10.01	2.061	0.6	4	0.6	1.75884	2	1.62	2	1.81	15.8697	3	18.93	-0.3779	1	-0.337	-0.154894	2	-0.13	0.4	95	1	4.9	27842.7	1	39	4	4	3	1.63	27974.8	27842.7	1	61	3	37.73	4	1	1	10.5374	1	0	1
42544	1.3	2.8	0.8	10.3	4.312	0.16	0.16	1.088	0.418641	1	0.39	1.46969	2	1.62	1	1.21	11.2064	2	12.94	-0.101089	2	-0.13	-0.368837	1	-0.322	0.8	94	1	7.1	7888.88	1	67	1	1	1	2.19	7480.95	7888.88	1	71	1	35.99	4	1	0	26.0429	2	0	1
42545	0.6	3	0.9	11.6	4.62	15.61	15.61	2.822	0.398276	1	0.39	2.59765	4	2.53	3	2.42	32.7352	4	31.37	0.298058	4	0.3	-0.0776411	2	-0.13	0.9	101	2	8.4	36128.6	1	74	3	3	1	3.65	37167.1	36128.6	1	59	1	36.97	4	1	1	12.5807	1	0	2
42546	0.6	3.1	0.9	11.6	4.774	21.04	21.04	1.485	0.411552	1	0.39	1.95561	3	2.01	2	1.81	17.226	3	18.93	0.162003	4	0.3	-0.148687	2	-0.13	3.4	125	2	8.3	24752.7	0	51	3	2	1	2.48	22515.4	24752.7	1	67	1	42.4	4	2	1	34.2965	3	1	1
42547	8.2	2.4	0.7	9	3.696	25.9	25.9	0.672	0.410667	1	0.39	0.813003	1	1.08	1	1.21	6.048	1	7.58	-0.362171	1	-0.337	-0.559397	1	-0.322	110.4	97	1	6.6	29696.6	1	79	3	3	2	2.18	27998.5	29696.6	1	62	3	21.34	2	1	0	39.3047	3	1	1
42554	0.6	2.9	0.9	11.6	4.466	9.1	9.1	2.691	0.385	1	0.39	2.55011	4	2.53	3	2.42	31.2156	4	31.37	0.284905	4	0.3	-0.151305	2	-0.13	0.3	167	3	14.2	28690.9	1	20	4	4	5	5	26988.3	28690.9	1	63	3	35.5	4	1	1	15.7059	1	0	2
42557	0.6	2.9	0.8	10.3	4.466	9.18	9.18	2.915	0.433592	2	0.46	2.45522	4	2.53	3	2.42	30.0245	4	31.37	0.0841985	3	0.046	-0.128871	2	-0.13	0.3	87	1	7.4	67781.9	1	68	3	3	1	1.1	52544.9	67781.9	1	61	1	46.97	4	1	1	12.7009	1	0	1
42560	0.6	2.7	0.9	11.6	4.158	12.36	12.36	2.032	0.358448	1	0.39	2.26922	4	2.53	3	2.42	23.5712	4	31.37	0.217838	4	0.3	-0.32102	1	-0.322	0.1	71	1	6.2	82477.4	0	59	3	4	5	1.76	82326.8	82477.4	1	60	3	21.94	2	3	1	37.4216	3	1	1
42563	0.6	2.7	0.9	11.6	4.158	9.28	9.28	1.487	0.358448	1	0.39	1.95696	3	2.01	2	1.81	17.2492	3	18.93	0.162206	4	0.3	-0.376652	1	-0.322	0.5	127	2	10.8	31844	1	48	5	2	1	1.08	30961.6	31844	2	67	.	26.67	3	1	1	12.741	1	0	2
42566	5.4	3.6	0.8	10.3	5.544	1.93	1.93	7.18	0.538252	3	0.52	3.35665	4	2.53	3	2.42	73.954	4	31.37	0.399129	4	0.3	0.639601	4	0.28	863	134	2	8.7	72664.9	0	32	3	4	1	5	72092.4	72664.9	1	63	3	31.76	4	2	0	18.9512	1	0	2
42567	0.6	3.3	0.7	9	5.082	1.47	1.47	2.39	0.564667	4	0.6	2.08179	3	2.01	3	2.42	21.51	3	18.93	-0.188961	2	-0.13	0.0801791	3	0.04	0.2	111	2	6.5	79782.9	0	62	3	2	1	4.55	77451.6	79782.9	2	59	3	32.22	4	1	1	19.7525	1	0	1
42568	0.6	3.3	0.6	7.7	5.082	7.31	7.31	1.901	0.66	4	0.6	1.67803	2	1.62	2	1.81	14.6377	2	12.94	-0.394274	1	-0.337	0.0302026	3	0.04	2.9	99	2	7	23928.6	0	42	2	4	6	2.12	23869.6	23928.6	2	61	3	30.56	4	1	0	23.9595	2	0	1
42571	0.6	3.2	0.8	10.3	4.928	9.06	9.06	2.156	0.478447	2	0.46	2.1536	3	2.01	3	2.42	22.2068	3	18.93	0.00738286	3	0.046	-0.0123607	3	0.04	0.4	137	2	9.6	24672.6	1	24	1	3	5	1.24	23373.2	24672.6	1	66	3	37.74	4	1	0	11.0983	1	0	2
42575	0.6	2.8	0.8	10.3	4.312	1.79	1.79	0.501	0.418641	1	0.39	0.694201	1	1.08	1	1.21	5.1603	1	7.58	-0.158338	2	-0.13	-0.426086	1	-0.322	3.4	109	2	8.9	80330.2	1	41	3	3	1	3.77	79814.8	80330.2	2	62	3	26.88	3	3	0	38.4233	3	1	2
42576	0.6	3.6	0.7	9	5.544	17.14	17.14	1.315	0.616	4	0.6	1.48434	2	1.62	1	1.21	11.835	2	12.94	-0.298563	1	-0.337	0.162137	4	0.28	0.7	142	2	7	24497.1	0	28	1	1	6	1.13	24166.7	24497.1	2	67	3	31.38	4	2	1	20.5138	2	0	2
42577	0.6	2.8	0.7	9	4.312	24.02	24.02	1.719	0.479111	2	0.46	1.75224	2	1.62	2	1.81	15.471	2	12.94	-0.257542	1	-0.337	-0.305062	1	-0.322	2.9	84	1	6.3	25242.7	1	29	4	4	1	1.85	24837	25242.7	2	74	3	38.74	4	1	0	12.2602	1	0	1
42578	3.7	3.5	0.9	11.6	5.39	46.47	46.47	0.47	0.464655	2	0.46	0.805177	1	1.08	1	1.21	5.452	1	7.58	0.0618597	3	0.046	0.0195235	3	0.04	0.7	147	2	13.4	8750.83	1	69	4	1	5	1.28	8658.69	8750.83	1	62	1	31.84	4	1	1	28.527	2	0	1
42580	0.6	2.7	1.1	14.2	4.158	19.56	19.56	3.151	0.292817	1	0.39	3.05762	4	2.53	3	2.42	44.7442	4	31.37	0.575842	4	0.3	-0.20821	2	-0.13	0.7	100	2	10.6	34519.2	1	80	3	3	2	2.35	28968.6	34519.2	1	63	1	22.79	2	1	1	27.4051	2	0	1
42581	0.6	3	0.7	9	4.62	18.11	18.11	1.225	0.513333	3	0.52	1.41344	2	1.62	1	1.21	11.025	2	12.94	-0.307616	1	-0.337	-0.239946	1	-0.322	0.7	113	2	8	24647.1	1	44	4	3	4		23833.9	24647.1	1	74	1	25.22	3	2	0	17.9896	1	0	2
42584	0.6	2.9	0.8	10.3	4.466	8.97	8.97	0.78	0.433592	2	0.46	1.13689	1	1.08	1	1.21	8.034	1	7.58	-0.131459	2	-0.13	-0.344528	1	-0.322	0.5	80	1	8.8	102738	0	48	3	3	3	5	99238.4	102738	1	61	3	29.12	3	2	1	45.6752	3	1	2
42586	0.6	3.3	0.7	9	5.082	1.84	1.84	2.036	0.564667	4	0.6	1.92149	3	2.01	2	1.81	18.324	3	18.93	-0.225122	2	-0.13	0.0440183	3	0.04	1.6	94	1	5.2	79128	0	52	3	5	1	4.48	77488.4	79128	2	62	3	29.31	3	2	0	31.2515	3	1	1
42587	0.6	2.6	1	12.9	4.004	18.25	18.25	1.618	0.310388	1	0.39	2.21624	3	2.01	3	2.42	20.8722	3	18.93	0.337109	4	0.3	-0.404182	1	-0.322	0.4	95	1	8.9	71949	1	48	3	5	1		72467.3	71949	1	62	1	20.92	2	1	0	15.2651	1	0	2
42590	0.6	3	0.7	9	4.62	25.06	25.06	1.33	0.513333	3	0.52	1.49568	2	1.62	1	1.21	11.97	2	12.94	-0.29705	1	-0.337	-0.22938	1	-0.322	0.2	98	2	6.1	30175.8	0	59	3	4	1	1.46	29636.3	30175.8	1	71	2	42.61	4	3	1	27.926	2	0	1
42591	0.6	2.9	0.8	10.3	4.466	10.6	10.6	0.63	0.433592	2	0.46	0.923315	1	1.08	1	1.21	6.489	1	7.58	-0.145993	2	-0.13	-0.359062	1	-0.322	0.6	109	2	6.8	12599.7	1	68	4	5	3	4.38	12648.6	12599.7	1	72	3	23.65	2	1	0	34.577	3	1	1
42592	0.6	2.7	0.8	10.3	4.158	16.86	16.86	1.394	0.403689	1	0.39	1.71753	2	1.62	2	1.81	14.3582	2	12.94	-0.0703577	2	-0.13	-0.386074	1	-0.322	0.1	99	2	7.3	17218.4	1	53	1	3	1	2.04	16965.2	17218.4	1	66	2	28.44	3	3	1	8.85459	1	0	2
42594	0.6	3.2	0.8	10.3	4.928	8.61	8.61	1.75	0.478447	2	0.46	1.94497	3	2.01	2	1.81	18.025	3	18.93	-0.0341483	3	0.046	-0.0538918	2	-0.13	0.4	106	2	7.4	51939.9	0	64	3	3	1	4.64	53088.3	51939.9	2	63	3	33.64	4	2	0	27.2449	2	0	1
42596	129	2.8	0.7	9	4.312	1.17	1.17	8.748	0.479111	2	0.46	3.37933	4	2.53	3	2.42	78.732	4	31.37	0.229017	4	0.3	0.181497	4	0.28	585.5	98	2	8.1	12817.5	1	59	2	1	2	1.47	12409.4	12817.5	2	72	1	31.8	4	1	1	19.5923	1	0	2
42599	0.6	2.3	0.9	11.6	3.542	2.71	2.71	3.932	0.305345	1	0.39	2.92935	4	2.53	3	2.42	45.6112	4	31.37	0.404419	4	0.3	-0.257302	1	-0.322	259.2	77	1	7.7	41938.8	1	67	3	3	1	2.14	35298.4	41938.8	2	60	1	29.61	3	2	1	25.7624	2	0	2
42600	1.1	3.9	0.7	9	6.006	4.21	4.21	1.83	0.667333	4	0.6	1.81482	3	2.01	2	1.81	16.47	3	18.93	-0.2462	1	-0.337	0.354745	4	0.28	75.1	118	2	7.9	18848	1	44	2	1	1	0.91	19072.6	18848	2	66	2	25.27	3	1	1	20.033	2	0	2
42603	0.6	2.4	0.8	10.3	3.696	25.21	25.21	1.153	0.358835	1	0.39	1.52772	2	1.62	1	1.21	11.8759	2	12.94	-0.0946013	2	-0.13	-0.512055	1	-0.322	0.3	69	1	7.7	21012.9	0	80	3	4	2	3.43	20784.2	21012.9	1	63	3	34.74	4	2	1	32.5737	3	1	1
42604	0.6	2.8	0.8	10.3	4.312	26.7	26.7	2.669	0.418641	1	0.39	2.36705	4	2.53	3	2.42	27.4907	4	31.37	0.0595474	3	0.046	-0.208201	2	-0.13	20.6	92	1	8.5	109479	1	43	3	5	1	3.57	104003	109479	2	70	2	25.57	3	2	0	31.0111	3	1	2
42605	0.6	2.8	0.8	10.3	4.312	4	4	0.431	0.418641	1	0.39	0.543703	1	1.08	1	1.21	4.4393	1	7.58	-0.164972	2	-0.13	-0.43272	1	-0.322	0.2	94	1	7	17312.5	0	53	1	5	1	5	16143	17312.5	1	66	3	30.8	4	1	0	18.3102	1	0	2
42607	0.6	3.3	0.8	10.3	5.082	23.64	23.64	1.409	0.493398	3	0.52	1.72823	2	1.62	2	1.81	14.5127	2	12.94	-0.0688402	2	-0.13	-0.019928	3	0.04	0.3	168	3	9.5	24747.7	1	32	4	4	3	2.33	23944.2	24747.7	1	64	1	16.67	1	1	0	60.4997	3	1	2
42612	0.6	4.3	0.8	10.3	6.622	14.43	14.43	2.23	0.642913	4	0.6	2.18735	3	2.01	3	2.42	22.969	3	18.93	0.0149465	3	0.046	0.48997	4	0.28	2	145	2	7.9	28491.8	0	36	2	1	5	1.25	26202.8	28491.8	2	68	1	27.95	3	1	1	27.0045	2	0	2
42613	0.6	3.4	0.7	9	5.236	13.49	13.49	3.615	0.581778	4	0.6	2.49559	4	2.53	3	2.42	32.535	4	31.37	-0.0681774	2	-0.13	0.268451	4	0.28	0.3	143	2	7.8	17312.5	0	52	1	1	1	5	16143	17312.5	1	66	3	38.61	4	3	1	16.9479	1	0	2
42617	0.6	3.1	0.8	10.3	4.774	11.83	11.83	1.374	0.463495	2	0.46	1.70308	2	1.62	2	1.81	14.1522	2	12.94	-0.0723797	2	-0.13	-0.159928	2	-0.13	0.3	121	2	8.3	34539.3	0	71	5	5	1	3.21	33239.3	34539.3	2	67	1	23.43	2	1	0	14.9446	1	0	2
42621	0.6	2.8	0.7	9	4.312	4.75	4.75	2.571	0.479111	2	0.46	2.15479	3	2.01	3	2.42	23.139	3	18.93	-0.170582	2	-0.13	-0.218102	2	-0.13	1	105	2	7.6	25217.7	0	54	3	3	1	0.71	24155.2	25217.7	1	67	3	34.62	4	1	1	17.1082	1	0	1
42626	0.6	3	0.8	10.3	4.62	10.4	10.4	1.623	0.448544	2	0.46	1.86963	3	2.01	2	1.81	16.7169	3	18.93	-0.0471052	3	0.046	-0.199663	2	-0.13	2.4	106	2	6.8	23050.2	1	55	4	2	1	4.29	21262.6	23050.2	2	68	2	42.1	4	2	0	32.3333	3	1	1
42632	0.6	3	0.8	10.3	4.62	26.1	26.1	1.83	0.448544	2	0.46	1.98967	3	2.01	2	1.81	18.849	3	18.93	-0.025972	3	0.046	-0.17853	2	-0.13	1.6	98	2	7.4	60045.8	1	65	3	4	1	5	59356.4	60045.8	1	60	3	27.38	3	1	0	34.1763	3	1	1
42634	0.6	3.3	0.8	10.3	5.082	28.83	28.83	0.918	0.493398	3	0.52	1.29979	1	1.08	1	1.21	9.4554	1	7.58	-0.117933	2	-0.13	-0.0690205	2	-0.13	0.5	122	2	8.1	29596.7	1	22	4	3	5	0.32	29760.9	29596.7	1	68	3	26.21	3	3	0	16.1065	1	0	2
42636	0.6	3.4	0.7	9	5.236	6.09	6.09	2.635	0.581778	4	0.6	2.17938	3	2.01	3	2.42	23.715	4	31.37	-0.164111	2	-0.13	0.172517	4	0.28	0.4	102	2	6.7	13174.4	0	55	2	4	1	5	12775.9	13174.4	2	71	3	34.17	4	1	1	19.3919	1	0	1
42638	3.2	3	0.9	11.6	4.62	17.52	17.52	1.18	0.398276	1	0.39	1.72571	2	1.62	2	1.81	13.688	2	12.94	0.131241	3	0.046	-0.244458	1	-0.322	2.8	123	2	10.6	25371.6	1	48	4	3	5	1.16	23833.9	25371.6	1	74	1	67.27	4	2	1	15.0247	1	0	1
42639	0.6	3.2	0.8	10.3	4.928	25.1	25.1	2.33	0.478447	2	0.46	2.23122	3	2.01	3	2.42	23.999	4	31.37	0.0251532	3	0.046	0.00540973	3	0.04	0.2	99	2	7.2	47353.4	0	64	3	3	3	5	46864.7	47353.4	1	61	3	30.35	4	3	0	26.5638	2	0	2
42640	0.6	2.8	0.9	11.6	4.312	2.54	2.54	3.074	0.371724	1	0.39	2.68318	4	2.53	3	2.42	35.6584	4	31.37	0.323084	4	0.3	-0.167805	2	-0.13	35.2	81	1	7.5	34984.7	1	79	3	4	2	1.57	35990.3	34984.7	1	60	2	25.28	3	1	1	20.7542	2	0	2
42642	0.6	3.5	0.5	6.5	5.39	9.2	9.2	1.55	0.829231	4	0.6	1.3125	1	1.08	1	1.21	10.075	1	7.58	-0.504588	1	-0.337	0.126269	3	0.04	0.5	143	2	6.8	32881.1	1	58	3	4	3	1.64	31615.5	32881.1	2	67	.	35.22	4	1	0	10.938	1	0	1
42643	0.6	3	0.6	7.7	4.62	31.73	31.73	2.512	0.6	4	0.6	1.95673	3	2.01	2	1.81	19.3424	3	18.93	-0.331897	1	-0.337	-0.108891	2	-0.13	0.8	121	2	8.1	94790.9	1	31	3	5	5	4.81	94752.7	94790.9	2	61	3	23.43	2	1	0	34.0561	3	1	2
42646	0.6	3	0.8	10.3	4.62	12.96	12.96	1.643	0.448544	2	0.46	1.88187	3	2.01	2	1.81	16.9229	3	18.93	-0.045067	3	0.046	-0.197625	2	-0.13	0.3	109	2	9.6	17754	1	30	1	3	1	1.36	17480.9	17754	1	74	2	31.02	4	2	1	26.8042	2	0	2
42647	42.3	3.2	0.9	11.6	4.928	0.35	0.35	2.069	0.424828	1	0.39	2.28727	4	2.53	3	2.42	24.0004	4	31.37	0.221624	4	0.3	-0.0212604	3	0.04	166.6	90	1	9.2	31153.8	0	48	1	4	6	5	28374.3	31153.8	2	65	3	26.45	3	1	1	15.2251	1	0	2
42648	0.6	3.5	0.9	11.6	5.39	15.67	15.67	3.642	0.464655	2	0.46	2.85273	4	2.53	3	2.42	42.2472	4	31.37	0.377723	4	0.3	0.335386	4	0.28	0.6	124	2	7.6	72431.5	0	44	3	2	1	0.58	72445.2	72431.5	1	60	3	24.24	2	1	0	33.7356	3	1	2
42649	0.6	2.9	0.9	11.6	4.466	21.18	21.18	3.88	0.385	1	0.39	2.91604	4	2.53	3	2.42	45.008	4	31.37	0.3997	4	0.3	-0.0365099	3	0.04	0.8	109	2	10	26846.4	1	49	4	4	3	1.24	24764.4	26846.4	1	65	3	42.05	4	2	1	10.4973	1	0	1
42651	0.6	3.1	0.6	7.7	4.774	21.95	21.95	3.957	0.62	4	0.6	2.41114	4	2.53	3	2.42	30.4689	4	31.37	-0.192029	2	-0.13	0.0959873	3	0.04	73.9	107	2	5.4	9299.25	0	76	3	3	2	1.18	9471.57	9299.25	1	60	3	30	4	2	1	23.1181	2	0	2
42652	0.6	3	0.7	9	4.62	15.34	15.34	3.065	0.513333	3	0.52	2.33055	4	2.53	3	2.42	27.585	4	31.37	-0.121172	2	-0.13	-0.0535016	2	-0.13	0.5	107	2	6.6	106896	0	49	3	2	1	3.92	105033	106896	2	67	3	34.72	4	2	1	26.4035	2	0	2
42654	2.9	3.1	0.7	9	4.774	14.76	14.76	0.628	0.530444	3	0.52	0.745285	1	1.08	1	1.21	5.652	1	7.58	-0.366414	1	-0.337	-0.233734	1	-0.322	0.4	86	1	10.4	19979.8	1	25	1	2	5	0.7	18927.5	19979.8	2	72	1	20.61	2	1	1	11.0182	1	0	2
42656	0.6	3.3	0.9	11.6	5.082	1.17	1.17	0.236	0.438103	2	0.46	0.116277	1	1.08	1	1.21	2.7376	1	7.58	0.0399449	3	0.046	-0.134284	2	-0.13	24.6	120	2	12.2	13268.5	1	55	1	3	1	5	13426.6	13268.5	2	71	1	35.94	4	1	0	22.1565	2	0	1
42657	1.1	2.7	0.7	9	4.158	12.58	12.58	0.535	0.462	2	0.46	0.585011	1	1.08	1	1.21	4.815	1	7.58	-0.375327	1	-0.337	-0.470815	1	-0.322	73.8	83	1	7.9	21169.2	1	44	2	4	3	4.08	20857.9	21169.2	1	72	3	30.67	4	1	1	18.9512	1	0	2
42658	0.6	2.7	1.1	14.2	4.158	0.1	0.1	0.67	0.292817	1	0.39	1.50942	2	1.62	1	1.21	9.514	1	7.58	0.3262	4	0.3	-0.457852	1	-0.322	1.2	87	1	9.1	7187.41	1	60	2	5	4	1.61	7187.74	7187.41	1	72	1	28.44	3	2	1	26.684	2	0	2
42660	0.6	2.8	0.9	11.6	4.312	5.56	5.56	0.689	0.371724	1	0.39	1.18769	1	1.08	1	1.21	7.9924	1	7.58	0.0828424	3	0.046	-0.408047	1	-0.322	0.3	86	1	8.1	14561.5	1	29	1	3	6		12061.2	14561.5	1	70	1	29.5	3	1	1	19.5522	1	0	2
42665	0.6	2.5	0.8	10.3	3.85	26.73	26.73	2.365	0.373786	1	0.39	2.24613	4	2.53	3	2.42	24.3595	4	31.37	0.0287206	3	0.046	-0.361623	1	-0.322	0.3	115	2	7.8	41120	1	75	3	1	1	1.43	41869.3	41120	2	60	1	33.2	4	1	1	18.3102	1	0	1
42666	0.6	3.3	0.8	10.3	5.082	281.18	281.18	1.215	0.493398	3	0.52	1.58009	2	1.62	2	1.81	12.5145	2	12.94	-0.0883915	2	-0.13	-0.0394794	3	0.04	0.4	123	2	9.5	13327.7	0	78	4	2	2	0.69	12184.2	13327.7	2	72	1	38.48	4	2	1	21.5956	2	0	1
42668	0.6	2.9	0.8	10.3	4.466	8.9	8.9	0.86	0.433592	2	0.46	1.23453	1	1.08	1	1.21	8.858	1	7.58	-0.123635	2	-0.13	-0.336704	1	-0.322	0.5	119	2	9.1	62187.3	1	65	3	3	1	5	59522.8	62187.3	2	63	3	21.93	2	1	1	38.1829	3	1	1
42670	0.6	3.1	0.8	10.3	4.774	6.4	6.4	1.454	0.463495	2	0.46	1.75967	2	1.62	2	1.81	14.9762	2	12.94	-0.0642824	2	-0.13	-0.151831	2	-0.13	0.2	113	2	9	62009.2	1	62	3	3	1	2.92	61297.2	62009.2	1	63	1	29.29	3	3	0	26.0028	2	0	1
42672	0.6	2.6	0.6	7.7	4.004	8.39	8.39	1.291	0.52	3	0.52	1.29107	1	1.08	1	1.21	9.9407	1	7.58	-0.456317	1	-0.337	-0.437321	1	-0.322	0.4	89	1	7	9845.97	1	64	4	2	2	1.45	9742.31	9845.97	2	60	3	22.15	2	2	1	30.37	3	1	2
42674	0.6	2.4	1.1	14.2	3.696	16.18	16.18	2.432	0.260282	1	0.39	2.79861	4	2.53	3	2.42	34.5344	4	31.37	0.503876	4	0.3	-0.381913	1	-0.322	0.3	70	1	8.7	20739.1	0	80	3	5	1	4.38	20210.9	20739.1	1	65	3	27.62	3	2	1	25.7624	2	0	1
42676	10.3	2.5	0.6	7.7	3.85	9.95	9.95	4.63	0.5	3	0.52	2.56821	4	2.53	3	2.42	35.651	4	31.37	-0.134196	2	-0.13	-0.148975	2	-0.13	248.6	100	2	6.5	60876.4	1	38	3	5	1	5	60428	60876.4	1	70	3	27.16	3	2	0	46.8772	3	1	2
42678	0.6	2.9	0.8	10.3	4.466	3.91	3.91	1.402	0.433592	2	0.46	1.72325	2	1.62	2	1.81	14.4406	2	12.94	-0.0695485	2	-0.13	-0.282618	1	-0.322	485.3	98	2	8.9	23657.6	1	50	5	2	1	1.08	22834.1	23657.6	1	65	1	27.28	3	1	1	17.7893	1	0	2
42680	0.6	3.8	0.8	10.3	5.852	24.13	24.13	0.938	0.568155	4	0.6	1.32134	1	1.08	1	1.21	9.6614	1	7.58	-0.115961	2	-0.13	0.225035	4	0.28	0.4	107	2	9.6	24259.9	1	39	1	2	1	0.7	24525.2	24259.9	1	71	3	26.47	3	1	1	19.3919	1	0	2
42681	0.6	3	0.9	11.6	4.62	8.44	8.44	3.657	0.398276	1	0.39	2.85684	4	2.53	3	2.42	42.4212	4	31.37	0.379125	4	0.3	0.00342628	3	0.04	0.7	110	2	10.4	25621.7	0	59	4	3	3	0	23747.3	25621.7	2	67	3	30.08	4	1	1	28.2065	2	0	1
42682	0.6	2.4	1.1	14.2	3.696	0.07	0.07	4.059	0.260282	1	0.39	3.31084	4	2.53	3	2.42	57.6378	4	31.37	0.661006	4	0.3	-0.224784	1	-0.322	24.2	69	1	9	25965.3	0	80	3	1	1	2.06	22642.2	25965.3	2	62	2	26.09	3	1	1	20.1933	2	0	2
42683	19.8	2.5	0.6	7.7	3.85	0.74	0.74	4.8	0.5	3	0.52	2.60427	4	2.53	3	2.42	36.96	4	31.37	-0.12056	2	-0.13	-0.135339	2	-0.13	66.2	75	1	6.1	22782.7	0	75	3	5	1	5	23204.9	22782.7	1	70	3	33.98	4	2	1	21.1949	2	0	2
42685	0.6	3.5	1	12.9	5.39	17.42	17.42	1.278	0.417829	1	0.39	1.98035	3	2.01	2	1.81	16.4862	3	18.93	0.302662	4	0.3	0.0987434	3	0.04	0.5	120	2	9.1	31761.3	0	23	4	4	5	1.54	28903.1	31761.3	2	67	3	34.24	4	3	0	5.08838	1	0	2
42687	0.6	2.9	0.7	9	4.466	18.9	18.9	1.129	0.496222	3	0.52	1.33183	1	1.08	1	1.21	10.161	1	7.58	-0.317228	1	-0.337	-0.310069	1	-0.322	0.2	98	2	7.6	28439.5	1	46	4	5	1	4.8	28558.8	28439.5	1	68	3	22.87	2	1	1	20.033	2	0	2
42692	2.1	3.9	1	12.9	6.006	2.54	2.54	0.397	0.465581	2	0.46	0.811231	1	1.08	1	1.21	5.1213	1	7.58	0.216546	4	0.3	0.21254	4	0.28	8.1	119	2	8.2	13578.4	1	63	1	1	1	1.83	13745.4	13578.4	1	65	3	31.09	4	1	1	31.2114	3	1	2
42693	0.6	3.4	0.9	11.6	5.236	2.75	2.75	0.914	0.451379	2	0.46	1.47028	2	1.62	1	1.21	10.6024	2	12.94	0.104814	3	0.046	-0.00192626	3	0.04	0.2	120	2	8.9	93455.8	0	49	3	4	1	5	93473.6	93455.8	1	60	3	23.8	2	1	0	41.268	3	1	2
42695	0.6	3.1	0.8	10.3	4.774	6.12	6.12	2.259	0.463495	2	0.46	2.20027	3	2.01	3	2.42	23.2677	3	18.93	0.0179084	3	0.046	-0.0696399	2	-0.13	0.3	110	2	7.5	63076.9	0	50	5	3	1	5	61574.5	63076.9	2	69	3	23.37	2	1	1	11.9797	1	0	2
42696	0.6	3	0.6	7.7	4.62	18.95	18.95	1.08	0.6	4	0.6	1.11261	1	1.08	1	1.21	8.316	1	7.58	-0.47745	1	-0.337	-0.254444	1	-0.322	0.1	95	1	6.7	12352.5	0	78	3	3	1	2.24	11530.6	12352.5	2	61	3	28.82	3	2	0	33.9359	3	1	2
42698	0.6	3	0.8	10.3	4.62	20.36	20.36	3.491	0.448544	2	0.46	2.63554	4	2.53	3	2.42	35.9573	4	31.37	0.140336	3	0.046	-0.0122225	3	0.04	0.5	133	2	8.8	13066.1	1	57	2	3	1	3.79	12874	13066.1	1	68	.		.	2	1	36.6604	3	1	2
42699	0.6	3.1	0.7	9	4.774	9.56	9.56	3.24	0.530444	3	0.52	2.38607	4	2.53	3	2.42	29.16	4	31.37	-0.104036	2	-0.13	0.0286439	3	0.04	0.2	121	2	8	18536	0	62	3	1	5	0.96	16702.9	18536	2	63	1	36.94	4	1	0	12.5807	1	0	1
42700	2.4	3.8	1.1	14.2	5.852	12.58	12.58	0.637	0.412113	1	0.39	1.45891	2	1.62	1	1.21	9.0454	1	7.58	0.323016	4	0.3	0.195677	4	0.28	0.6	95	1	10.9	41825.3	0	64	5	5	3	1.44	40868.5	41825.3	2	69	3	28.25	3	1	0	23.1581	2	0	2
42701	8.5	4.3	0.8	10.3	6.622	2.04	2.04	2.47	0.642913	4	0.6	2.28957	4	2.53	3	2.42	25.441	4	31.37	0.0394034	3	0.046	0.514427	4	0.28	14.3	111	2	9.5	19831.6	1	25	2	5	5	0.69	19636.2	19831.6	1	68	3	20.25	2	1	0	28.8876	2	0	2
42702	3.1	3.1	1.2	15.5	4.774	5.24	5.24	0.375	0.308	1	0.39	1.10392	1	1.08	1	1.21	5.8125	1	7.58	0.329001	4	0.3	-0.257793	1	-0.322	241	121	2	11.4	20783.5	1	70	3	3	2	1.1	20747.6	20783.5	1	67	3	35.76	4	3	1	9.01485	1	0	1
42704	0.6	3.4	0.7	9	5.236	3.71	3.71	1.427	0.581778	4	0.6	1.56607	2	1.62	2	1.81	12.843	2	12.94	-0.287246	1	-0.337	0.0493824	3	0.04	0.2	119	2	8.5	18407.6	0	45	1	2	1	2.18	17164.2	18407.6	1	65	1	25.4	3	1	1	15.4655	1	0	2
42710	0.6	3.5	0.8	10.3	5.39	8.2	8.2	1.342	0.523301	3	0.52	1.67951	2	1.62	2	1.81	13.8226	2	12.94	-0.0756114	2	-0.13	0.105193	3	0.04	0.4	147	2	7	94972.7	0	29	3	4	5	4.33	93925.8	94972.7	2	71	2	29.24	3	1	1	26.8042	2	0	2
42713	0.9	3.3	0.7	9	5.082	10.33	10.33	0.691	0.564667	4	0.6	0.840885	1	1.08	1	1.21	6.219	1	7.58	-0.360333	1	-0.337	-0.0911928	2	-0.13	0.1	110	2	6.3	26177.6	1	39	4	5	1	5	25723.4	26177.6	1	59	1	36.96	4	1	1	5.80957	1	0	2
42714	0.6	2.7	1	12.9	4.158	8.43	8.43	3.546	0.322326	1	0.39	3.00087	4	2.53	3	2.42	45.7434	4	31.37	0.530274	4	0.3	-0.170166	2	-0.13	0.3	76	1	7.7	46314.9	1	80	3	5	2	1.92	37845.9	46314.9	2	61	.	33.42	4	1	1	22.9178	2	0	1
42715	0.6	3.1	0.6	7.7	4.774	5.41	5.41	1.59	0.62	4	0.6	1.49938	2	1.62	1	1.21	12.243	2	12.94	-0.42603	1	-0.337	-0.138014	2	-0.13	0.7	110	2	6.8	80492.3	0	51	3	5	1	5	78824.5	80492.3	2	62	3	37.6	4	2	0	19.2317	1	0	2
42716	0.6	3.2	0.6	7.7	4.928	5.76	5.76	2.229	0.64	4	0.6	1.8372	3	2.01	2	1.81	17.1633	3	18.93	-0.36072	1	-0.337	-0.00489921	3	0.04	0.5	117	2	4.1	6855.31	0	65	2	2	1	3.79	6353.18	6855.31	1	68	.		.	2	1	27.3651	2	0	1
42723	0.6	4.1	0.9	11.6	6.314	4.47	4.47	4.489	0.54431	3	0.52	3.06183	4	2.53	3	2.42	52.0724	4	31.37	0.452889	4	0.3	0.669267	4	0.28	0.4	154	2	6.7	62555.8	0	24	1	1	1	1.36	58583.3	62555.8	1	65	3	26.55	3	1	1	26.7641	2	0	2
42724	0.6	2.7	0.8	10.3	4.158	6.61	6.61	1.519	0.403689	1	0.39	1.8034	2	1.62	2	1.81	15.6457	3	18.93	-0.0576862	3	0.046	-0.373402	1	-0.322	1	89	1	8.7	60876.4	1	32	3	5	6	5	60428	60876.4	1	70	3	20.14	2	1	0	55.6917	3	1	2
42725	0.6	2.7	0.6	7.7	4.158	3.03	3.03	2.259	0.54	3	0.52	1.85057	3	2.01	2	1.81	17.3943	3	18.93	-0.357656	1	-0.337	-0.297808	1	-0.322	0.5	129	2	7.1	112105	1	35	3	4	5		110545	112105	2	61	3	26.16	3	1	1	52.4865	3	1	1
42726	0.6	3.3	0.9	11.6	5.082	3.18	3.18	2.137	0.438103	2	0.46	2.3196	4	2.53	3	2.42	24.7892	4	31.37	0.228581	4	0.3	0.054352	3	0.04	0.4	114	2	8	15971.4	1	32	1	2	1	0.96	15447.9	15971.4	1	65	1	25.45	3	1	1	19.3118	1	0	2
42727	0.6	3.3	0.7	9	5.082	9.21	9.21	0.596	0.564667	4	0.6	0.692985	1	1.08	1	1.21	5.364	1	7.58	-0.369489	1	-0.337	-0.100349	2	-0.13	0.1	93	1	5.4	36352.1	0	26	2	3	5	1.76	33184.4	36352.1	1	71	3	21.71	2	3	0	9.7761	1	0	2
42733	8.7	2.5	0.5	6.5	3.85	0.75	0.75	14.676	0.592308	4	0.6	3.56046	4	2.53	3	2.42	95.394	4	31.37	0.040202	3	0.046	0.0999112	3	0.04	180.7	93	1	7	12273.2	0	68	4	2	1	2.83	9938.91	12273.2	2	65	3	44.78	4	1	1	26.5638	2	0	1
42736	0.6	3.4	0.7	9	5.236	4.69	4.69	1.3	0.581778	4	0.6	1.47286	2	1.62	1	1.21	11.7	2	12.94	-0.300075	1	-0.337	0.0365541	3	0.04	0.9	116	2	6.9	10456.8	0	61	1	1	1	1.02	8842.52	10456.8	1	66	1	28.19	3	1	1	24.4403	2	0	1
42740	0.6	3	0.9	11.6	4.62	23.49	23.49	0.878	0.398276	1	0.39	1.43009	2	1.62	1	1.21	10.1848	1	7.58	0.101273	3	0.046	-0.274426	1	-0.322	0.9	99	2	9.5	36761.1	0	73	3	5	1	2.14	33413	36761.1	2	62	3	27.93	3	1	0	30.1296	3	1	1
42741	0.6	3.1	0.7	9	4.774	14.33	14.33	2.053	0.530444	3	0.52	1.9298	3	2.01	2	1.81	18.477	3	18.93	-0.223382	2	-0.13	-0.0907025	2	-0.13	0.3	105	2	6.8	11355.8	0	58	1	4	1	5	11327.8	11355.8	2	64	3	22.5	2	3	0	39.5852	3	1	1
42743	0.6	3.2	0.5	6.5	4.928	6.32	6.32	0.788	0.758154	4	0.6	0.635993	1	1.08	1	1.21	5.122	1	7.58	-0.580732	1	-0.337	-0.150422	2	-0.13	0.1	129	2	6.4	24316.4	0	34	2	2	1	0.58	23923.9	24316.4	1	62	3	30.81	4	1	0	30.4902	3	1	2
42744	0.6	4.3	0.8	10.3	6.622	7.29	7.29	1.506	0.642913	4	0.6	1.79481	2	1.62	2	1.81	15.5118	2	12.94	-0.0590066	2	-0.13	0.416017	4	0.28	0.5	130	2	7.4	34071.5	0	23	1	2	6	1.5	33184.4	34071.5	1	71	3	26.06	3	3	0	39.1044	3	1	2
42745	2.3	3.4	1.2	15.5	5.236	12.68	12.68	1.75	0.337806	1	0.39	2.64437	4	2.53	3	2.42	27.125	4	31.37	0.465098	4	0.3	0.0822521	3	0.04	105.3	112	2	10.9	16957.5	1	51	1	5	1	2.68	16708.1	16957.5	1	66	1	40.53	4	1	1	16.6675	1	0	1
42746	0.6	2.7	0.8	10.3	4.158	11.32	11.32	1.588	0.403689	1	0.39	1.84783	3	2.01	2	1.81	16.3564	3	18.93	-0.0506695	3	0.046	-0.366386	1	-0.322	0.2	92	1	7.4	60606.7	1	69	3	5	1	4.75	59356.4	60606.7	1	60	1	21.22	2	1	0	19.5522	1	0	2
42748	0.6	3.1	0.7	9	4.774	6.96	6.96	1.018	0.530444	3	0.52	1.22834	1	1.08	1	1.21	9.162	1	7.58	-0.328275	1	-0.337	-0.195595	2	-0.13	2.4	129	2	9.2	10324.5	1	80	1	1	3	1.25	8604.95	10324.5	2	72	1	23.1	2	1	1	25.0813	2	0	2
42750	0.6	3.6	0.8	10.3	5.544	0.98	0.98	0.491	0.538252	3	0.52	0.674039	1	1.08	1	1.21	5.0573	1	7.58	-0.159288	2	-0.13	0.0811841	3	0.04	0.4	96	1	6	67169.7	1	23	3	3	5	1.34	66597.6	67169.7	1	60	.	25.51	3	1	0	31.6521	3	1	2
42751	0.6	2.6	0.9	11.6	4.004	4.46	4.46	3.282	0.345172	1	0.39	2.74865	4	2.53	3	2.42	38.0712	4	31.37	0.343411	4	0.3	-0.236298	1	-0.322	0.1	103	2	9.1	28546.7	0	76	3	3	1	5	28153.1	28546.7	1	67	.	34.52	4	2	1	20.8744	2	0	1
42752	0.6	2.6	0.8	10.3	4.004	27.76	27.76	3.023	0.388738	1	0.39	2.4916	4	2.53	3	2.42	31.1369	4	31.37	0.0949112	3	0.046	-0.261657	1	-0.322	1	94	1	8	10712.2	1	63	4	1	2		10599.4	10712.2	1	64	2	36.65	4	2	1	18.0297	1	0	1
42753	5.8	3.1	1	12.9	4.774	4.14	4.14	0.913	0.370078	1	0.39	1.64403	2	1.62	2	1.81	11.7777	2	12.94	0.266298	4	0.3	-0.205973	2	-0.13	25.7	107	2	9.5	26846.4	1	43	4	4	5	4.38	24764.4	26846.4	1	65	1	28.51	3	3	0	22.9578	2	0	2
42759	0.6	2.8	0.8	10.3	4.312	6.3	6.3	4.306	0.418641	1	0.39	2.84536	4	2.53	3	2.42	44.3518	4	31.37	0.214262	4	0.3	-0.0534868	2	-0.13	1.1	76	1	7.5	17251.8	0	80	3	5	2	5	13644.4	17251.8	1	70	.		.	1	1	33.375	3	1	1
42760	14.2	3.2	0.7	9	4.928	2.6	2.6	3.969	0.547556	3	0.52	2.58901	4	2.53	3	2.42	35.721	4	31.37	-0.0356116	3	0.046	0.164873	4	0.28	640.4	157	2	6.8	96945.1	0	43	3	2	6	2.14	94827.1	96945.1	2	71	2	27.58	3	3	1	25.6022	2	0	2
42761	0.6	3.2	0.8	10.3	4.928	22.57	22.57	6.169	0.478447	2	0.46	3.20489	4	2.53	3	2.42	63.5407	4	31.37	0.348745	4	0.3	0.329001	4	0.28	0.1	129	2	8.8	5553.66	0	62	2	3	1	1.36	4995.52	5553.66	1	62	3	35.1	4	2	1	15.0247	1	0	2
42763	0.6	3.1	0.9	11.6	4.774	34.07	34.07	1.61	0.411552	1	0.39	2.03643	3	2.01	2	1.81	18.676	3	18.93	0.174712	4	0.3	-0.135978	2	-0.13	0.2	114	2	8.9	20348	0	46	4	2	6	3.49	20658.9	20348	1	67	2	20.19	2	3	1	20.6741	2	0	2
42764	0.6	2.7	0.9	11.6	4.158	14.53	14.53	0.88	0.358448	1	0.39	1.43237	2	1.62	1	1.21	10.208	1	7.58	0.10147	3	0.046	-0.437387	1	-0.322	0.9	91	1	7.4	11230.1	1	68	4	2	3	0.71	10410.7	11230.1	2	64	3	23.56	2	3	0	11.3387	1	0	1
42766	0.6	3.1	0.9	11.6	4.774	12.68	12.68	3.85	0.411552	1	0.39	2.90827	4	2.53	3	2.42	44.66	4	31.37	0.396964	4	0.3	0.0862745	3	0.04	0.8	101	2	6.4	82477.4	0	51	3	5	1	1.5	82326.8	82477.4	1	60	3	25.38	3	1	0	35.5385	3	1	2
42768	0.6	2.9	0.8	10.3	4.466	6.02	6.02	1.22	0.433592	2	0.46	1.5842	2	1.62	2	1.81	12.566	2	12.94	-0.0878899	2	-0.13	-0.300959	1	-0.322	0.4	95	1	7.7	24080.7	0	80	3	2	2	1.92	20998.9	24080.7	2	62	3	43.28	4	1	1	24.5605	2	0	2
42769	14.4	3	0.8	10.3	4.62	2.12	2.12	3.865	0.448544	2	0.46	2.73731	4	2.53	3	2.42	39.8095	4	31.37	0.175192	4	0.3	0.0226341	3	0.04	224.9	104	2	8.5	36089.4	1	73	3	4	2	3.27	33131.4	36089.4	2	62	1	26.7	3	2	0	12.2201	1	0	2
42770	0.6	3.7	0.7	9	5.698	9.09	9.09	1.305	0.633111	4	0.6	1.4767	2	1.62	1	1.21	11.745	2	12.94	-0.299571	1	-0.337	0.214795	4	0.28	0.2	141	2	8.1	22393.6	0	24	2	3	5	0.65	21719.9	22393.6	1	62	1	24.68	2	1	1	19.8327	1	0	2
42772	220	2.6	0.8	10.3	4.004	1.18	1.18	2.932	0.388738	1	0.39	2.46103	4	2.53	3	2.42	30.1996	4	31.37	0.0858896	3	0.046	-0.270678	1	-0.322	2.8	107	2	9	28232.7	1	65	3	3	1	1.43	27908.5	28232.7	1	64	.	36.37	4	1	1	17.3085	1	0	2
42779	3.8	3.3	0.8	10.3	5.082	8	8	1.055	0.493398	3	0.52	1.43889	2	1.62	1	1.21	10.8665	2	12.94	-0.104373	2	-0.13	-0.0554606	2	-0.13	0.4	104	2	7.7	26966.5	0	35	1	2	1	1.57	25893.9	26966.5	1	59	3	25.02	3	2	0	25.0012	2	0	2
42781	0.6	3.2	0.5	6.5	4.928	22.24	22.24	2.415	0.758154	4	0.6	1.75595	2	1.62	2	1.81	15.6975	3	18.93	-0.416241	1	-0.337	0.014068	3	0.04	0.7	119	2	8.1	70921.3	0	39	3	4	6	4.46	64391.8	70921.3	2	60	3	30.2	4	3	1	26.684	2	0	2
42782	0.6	2.9	0.8	10.3	4.466	6.67	6.67	1.483	0.433592	2	0.46	1.77942	2	1.62	2	1.81	15.2749	2	12.94	-0.0613413	2	-0.13	-0.27441	1	-0.322	0.4	84	1	7.1	57041.5	0	36	3	5	1	5	55681.9	57041.5	2	69	.	25.34	3	1	0	38.263	3	1	2
42785	0.6	3.3	0.8	10.3	5.082	32.48	32.48	1.081	0.493398	3	0.52	1.46324	2	1.62	1	1.21	11.1343	2	12.94	-0.101786	2	-0.13	-0.0528737	2	-0.13	1.1	104	2	6.8	23582.7	1	22	2	4	1	1.86	23350.3	23582.7	1	69	3	27.71	3	3	0	24.6005	2	0	2
42787	1.5	3.2	0.7	9	4.928	12.11	12.11	3.498	0.547556	3	0.52	2.46269	4	2.53	3	2.42	31.482	4	31.37	-0.0792273	2	-0.13	0.121257	3	0.04	130.8	103	2	7.6	103634	1	35	3	4	5	1.86	97707.3	103634	1	71	3	27.34	3	1	1	35.218	3	1	2
42788	0.6	3.4	0.8	10.3	5.236	5.66	5.66	1.561	0.50835	3	0.52	1.83068	3	2.01	2	1.81	16.0783	3	18.93	-0.0534168	3	0.046	0.0629836	3	0.04	0.4	121	2	8.6	28256.7	1	71	3	5	1	5	27789.5	28256.7	1	70	3	34.06	4	2	0	30.4502	3	1	1
42790	0.6	3	0.7	9	4.62	12.27	12.27	3.05	0.513333	3	0.52	2.32564	4	2.53	3	2.42	27.45	4	31.37	-0.122651	2	-0.13	-0.0549807	2	-0.13	0.1	133	2	6	86850.5	0	32	3	2	3	1.44	78521.2	86850.5	2	59	3	21.55	2	3	1	35.0978	3	1	2
42792	29.5	3.2	0.7	9	4.928	0.4	0.4	5.528	0.547556	3	0.52	2.92033	4	2.53	3	2.42	49.752	4	31.37	0.0882811	3	0.046	0.288766	4	0.28	34.4	99	2	6.5	45850.9	0	66	3	3	1		46864.7	45850.9	2	64	2	26.4	3	2	0	32.9343	3	1	2
42797	0.6	3.1	0.8	10.3	4.774	9.19	9.19	1.078	0.463495	2	0.46	1.46046	2	1.62	1	1.21	11.1034	2	12.94	-0.102085	2	-0.13	-0.189633	2	-0.13	0.6	77	1	5.6	37779.1	1	35	3	5	1	1.61	37763.9	37779.1	2	60	2	26.59	3	1	0	33.415	3	1	2
42799	0.6	3.5	0.7	9	5.39	5.27	5.27	2.294	0.598889	4	0.6	2.0408	3	2.01	2	1.81	20.646	3	18.93	-0.198747	2	-0.13	0.202286	4	0.28	1.6	157	2	6.9	4944.94	0	63	1	1	1	0.69	4642.44	4944.94	2	64	2	27.69	3	2	1	16.6274	1	0	1
42801	0.6	3.4	1	12.9	5.236	22.33	22.33	1.558	0.405891	1	0.39	2.17845	3	2.01	3	2.42	20.0982	3	18.93	0.331001	4	0.3	0.0626785	3	0.04	1.9	126	2	10.1	96356.5	1	50	3	3	1	2.14	96663.6	96356.5	2	63	1	26.01	3	3	1	18.6307	1	0	2
42802	0.6	3.3	0.7	9	5.082	27.46	27.46	1.747	0.564667	4	0.6	1.7684	2	1.62	2	1.81	15.723	3	18.93	-0.254683	1	-0.337	0.0144575	3	0.04	0.3	116	2	7.9	7295.69	0	62	1	3	1	4.55	7130.27	7295.69	2	70	3	36.8	4	1	1	20.634	2	0	1
42806	0.6	3.3	0.8	10.3	5.082	21.49	21.49	1.088	0.493398	3	0.52	1.46969	2	1.62	1	1.21	11.2064	2	12.94	-0.101089	2	-0.13	-0.0521765	2	-0.13	0.6	120	2	8	18580.6	1	36	2	4	1	4.38	18783.8	18580.6	1	60	3	26.36	3	1	0	24.5204	2	0	2
42809	0.6	3.7	0.6	7.7	5.698	15.65	15.65	1.979	0.74	4	0.6	1.71824	2	1.62	2	1.81	15.2383	2	12.94	-0.386292	1	-0.337	0.28341	4	0.28	5.8	114	2	8.3	21067.5	0	27	1	1	1	1.73	20519	21067.5	2	69	.	29.95	3	1	0	12.3003	1	0	2
42811	0.6	3.5	0.8	10.3	5.39	8.5	8.5	1.17	0.523301	3	0.52	1.54235	2	1.62	1	1.21	12.051	2	12.94	-0.0929007	2	-0.13	0.0879041	3	0.04	1	128	2	8.5	94593.9	0	27	3	5	6	3.92	91058.6	94593.9	1	68	3	26.07	3	1	0	9.81617	1	0	2
42813	0.6	2.8	0.7	9	4.312	27.92	27.92	2.265	0.479111	2	0.46	2.02807	3	2.01	2	1.81	20.385	3	18.93	-0.201707	2	-0.13	-0.249228	1	-0.322	0.8	89	1	7.4	13044.9	0	80	3	4	1	1.79	12286.9	13044.9	2	62	1	24.21	2	1	0	26.0429	2	0	1
42814	0.6	3.1	0.9	11.6	4.774	39.4	39.4	3.925	0.411552	1	0.39	2.92757	4	2.53	3	2.42	45.53	4	31.37	0.403786	4	0.3	0.0930963	3	0.04	0.1	97	1	11.4	13036.5	1	80	4	3	2	2.07	12905.1	13036.5	1	68	1	32.31	4	1	1	8.69432	1	0	1
42816	1.1	4.5	0.7	9	6.93	5.18	5.18	1.161	0.77	4	0.6	1.35978	1	1.08	1	1.21	10.449	2	12.94	-0.314029	1	-0.337	0.400281	4	0.28	0.8	174	3	8	36049.1	1	31	3	3	1	0.84	36034.6	36049.1	1	64	2	27.76	3	3	1	21.7558	2	0	2
42818	15.3	2.7	1	12.9	4.158	2.52	2.52	4.012	0.322326	1	0.39	3.12434	4	2.53	3	2.42	51.7548	4	31.37	0.5732	4	0.3	-0.12724	2	-0.13	256.1	87	1	7.8	21528.7	1	77	3	1	2		22147.6	21528.7	1	60	3	23.77	2	3	0	43.2713	3	1	2
42820	3.7	3.2	0.9	11.6	4.928	4.86	4.86	0.57	0.424828	1	0.39	0.998081	1	1.08	1	1.21	6.612	1	7.58	0.0713877	3	0.046	-0.171497	2	-0.13	0.2	104	2	9.6	61190	0	68	3	2	1	1.86	55433.5	61190	2	71	3	19.88	2	2	0	37.2614	3	1	2
42822	0.6	3.9	0.8	10.3	6.006	13.03	13.03	2.389	0.583107	4	0.6	2.25622	4	2.53	3	2.42	24.6067	4	31.37	0.0311651	3	0.046	0.411882	4	0.28	1.5	149	2	6.8	26942.9	0	39	3	4	1	0.77	26730.6	26942.9	1	64	1	31.05	4	2	0	34.8975	3	1	2
42824	0.6	3.2	0.8	10.3	4.928	20.48	20.48	1.325	0.478447	2	0.46	1.66676	2	1.62	2	1.81	13.6475	2	12.94	-0.0773265	2	-0.13	-0.09707	2	-0.13	0.4	105	2	8.3	13949.4	1	29	1	3	1	2.82	13811.9	13949.4	2	70	1	28.5	3	1	1	15.786	1	0	2
42825	0.6	3	0.8	10.3	4.62	14.13	14.13	1.334	0.448544	2	0.46	1.67353	2	1.62	2	1.81	13.7402	2	12.94	-0.0764187	2	-0.13	-0.228977	1	-0.322	2.5	90	1	6.7	47869.1	0	61	3	3	1	2.71	48720.6	47869.1	2	62	3	28.01	3	2	1	31.2114	3	1	1
42826	0.6	2.8	0.8	10.3	4.312	28.15	28.15	1.093	0.418641	1	0.39	1.47428	2	1.62	1	1.21	11.2579	2	12.94	-0.100591	2	-0.13	-0.368339	1	-0.322	0.7	87	1	4.6	28439.5	1	47	4	2	5	0.17	28558.8	28439.5	1	68	3	19.74	2	3	1	10.6576	1	0	1
42827	0.6	2.7	0.9	11.6	4.158	0.77	0.77	2.905	0.358448	1	0.39	2.62663	4	2.53	3	2.42	33.698	4	31.37	0.306344	4	0.3	-0.232513	1	-0.322	2.2	86	1	9.3	10802.9	1	69	1	4	1	5	8901.22	10802.9	2	70	3	29	3	1	0	37.021	3	1	2
42830	0.6	2.9	0.9	11.6	4.466	13.91	13.91	1.084	0.385	1	0.39	1.64086	2	1.62	2	1.81	12.5744	2	12.94	0.121654	3	0.046	-0.314556	1	-0.322	0.8	101	2	8.3	12700.2	1	65	4	2	2	1.69	11318.9	12700.2	1	68	1	38.88	4	2	1	14.0231	1	0	1
42833	0.6	3.1	0.8	10.3	4.774	12.69	12.69	1.609	0.463495	2	0.46	1.86096	3	2.01	2	1.81	16.5727	3	18.93	-0.0485313	3	0.046	-0.13608	2	-0.13	0.5	106	2	7.6	60214.2	1	65	3	4	2	3.85	59522.8	60214.2	2	63	3	32.05	4	1	0	36.5803	3	1	2
42834	0.6	2.9	0.9	11.6	4.466	11.59	11.59	1.905	0.385	1	0.39	2.20468	3	2.01	3	2.42	22.098	3	18.93	0.204841	4	0.3	-0.231369	1	-0.322	0.6	124	2	10.5	119314	0	45	3	5	1	4.83	107336	119314	2	63	3	37.05	4	1	0	23.2783	2	0	2
42835	0.6	3.1	0.9	11.6	4.774	13.68	13.68	4.722	0.411552	1	0.39	3.11243	4	2.53	3	2.42	54.7752	4	31.37	0.471941	4	0.3	0.161251	4	0.28	0.7	114	2	8.1	57203.1	0	64	3	1	2	2.31	55531.6	57203.1	2	59	2	27.47	3	2	1	29.4084	2	0	1
42838	0.6	3.1	0.8	10.3	4.774	38.13	38.13	4.181	0.463495	2	0.46	2.8159	4	2.53	3	2.42	43.0643	4	31.37	0.203431	4	0.3	0.115883	3	0.04	0.8	120	2	7.7	31151.6	1	54	5	3	1	1.29	31250.9	31151.6	2	59	3	31.73	4	3	0	15.2251	1	0	2
42839	0.6	3	0.6	7.7	4.62	16.78	16.78	2.018	0.6	4	0.6	1.73776	2	1.62	2	1.81	15.5386	2	12.94	-0.382301	1	-0.337	-0.159294	2	-0.13	1.2	107	2	8.9	28484.2	1	29	4	5	5		27581.5	28484.2	1	64	3	29.48	3	1	0	45.2746	3	1	1
42840	0.6	3.1	0.8	10.3	4.774	15.24	15.24	1.241	0.463495	2	0.46	1.60127	2	1.62	2	1.81	12.7823	2	12.94	-0.0857815	2	-0.13	-0.17333	2	-0.13	0.2	107	2	8	18051.2	1	45	2	5	1	1.75	18266.2	18051.2	1	60	3	31.99	4	3	1	25.0413	2	0	2
42842	0.6	3.1	0.8	10.3	4.774	17.8	17.8	5.409	0.463495	2	0.46	3.07341	4	2.53	3	2.42	55.7127	4	31.37	0.300323	4	0.3	0.212775	4	0.28	0.9	127	2	7.9	19554	0	25	1	2	1	1.14	16388.2	19554	2	69	3	36.12	4	2	0	7.93307	1	0	2
42843	0.6	3.5	0.6	7.7	5.39	12.93	12.93	1.393	0.7	4	0.6	1.36711	1	1.08	1	1.21	10.7261	2	12.94	-0.446023	1	-0.337	0.110346	3	0.04	1.3	128	2	6.3	21995.4	0	56	4	2	5	1.41	22331.5	21995.4	1	61	3	28.8	3	3	1	17.5489	1	0
42844	12.2	3	1.1	14.2	4.62	0.07	0.07	0.824	0.325352	1	0.39	1.71632	2	1.62	2	1.81	11.7008	2	12.94	0.341174	4	0.3	-0.27972	1	-0.322	12.1	84	1	9.6	60606.7	1	63	3	4	1	5	59356.4	60606.7	1	60	3	27.58	3	2	0	40.8673	3	1	1
42846	0.6	2.8	0.7	9	4.312	3.25	3.25	0.807	0.479111	2	0.46	0.996068	1	1.08	1	1.21	7.263	1	7.58	-0.349052	1	-0.337	-0.396572	1	-0.322	0.7	91	1	8.4	24747.7	1	32	4	4	1	2.91	23944.2	24747.7	1	64	1	27.51	3	1	0	22.5572	2	0	2
42847	0.6	3.3	0.7	9	5.082	7.15	7.15	1.173	0.564667	4	0.6	1.37006	1	1.08	1	1.21	10.557	2	12.94	-0.312829	1	-0.337	-0.0436882	3	0.04	0.2	114	2	6.7	21679.5	0	22	2	2	1	0.71	21719.9	21679.5	1	62	3	23.21	2	1	1	21.7558	2	0	2
42850	0.6	3.4	0.7	9	5.236	20.68	20.68	3.695	0.581778	4	0.6	2.51748	4	2.53	3	2.42	33.255	4	31.37	-0.0607004	2	-0.13	0.275928	4	0.28	6.8	127	2	7.9	28409.4	0	53	3	2	1	4.5	25841.6	28409.4	2	59	1	25.65	3	3	1	39.6253	3	1	2
42855	0.6	2.3	0.6	7.7	3.542	10.31	10.31	1.615	0.46	2	0.46	1.51498	2	1.62	1	1.21	12.4355	2	12.94	-0.423485	1	-0.337	-0.4865	1	-0.322	0.3	92	1	11.5	75847.3	1	36	5	5	1	5	72384.7	75847.3	1	63	2	25.9	3	1	0	37.7021	3	1	2
42857	0.6	3.6	0.9	11.6	5.544	14.82	14.82	1.391	0.477931	2	0.46	1.89022	3	2.01	2	1.81	16.1356	3	18.93	0.15248	4	0.3	0.169811	4	0.28	0.3	133	2	9.9	30409.1	0	28	1	2	1	0.61	28478	30409.1	2	72	3	32.15	4	2	1	27.4051	2	0	2
42865	0.6	3.1	0.7	9	4.774	8.76	8.76	2.468	0.530444	3	0.52	2.11391	3	2.01	3	2.42	22.212	3	18.93	-0.181028	2	-0.13	-0.0483481	3	0.04	1.9	116	2	6.5	28100	1	23	4	3	1	1.66	28255.9	28100	1	72	3	39.8	4	1	1	23.5187	2	0	2
42866	0.6	2.9	0.8	10.3	4.466	5.51	5.51	1.908	0.433592	2	0.46	2.03141	3	2.01	2	1.81	19.6524	3	18.93	-0.0179933	3	0.046	-0.231062	1	-0.322	1.4	117	2	8.5	34045.6	1	80	3	2	1	2.14	31175	34045.6	2	63	1	38.47	4	1	0	8.0132	1	0	1
42867	0.6	3.3	0.9	11.6	5.082	4.99	4.99	1.904	0.438103	2	0.46	2.20416	3	2.01	3	2.42	22.0864	3	18.93	0.204738	4	0.3	0.0305096	3	0.04	0.3	72	1	8.9	6166.63	0	68	4	4	5	3.41	6367.9	6166.63	1	73	3	25.27	3	3	1	19.1916	1	0	2
42868	0.6	3.6	0.7	9	5.544	0.63	0.63	1.61	0.616	4	0.6	1.68673	2	1.62	2	1.81	14.49	2	12.94	-0.268658	1	-0.337	0.192043	4	0.28	2.8	129	2	8.8	98779.2	0	43	3	5	1	3.78	90414.5	98779.2	1	63	3	43.7	4	1	1	32.4935	3	1	1
42869	0.6	3.2	0.8	10.3	4.928	12.91	12.91	1.494	0.478447	2	0.46	1.78681	2	1.62	2	1.81	15.3882	2	12.94	-0.0602249	2	-0.13	-0.0799684	2	-0.13	0.3	115	2	8.7	23114.1	1	64	3	3	2	1.18	22473.4	23114.1	1	67	1	29.28	3	3	1	29.8091	2	0	2
42870	0.6	3	0.6	7.7	4.62	19.4	19.4	1.574	0.6	4	0.6	1.48927	2	1.62	1	1.21	12.1198	2	12.94	-0.427659	1	-0.337	-0.204652	2	-0.13	313.9	122	2	5.6	26403.7	1	34	1	5	3	1.16	25990.4	26403.7	1	66	2	27.27	3	1	0	20.9145	2	0	2
42876	0.6	2.8	1	12.9	4.312	12.15	12.15	1.957	0.334264	1	0.39	2.40646	4	2.53	3	2.42	25.2453	4	31.37	0.371744	4	0.3	-0.280728	1	-0.322	25	91	1	9.5	31039.2	1	80	3	3	5		27520.3	31039.2	1	61	2	29.98	3	1	1	11.6993	1	0	1
42878	0.6	3	0.9	11.6	4.62	6	6	0.653	0.398276	1	0.39	1.13402	1	1.08	1	1.21	7.5748	1	7.58	0.0793643	3	0.046	-0.296335	1	-0.322	1.5	113	2	6	36000.8	0	45	3	1	1	0.68	34553.6	36000.8	2	59	2	22.21	2	1	1	22.8376	2	0	2
42880	0.6	3.9	0.7	9	6.006	6.49	6.49	1.5	0.667333	4	0.6	1.61597	2	1.62	2	1.81	13.5	2	12.94	-0.279844	1	-0.337	0.321101	4	0.28	191.9	140	2	8.7	67169.7	1	28	3	4	1	2.91	66597.6	67169.7	1	60	3	22.09	2	2	0	31.8925	3	1	2
42890	0.6	3.5	0.7	9	5.39	5.16	5.16	2.111	0.598889	4	0.6	1.95766	3	2.01	2	1.81	18.999	3	18.93	-0.217448	2	-0.13	0.183585	4	0.28	0.2	112	2	6.2	38215.7	0	35	1	4	1	2.33	36551.6	38215.7	1	71	3	29.16	3	1	1	14.6642	1	0	2
42894	0.6	3.8	0.8	10.3	5.852	5.07	5.07	2.274	0.568155	4	0.6	2.20689	3	2.01	3	2.42	23.4222	3	18.93	0.0194398	3	0.046	0.360436	4	0.28	2.5	169	3	8.1	38215.7	0	37	1	1	1	1.36	36551.6	38215.7	1	71	.		.	3	1	27.2449	2	0	2
42896	0.6	3.2	0.9	11.6	4.928	6.79	6.79	1.18	0.424828	1	0.39	1.72571	2	1.62	2	1.81	13.688	2	12.94	0.131241	3	0.046	-0.111643	2	-0.13	0.3	143	2	9.6	14561.5	1	26	1	3	6	1	12061.2	14561.5	1	70	1	25.78	3	1	0	16.7877	1	0	2
42897	23.4	5.8	0.8	10.3	8.932	1.55	1.55	2.919	0.867184	4	0.6	2.45659	4	2.53	3	2.42	30.0657	4	31.37	0.0845966	3	0.046	0.593766	4	0.28	0.4	211	3	17	30723.8	1	32	3	2	6	0.03	30711.4	30723.8	2	59	1	35.38	4	2	0	30.2899	3	1	1
42898	0.6	3.4	0.7	9	5.236	103.07	103.07	3.653	0.581778	4	0.6	2.50605	4	2.53	3	2.42	32.877	4	31.37	-0.0646177	2	-0.13	0.272011	4	0.28	360.8	133	2	7.6	10818.3	1	63	4	3	3	5	11011.9	10818.3	1	68	2	30.75	4	3	0	19.3118	1	0	2
42900	0.6	3.5	1.1	14.2	5.39	11.58	11.58	1.593	0.379577	1	0.39	2.37552	4	2.53	3	2.42	22.6206	3	18.93	0.418175	4	0.3	0.130644	3	0.04	0.3	97	1	10.6	7073.79	0	63	4	5	1	5	7237.07	7073.79	1	59	3	36.77	4	1	0	11.1383	1	0	1
42902	1.6	3.6	0.8	10.3	5.544	7.1	7.1	3.066	0.538252	3	0.52	2.50572	4	2.53	3	2.42	31.5798	4	31.37	0.0991551	3	0.046	0.339627	4	0.28	0.5	143	2	9.5	15971.4	1	31	1	2	6	0.8	15447.9	15971.4	1	65	1	48.45	4	1	1	8.2536	1	0	2
42903	0.6	3.2	0.7	9	4.928	18.02	18.02	2.03	0.547556	3	0.52	1.91854	3	2.01	2	1.81	18.27	3	18.93	-0.225736	2	-0.13	-0.0252515	3	0.04	0.9	142	2	8.7	91503.9	1	22	3	4	6	1.54	90724.6	91503.9	2	62	3	19.64	2	1	0	33.415	3	1	2
42904	0.6	2.9	0.9	11.6	4.466	11.31	11.31	1.822	0.385	1	0.39	2.16013	3	2.01	3	2.42	21.1352	3	18.93	0.196351	4	0.3	-0.239859	1	-0.322	1.4	141	2	8.5	22029.5	1	47	1	2	4	2.14	22291.9	22029.5	2	66	3	21.3	2	1	1	23.8393	2	0	2
42906	0.6	3.2	0.8	10.3	4.928	4.02	4.02	3.07	0.478447	2	0.46	2.50703	4	2.53	3	2.42	31.621	4	31.37	0.0995493	3	0.046	0.0798058	3	0.04	0.9	103	2	8.7	106265	0	56	3	4	1	4.57	101585	106265	2	66	3	29.15	3	2	1	21.4353	2	0	2
42908	1.4	2.4	1	12.9	3.696	1.39	1.39	2.574	0.286512	1	0.39	2.68051	4	2.53	3	2.42	33.2046	4	31.37	0.434673	4	0.3	-0.367504	1	-0.322	32.5	82	1	7.7	39828.2	1	80	3	4	2	1.73	36470	39828.2	2	60	1	27.38	3	1	1	27.325	2	0	2
42911	0.6	3.2	0.7	9	4.928	22.96	22.96	0.924	0.547556	3	0.52	1.13146	1	1.08	1	1.21	8.316	1	7.58	-0.33757	1	-0.337	-0.137085	2	-0.13	1.5	95	1	6.4	28816.5	0	38	3	2	6	1.45	27623.9	28816.5	1	71	1	20.61	2	3	1	27.1647	2	0	2
42912	0.6	3.2	1	12.9	4.928	4.8	4.8	0.82	0.382016	1	0.39	1.5366	2	1.62	1	1.21	10.578	2	12.94	0.25717	4	0.3	-0.147297	2	-0.13	2.9	105	2	8.6	23086	0	46	2	3	1	1.69	21526.5	23086	1	72	3	28.8	3	1	0	26.2833	2	0	2
42914	0.6	3.7	0.8	10.3	5.698	7.61	7.61	4.355	0.553204	4	0.6	2.85667	4	2.53	3	2.42	44.8565	4	31.37	0.218452	4	0.3	0.51259	4	0.28	0.9	165	3	8.6	192771	0	43	5	1	1	2.73	186296	192771	2	70	2	26.54	3	2	0	34.1763	3	1	2
42918	3.6	3.2	0.6	7.7	4.928	3.9	3.9	2.565	0.64	4	0.6	1.97761	3	2.01	2	1.81	19.7505	3	18.93	-0.326526	1	-0.337	0.0292952	3	0.04	370	112	2	8	8792.02	1	60	1	2	1	0.46	8030.08	8792.02	1	66	1	32.54	4	1	1	24.881	2	0	2
42922	3.1	2.9	0.7	9	4.466	4.14	4.14	1.629	0.496222	3	0.52	1.69847	2	1.62	2	1.81	14.661	2	12.94	-0.266722	1	-0.337	-0.259563	1	-0.322	92.6	98	2	7.4	9902.59	0	70	2	3	3	3.53	9828.53	9902.59	1	71	3	29.2	3	2	0	27.2048	2	0	1
42932	0.6	3.2	0.6	7.7	4.928	13.35	13.35	1.337	0.64	4	0.6	1.32608	1	1.08	1	1.21	10.2949	1	7.58	-0.451681	1	-0.337	-0.0958595	2	-0.13	3.2	123	2	8.2	133678	1	42	3	5	1	5	129047	133678	2	65	3	23.17	2	1	0	36.1796	3	1	2
42935	0.6	3.4	0.7	9	5.236	11.49	11.49	2.038	0.581778	4	0.6	1.92247	3	2.01	2	1.81	18.342	3	18.93	-0.224918	2	-0.13	0.111711	3	0.04	0.9	115	2	6.3	90957.1	1	59	3	5	1	5	90611.4	90957.1	2	73	3	28.31	3	2	1	16.988	1	0	1
42941	1.7	3	0.6	7.7	4.62	0.4	0.4	1.634	0.6	4	0.6	1.52668	2	1.62	1	1.21	12.5818	2	12.94	-0.421549	1	-0.337	-0.198542	2	-0.13	0.3	97	1	6.3	31487.2	1	70	3	3	1	1.42	31860.2	31487.2	1	61	1	28.34	3	1	0	28.6873	2	0	2
42947	0.6	2.7	0.8	10.3	4.158	3.99	3.99	1.955	0.403689	1	0.39	2.05574	3	2.01	2	1.81	20.1365	3	18.93	-0.0131837	3	0.046	-0.3289	1	-0.322	1.2	97	1	7.3	42345.5	0	66	3	1	1	5	40868.5	42345.5	2	69	3	21.11	2	2	0	22.9578	2	0	1
42948	0.6	3.3	0.6	7.7	5.082	8.64	8.64	1.327	0.66	4	0.6	1.31857	1	1.08	1	1.21	10.2179	1	7.58	-0.452689	1	-0.337	-0.0282126	3	0.04	0.5	114	2	6.2	90397.3	0	41	3	4	5	4.75	90414.5	90397.3	1	63	3	32.93	4	1	0	16.9479	1	0	2
42949	0.6	2.7	1.1	14.2	4.158	10.94	10.94	0.071	0.292817	1	0.39	-0.735175	1	1.08	1	1.21	1.0082	1	7.58	0.270035	4	0.3	-0.514017	1	-0.322	0.3	92	1	10.3	56250.2	1	60	3	4	1	5	55604.4	56250.2	1	67	3	28.68	3	1	0	33.5352	3	1	2
42950	119.1	3.7	0.4	5.2	5.698	6.11	6.11	0.296	1.09577	4	0.6	-0.517996	1	1.08	1	1.21	1.5392	1	7.58	-0.658547	1	-0.337	0.116508	3	0.04	1.3	147	2	5.4	107617	1	40	3	4	1	5	104634	107617	2	66	.	36.25	4	2	0	23.2383	2	0	2
42953	0.6	3.5	0.7	9	5.39	10.3	10.3	1.55	0.598889	4	0.6	1.64875	2	1.62	2	1.81	13.95	2	12.94	-0.274764	1	-0.337	0.126269	3	0.04	0.4	162	2	8.5	94790.9	1	31	3	5	5	3.85	94752.7	94790.9	2	61	3	24.43	2	1	0	50.8838	3	1	2
42958	0.6	3	0.7	9	4.62	8.91	8.91	1.155	0.513333	3	0.52	1.3546	1	1.08	1	1.21	10.395	2	12.94	-0.31463	1	-0.337	-0.246959	1	-0.322	0.4	110	2	7.4	19616.9	0	37	4	4	1	1.85	18414.8	19616.9	2	74	3	28.95	3	1	1	14.7042	1	0	2
42960	0.6	3	0.7	9	4.62	18.47	18.47	1.656	0.513333	3	0.52	1.71491	2	1.62	2	1.81	14.904	2	12.94	-0.26397	1	-0.337	-0.1963	2	-0.13	0.5	118	2	7.2	95049.2	1	59	3	3	1	5	95352	95049.2	1	60	3	24.75	2	1	0	52.4865	3	1	2
42961	0.6	3.1	0.7	9	4.774	15.29	15.29	2.183	0.530444	3	0.52	1.9912	3	2.01	2	1.81	19.647	3	18.93	-0.210085	2	-0.13	-0.0774049	2	-0.13	0.3	105	2	5.4	39464.3	1	80	3	1	2	2.59	36136.8	39464.3	2	60	1	29.77	3	1	1	23.8793	2	0	1
42969	0.6	3.5	0.7	9	5.39	11.09	11.09	1.604	0.598889	4	0.6	1.683	2	1.62	2	1.81	14.436	2	12.94	-0.269269	1	-0.337	0.131764	3	0.04	0.3	124	2	6.3	25222.9	0	34	3	5	1	0.5	24472.8	25222.9	1	69	2	32.16	4	1	0	20.1532	2	0	2
42973	0.6	3	0.7	9	4.62	11.1	11.1	1.262	0.513333	3	0.52	1.4432	2	1.62	1	1.21	11.358	2	12.94	-0.303899	1	-0.337	-0.236229	1	-0.322	0.3	93	1	6	80353.1	1	37	3	3	1	3.54	79636.8	80353.1	2	59	3	23.96	2	3	0	58.0957	3	1	1
42974	0.6	2.6	0.8	10.3	4.004	18.12	18.12	2.146	0.388738	1	0.39	2.14896	3	2.01	3	2.42	22.1038	3	18.93	0.00636023	3	0.046	-0.350208	1	-0.322	0.2	111	2	13	23648.7	0	37	3	2	1	0.57	22515	23648.7	2	59	3	30.12	4	2	1	29.729	2	0	1
42975	0.6	3	1	12.9	4.62	3.05	3.05	1.719	0.35814	1	0.39	2.27679	4	2.53	3	2.42	22.1751	3	18.93	0.347409	4	0.3	-0.189872	2	-0.13	0.1	98	2	8.2	19979.6	0	80	3	3	2	2.76	19678.6	19979.6	1	63	2	25.78	3	1	1	31.3316	3	1	2
42977	5.8	2.8	0.7	9	4.312	68.17	68.17	3.13	0.479111	2	0.46	2.35153	4	2.53	3	2.42	28.17	4	31.37	-0.114781	2	-0.13	-0.162301	2	-0.13	379.9	78	1	7.3	28358.2	1	38	2	3	1	1.06	28271.1	28358.2	2	61	3	26.52	3	1	0	13.5022	1	0	2
42978	0.6	3.1	1	12.9	4.774	0.64	0.64	0.043	0.370078	1	0.39	-1.41151	1	1.08	1	1.21	0.5547	1	7.58	0.18389	4	0.3	-0.288382	1	-0.322	0.6	115	2	9.8	8711.44	0	79	3	1	1	1.1	8872.86	8711.44	1	67	1	26.35	3	1	1	49.2812	3	1	1
42979	1.8	3.3	0.8	10.3	5.082	0.46	0.46	2.408	0.493398	3	0.52	2.26415	4	2.53	3	2.42	24.8024	4	31.37	0.0330992	3	0.046	0.0820114	3	0.04	1.4	123	2	8.2	25381.7	0	44	1	2	1	0	24613.9	25381.7	1	71	3	28.02	3	1	1	26.5237	2	0	2
42981	0.6	2.8	1.2	15.5	4.312	0.07	0.07	1.585	0.278194	1	0.39	2.54533	4	2.53	3	2.42	24.5675	4	31.37	0.448272	4	0.3	-0.318723	1	-0.322	4.1	83	1	11.3	7290.55	1	65	1	2	1		7480.95	7290.55	1	71	3	28.62	3	2	1	15.3453	1	0	2
42982	0.6	2.8	0.7	9	4.312	2.8	2.8	3.044	0.479111	2	0.46	2.32367	4	2.53	3	2.42	27.396	4	31.37	-0.123243	2	-0.13	-0.170763	2	-0.13	0.5	84	1	5.6	82477.4	0	58	3	4	1	5	82326.8	82477.4	1	60	3	23.97	2	1	0	24.9611	2	0	2
42984	0.6	3.3	0.7	9	5.082	5	5	2.176	0.564667	4	0.6	1.98799	3	2.01	2	1.81	19.584	3	18.93	-0.2108	2	-0.13	0.0583399	3	0.04	0.6	111	2	5.5	32582.3	0	28	1	1	6	0.58	31733.9	32582.3	1	69	2	25.41	3	3	0	22.1966	2	0	2
42985	0.6	2.9	1.1	14.2	4.466	29.5	29.5	2.534	0.314507	1	0.39	2.8397	4	2.53	3	2.42	35.9828	4	31.37	0.514234	4	0.3	-0.167171	2	-0.13	0.5	99	2	10.3	18648.2	0	63	3	2	1	0.95	19060.5	18648.2	1	59	1	25.75	3	2	1	19.4721	1	0	2
42986	0.6	2.6	0.9	11.6	4.004	21.4	21.4	0.465	0.345172	1	0.39	0.794482	1	1.08	1	1.21	5.394	1	7.58	0.0613858	3	0.046	-0.518323	1	-0.322	2	89	1	7.9	23221.5	1	32	4	4	6	1.27	22830	23221.5	2	74	.	29.75	3	1	0	35.7389	3	1	2
42987	2.6	2.6	0.7	9	4.004	0.07	0.07	2.582	0.444889	2	0.46	2.15906	3	2.01	3	2.42	23.238	3	18.93	-0.169469	2	-0.13	-0.305808	1	-0.322	0.8	67	1	6	57654.9	1	61	3	5	1	4.38	55310.1	57654.9	1	63	3	32.38	4	2	0	26.4436	2	0	1
42991	0.6	3.3	0.7	9	5.082	10.08	10.08	2.512	0.564667	4	0.6	2.13158	3	2.01	3	2.42	22.608	3	18.93	-0.176561	2	-0.13	0.0925793	3	0.04	0.4	179	3	8.5	20346.8	1	30	1	1	4	1.93	20569.3	20346.8	2	71	3	36.1	4	1	1	23.679	2	0	2
42993	33.4	3.1	0.6	7.7	4.774	0.61	0.61	0.573	0.62	4	0.6	0.47878	1	1.08	1	1.21	4.4121	1	7.58	-0.527031	1	-0.337	-0.239014	1	-0.322	385.3	104	2	5.8	14808.9	0	55	2	3	1	2.36	14772.3	14808.9	2	61	3	33	4	3	1	31.4518	3	1	1
42997	0.6	3.3	0.8	10.3	5.082	8.88	8.88	0.683	0.493398	3	0.52	1.00409	1	1.08	1	1.21	7.0349	1	7.58	-0.140879	2	-0.13	-0.0919668	2	-0.13	0.5	132	2	6.3	21325.1	0	32	3	3	4	0.59	21157.1	21325.1	1	60	3	22.18	2	3	0	36.6604	3	1	2
43001	0.6	3.8	1.1	14.2	5.852	3.76	3.76	2.232	0.412113	1	0.39	2.7128	4	2.53	3	2.42	31.6944	4	31.37	0.483486	4	0.3	0.356147	4	0.28	9.2	97	1	9	17177.8	1	57	4	4	2	1.17	16870.5	17177.8	1	59	1	19.91	2	1	0	25.2015	2	0	1
43004	0.6	3	1	12.9	4.62	6.54	6.54	2.167	0.35814	1	0.39	2.50839	4	2.53	3	2.42	27.9543	4	31.37	0.393231	4	0.3	-0.144051	2	-0.13	0.7	99	2	9	24268.4	1	64	3	1	1	1.62	23989.8	24268.4	1	60	3	38.93	4	1	0	28.8876	2	0	1
43005	0.6	3	0.9	11.6	4.62	14.89	14.89	2.121	0.398276	1	0.39	2.31209	4	2.53	3	2.42	24.6036	4	31.37	0.226944	4	0.3	-0.148755	2	-0.13	0.4	106	2	10.1	64182.4	1	80	3	2	2	0.14	46088.5	64182.4	2	60	2	25.19	3		1	32.5737	3	1	1
43007	37.5	3.1	0.9	11.6	4.774	5.26	5.26	2.257	0.411552	1	0.39	2.37424	4	2.53	3	2.42	26.1812	4	31.37	0.240845	4	0.3	-0.0698441	2	-0.13	0.2	97	1	6.5	86757.6	0	47	5	5	1	5	84862.2	86757.6	1	73	1	23.74	2	1	0	20.9145	2	0	2
43008	0.6	3.4	0.6	7.7	5.236	10	10	0.693	0.68	4	0.6	0.668925	1	1.08	1	1.21	5.3361	1	7.58	-0.515476	1	-0.337	-0.023511	3	0.04	9.1	130	2	7.9	73275.4	1	31	3	4	1	2.9	72384.7	73275.4	1	63	.	41.08	4	1	1	27.6856	2	0	2
43015	0.6	2.9	0.8	10.3	4.466	4.58	4.58	1.901	0.433592	2	0.46	2.02773	3	2.01	2	1.81	19.5803	3	18.93	-0.0187096	3	0.046	-0.231779	1	-0.322	0.6	114	2	7.5	21640.5	0	80	3	3	5	1.92	20862.9	21640.5	1	61	3	25	3	1	1	36.7005	3	1	1
43016	1.9	2.6	0.7	9	4.004	2.04	2.04	1.378	0.444889	2	0.46	1.53113	2	1.62	1	1.21	12.402	2	12.94	-0.292204	1	-0.337	-0.428543	1	-0.322	5.8	82	1	6.5	48443.4	1	73	3	3	1	2.1	44662.2	48443.4	2	66	2	21.92	2	2	1	32.8942	3	1	1
43017	0.6	2.9	0.7	9	4.466	12.27	12.27	1.759	0.496222	3	0.52	1.77525	2	1.62	2	1.81	15.831	3	18.93	-0.253457	1	-0.337	-0.246298	1	-0.322	1.9	114	2	7.3	31151.6	1	55	3	3	3	1.15	31250.9	31151.6	2	59	2		.	3	1	22.8777	2	0	2
43018	0.6	4.1	0.6	7.7	6.314	5.3	5.3	1.115	0.82	4	0.6	1.1445	1	1.08	1	1.21	8.5855	1	7.58	-0.473961	1	-0.337	0.341122	4	0.28	0.9	121	2	8.2	5685.52	1	68	1	1	5	0.7	5858.77	5685.52	2	67	1	35	4	1	1	23.9194	2	0	1
43019	0.6	3.1	0.7	9	4.774	24.23	24.23	1.526	0.530444	3	0.52	1.63315	2	1.62	2	1.81	13.734	2	12.94	-0.277203	1	-0.337	-0.144523	2	-0.13	0.8	99	2	6.8	64097.9	0	60	3	1	3	1.46	57758.9	64097.9	2	62	2	30.22	4	1	1	21.5154	2	0	1
43020	0.6	3	0.7	9	4.62	38.19	38.19	1.041	0.513333	3	0.52	1.25068	1	1.08	1	1.21	9.369	1	7.58	-0.325992	1	-0.337	-0.258322	1	-0.322	1	102	2	7.2	23685.5	1	80	3	2	2		19469.4	23685.5	1	70	3	34.33	4	2	1	16.3469	1	0	1
43022	0.6	3	0.9	11.6	4.62	40.19	40.19	1.02	0.398276	1	0.39	1.58	2	1.62	2	1.81	11.832	2	12.94	0.115292	3	0.046	-0.260407	1	-0.322	0.1	110	2	7.7	21853.2	1	46	4	2	3	0.8	21944.9	21853.2	1	67	1	25.45	3	2	1	13.5423	1	0	1
43023	0.6	3.3	1.1	14.2	5.082	19.94	19.94	3.572	0.357887	1	0.39	3.18303	4	2.53	3	2.42	50.7224	4	31.37	0.616341	4	0.3	0.196917	4	0.28	626.6	101	2	10	5814.81	1	61	1	3	1	4.75	5992.01	5814.81	1	60	1	31.71	4	1	1	39.5451	3	1	1
43024	0.6	3.2	0.7	9	4.928	14.41	14.41	1.652	0.547556	3	0.52	1.71249	2	1.62	2	1.81	14.868	2	12.94	-0.264378	1	-0.337	-0.0638931	2	-0.13	0.1	99	2	7	14787.2	1	50	2	4	1	5	14963.4	14787.2	2	66	3	30.56	4	3	1	22.6373	2	0	1
43025	0.6	3.5	2.6	33.5	5.39	27.79	27.79	0.066	0.160896	1	0.39	1.78765	2	1.62	2	1.81	2.211	1	7.58	0.310421	4	0.3	-0.0179488	3	0.04	0.2	81	1	15.1	32598.5	1	80	3	4	2	0.88	28968.6	32598.5	1	63	3	25.11	3	2	1	46.8772	3	1	1
43026	1.6	3.6	0.8	10.3	5.544	5.73	5.73	0.831	0.538252	3	0.52	1.20022	1	1.08	1	1.21	8.5593	1	7.58	-0.126477	2	-0.13	0.113996	3	0.04	0.4	135	2	8.3	15971.4	1	38	1	2	6	1.45	15447.9	15971.4	1	65	2	34.37	4	1	1	19.3118	1	0	2
43030	0.6	2.9	0.7	9	4.466	28.23	28.23	0.441	0.496222	3	0.52	0.39179	1	1.08	1	1.21	3.969	1	7.58	-0.384255	1	-0.337	-0.377096	1	-0.322	0.2	96	1	5.6	10452.2	0	72	3	3	3	1.15	10475.8	10452.2	2	67	3	30.89	4	1	1	24.4002	2	0	1
43031	0.6	3	1.1	14.2	4.62	18.17	18.17	3.532	0.325352	1	0.39	3.17176	4	2.53	3	2.42	50.1544	4	31.37	0.612561	4	0.3	-0.0083325	3	0.04	0.8	61	1	9.5	10421.6	1	80	1	1	3	3.43	9049.86	10421.6	2	70	1	19.5	2	1	1	9.41551	1	0	2
43032	0.6	3.7	0.9	11.6	5.698	4.31	4.31	2.933	0.491207	3	0.52	2.63623	4	2.53	3	2.42	34.0228	4	31.37	0.30913	4	0.3	0.380127	4	0.28	12.4	153	2	7.7	40261.2	0	26	3	4	1	0.87	38834.2	40261.2	1	67	3	40.87	4	3	1	26.083	2	0	2
43036	0.6	2.6	0.7	9	4.004	5.65	5.65	1.124	0.444889	2	0.46	1.32739	1	1.08	1	1.21	10.116	1	7.58	-0.317727	1	-0.337	-0.454067	1	-0.322	0.2	69	1	6.8	22859.7	1	56	4	4	3	1.69	22105.5	22859.7	1	64	1	64.8	4	1	1	26.2432	2	0	1
43037	1.6	3.1	0.8	10.3	4.774	31.1	31.1	0.475	0.463495	2	0.46	0.64091	1	1.08	1	1.21	4.8925	1	7.58	-0.160807	2	-0.13	-0.248355	1	-0.322	0.4	107	2	11.1	25664.4	1	28	4	3	5	0.73	25806.8	25664.4	1	65	3	32.55	4	1	1	6.49069	1	0	2
43041	0.6	3.2	0.7	9	4.928	55.54	55.54	1.839	0.547556	3	0.52	1.81972	3	2.01	2	1.81	16.551	3	18.93	-0.24528	1	-0.337	-0.0447952	3	0.04	0.7	96	1	6.7	44016.2	1	32	3	2	5	1.45	43692	44016.2	1	71	3	28.76	3	3	0	34.5369	3	1	2
43044	2.4	3.2	0.8	10.3	4.928	9.86	9.86	1.264	0.478447	2	0.46	1.61963	2	1.62	2	1.81	13.0192	2	12.94	-0.0834698	2	-0.13	-0.103213	2	-0.13	23.5	114	2	7.3	102154	1	28	3	5	1	3.98	98671.8	102154	2	63	3	23.46	2	2	0	48.0792	3	1	2
43047	0.6	2.7	0.9	11.6	4.158	14.87	14.87	2.08	0.358448	1	0.39	2.29257	4	2.53	3	2.42	24.128	4	31.37	0.22275	4	0.3	-0.316108	1	-0.322	0.1	79	1	6.8	46070.2	1	71	5	3	2		37167.1	46070.2	1	59	1	22.15	2	2	0	7.81287	1	0
43049	0.6	2.7	1.2	15.5	4.158	4.14	4.14	1.867	0.268258	1	0.39	2.70908	4	2.53	3	2.42	28.9385	4	31.37	0.477058	4	0.3	-0.337904	1	-0.322	0.4	96	1	10.5	12335.6	1	73	4	2	2	1.1	11869.6	12335.6	2	64	1	40.26	4	1	1	11.3387	1	0	1
43050	0.6	3	0.6	7.7	4.62	22.73	22.73	1.404	0.6	4	0.6	1.37498	1	1.08	1	1.21	10.8108	2	12.94	-0.444911	1	-0.337	-0.221904	1	-0.322	0.2	100	2	4.9	32769.2	1	44	4	3	1	3.57	30227.9	32769.2	1	59	.	27.67	3	1	0	13.0615	1	0	2
43051	0.6	3.1	0.7	9	4.774	10.87	10.87	1.765	0.530444	3	0.52	1.77865	2	1.62	2	1.81	15.885	3	18.93	-0.252844	1	-0.337	-0.120164	2	-0.13	30.9	133	2	7.7	26456.3	1	46	4	2	5		25996.2	26456.3	2	64	3	36.24	4	1	1	18.3903	1	0	1
43053	0.6	3.3	0.9	11.6	5.082	24.62	24.62	1.113	0.438103	2	0.46	1.66726	2	1.62	2	1.81	12.9108	2	12.94	0.124545	3	0.046	-0.0496842	2	-0.13	0.7	138	2	8.7	16748.2	0	46	1	5	5	1.47	15222.7	16748.2	1	70	.	29.37	3	2	0	24.0797	2	0	2
43056	0.6	3.2	0.9	11.6	4.928	24.83	24.83	2.025	0.424828	1	0.39	2.26577	4	2.53	3	2.42	23.49	4	31.37	0.217121	4	0.3	-0.0257632	3	0.04	0.1	144	2	10.1	15971.4	1	37	1	1	1	0.9	15447.9	15971.4	1	65	1	29.05	3	1	1	12.4605	1	0	2
43060	0.6	3.2	0.8	10.3	4.928	4.85	4.85	1.506	0.478447	2	0.46	1.79481	2	1.62	2	1.81	15.5118	2	12.94	-0.0590066	2	-0.13	-0.0787501	2	-0.13	0.8	82	1	6.3	57041.5	0	39	3	5	3	5	55681.9	57041.5	2	69	3	25.28	3	1	0	19.9128	1	0	2
43062	1.2	2.8	0.7	9	4.312	27.6	27.6	3.388	0.479111	2	0.46	2.43074	4	2.53	3	2.42	30.492	4	31.37	-0.0897336	2	-0.13	-0.137254	2	-0.13	0.4	96	1	7.9	148504	0	44	3	5	1	5	142249	148504	2	65	3	25.9	3	1	0	33.6154	3	1	2
43063	0.6	2.9	0.7	9	4.466	1.54	1.54	1.007	0.496222	3	0.52	1.21748	1	1.08	1	1.21	9.063	1	7.58	-0.329366	1	-0.337	-0.322207	1	-0.322	0.3	76	1	8.2	8079.51	0	66	2	1	3	0.59	7297.43	8079.51	1	72	2		.	3	1	23.1982	2	0	2
43065	1.9	4	1.7	21.9	6.16	63.49	63.49	0.055	0.281279	1	0.39	0.0451279	1	1.08	1	1.21	1.2045	1	7.58	0.309426	4	0.3	0.213655	4	0.28	320.9	138	2	13.4	16917.3	1	33	1	4	5	5	17102.3	16917.3	1	65	1	28.22	3	1	1	16.6675	1	0	2
43071	0.6	3.2	0.6	7.7	4.928	9.6	9.6	3.186	0.64	4	0.6	2.19442	3	2.01	3	2.42	24.5322	4	31.37	-0.264635	1	-0.337	0.0911857	3	0.04	1.5	150	2	7.1	18373.6	0	40	2	1	6	2.29	17743.8	18373.6	2	62	3	29.64	3	1	0	19.7525	1	0	2
43073	0.6	3.1	0.6	7.7	4.774	4.97	4.97	2.754	0.62	4	0.6	2.0487	3	2.01	2	1.81	21.2058	3	18.93	-0.307464	1	-0.337	-0.0194478	3	0.04	0.1	104	2	7.1	13387.6	0	75	3	3	1	1.57	13578.1	13387.6	2	61	3	26.23	3	2	1	20.1532	2	0	2
43074	0.6	2.9	0.9	11.6	4.466	18.71	18.71	1.466	0.385	1	0.39	1.94274	3	2.01	2	1.81	17.0056	3	18.93	0.160075	4	0.3	-0.276135	1	-0.322	0.9	112	2	7.4	92556.6	0	43	3	4	1	1.99	88836.1	92556.6	1	67	3	24.03	2	3	0	26.8843	2	0	2
43077	0.6	3	0.8	10.3	4.62	9.79	9.79	2.552	0.448544	2	0.46	2.32223	4	2.53	3	2.42	26.2856	4	31.37	0.0477221	3	0.046	-0.104836	2	-0.13	0.4	106	2	9.1	7921.35	1	62	1	2	3	0.95	7480.95	7921.35	1	71	3	32.22	4	1	1	31.3717	3	1	1
43078	0.6	4.2	0.7	9	6.468	10.61	10.61	1.164	0.718667	4	0.6	1.36236	1	1.08	1	1.21	10.476	2	12.94	-0.313729	1	-0.337	0.366272	4	0.28	4.7	152	2	5.8	134943	0	44	3	3	1	5	134969	134943	2	60	3	27.89	3	2	0	30.8108	3	1	2
43079	124.5	2.9	0.7	9	4.466	0.29	0.29	2.156	0.496222	3	0.52	1.97875	3	2.01	2	1.81	19.404	3	18.93	-0.212845	2	-0.13	-0.205686	2	-0.13	38.9	112	2	8.5	50486	0	68	3	5	3	4.9	49331	50486	1	63	3	27.28	3	1	0	31.1313	3	1	2
43080	0.6	2.8	0.9	11.6	4.312	0.77	0.77	1.376	0.371724	1	0.39	1.87938	3	2.01	2	1.81	15.9616	3	18.93	0.150963	4	0.3	-0.339926	1	-0.322	0.3	104	2	7.5	35060.5	1	80	3	5	1	2.19	32104.3	35060.5	1	59	.	22.38	2	1	0	44.0726	3	1	1
43084	0.6	3.1	0.7	9	4.774	20.46	20.46	4.436	0.530444	3	0.52	2.70025	4	2.53	3	2.42	39.924	4	31.37	0.00508087	3	0.046	0.137761	3	0.04	2.7	135	2	6.4	17844.4	0	68	3	3	5	1.83	16345.5	17844.4	2	60	2	32.06	4	2	1	20.2333	2	0	1
43085	0.6	2.7	0.5	6.5	4.158	36.34	36.34	2.388	0.639692	4	0.6	1.74471	2	1.62	2	1.81	15.522	2	12.94	-0.41899	1	-0.337	-0.284653	1	-0.322	4.7	106	2	4.6	13219.1	0	73	4	2	1	2.54	12084.9	13219.1	2	67	.	30.04	4	2	1	17.3486	1	0	2
43086	0.6	2.6	0.6	7.7	4.004	5.65	5.65	1.09	0.52	3	0.52	1.12183	1	1.08	1	1.21	8.393	1	7.58	-0.476454	1	-0.337	-0.457457	1	-0.322	0.2	88	1	8.4	105858	1	42	3	5	1	5	105878	105858	1	69	3	24.91	2	1	0	31.3717	3	1	2
43087	0.6	3.3	0.9	11.6	5.082	475.81	475.81	1.088	0.438103	2	0.46	1.64454	2	1.62	2	1.81	12.6208	2	12.94	0.122052	3	0.046	-0.0521765	2	-0.13	0.6	92	1	8.1	69498.2	1	39	5	5	1	5	67939.6	69498.2	1	73	3	27.45	3	1	0	27.6055	2	0	2
43091	0.6	3	0.8	10.3	4.62	4.61	4.61	1.69	0.448544	2	0.46	1.91008	3	2.01	2	1.81	17.407	3	18.93	-0.0402738	3	0.046	-0.192832	2	-0.13	0.2	116	2	8.6	16879.2	1	47	1	4	1	1.45	16631	16879.2	1	65	1	31.91	4	1	1	15.4254	1	0	2
43092	0.6	2.9	0.8	10.3	4.466	13.79	13.79	1.666	0.433592	2	0.46	1.89578	3	2.01	2	1.81	17.1598	3	18.93	-0.042722	3	0.046	-0.255791	1	-0.322	31.6	76	1	9.2	24946.6	1	48	5	4	3	0.58	24786.5	24946.6	1	62	3	31.11	4	1	1	23.1982	2	0	1
43095	0.6	2.9	0.8	10.3	4.466	4.47	4.47	0.581	0.433592	2	0.46	0.842345	1	1.08	1	1.21	5.9843	1	7.58	-0.1507	2	-0.13	-0.363769	1	-0.322	1.4	104	2	7.5	38215.7	0	33	1	4	6	4.37	36551.6	38215.7	1	71	3	26.31	3	3	0	27.926	2	0	2
43097	11	2.7	1.1	14.2	4.158	2.77	2.77	3.216	0.292817	1	0.39	3.07804	4	2.53	3	2.42	45.6672	4	31.37	0.582191	4	0.3	-0.20186	2	-0.13	0.4	69	1	7.2	29874.1	1	80	3	3	2	1.16	23291.3	29874.1	2	69	1		.	1	1	35.1379	3	1	1
43099	0.6	2.8	0.7	9	4.312	5.42	5.42	2.817	0.479111	2	0.46	2.24617	4	2.53	3	2.42	25.353	4	31.37	-0.145812	2	-0.13	-0.193332	2	-0.13	0.2	78	1	6.9	34680.5	0	70	3	2	1	2.14	34961.9	34680.5	1	64	1	27.53	3	2	1	23.1581	2	0	2
43100	0.6	3.2	0.6	7.7	4.928	39.18	39.18	1.343	0.64	4	0.6	1.33056	1	1.08	1	1.21	10.3411	1	7.58	-0.451075	1	-0.337	-0.095254	2	-0.13	1.5	137	2	6.3	25992.1	0	38	3	2	6	1.43	23499.3	25992.1	2	59	2	30.62	4	1	1	22.6774	2	0	2
43106	0.6	3.1	0.6	7.7	4.774	7.25	7.25	1.174	0.62	4	0.6	1.19607	1	1.08	1	1.21	9.0398	1	7.58	-0.468065	1	-0.337	-0.180049	2	-0.13	2.7	124	2	5.9	113818	0	46	3	1	1	0.07	109243	113818	2	59	1	30.74	4	1	1	26.8042	2	0	1
43111	1.6	3.4	0.7	9	5.236	4.12	4.12	2.609	0.581778	4	0.6	2.16947	3	2.01	3	2.42	23.481	4	31.37	-0.166738	2	-0.13	0.169891	4	0.28	567.1	134	2	6.9	5742.56	0	62	2	1	1	0.93	4995.52	5742.56	1	62	1	34.02	4	2	0	16.8678	1	0	2
43112	0.6	3.6	0.8	10.3	5.544	14.18	14.18	1.179	0.538252	3	0.52	1.55002	2	1.62	1	1.21	12.1437	2	12.94	-0.0919997	2	-0.13	0.148473	4	0.28	1	103	2	6.1	84512.9	0	23	3	2	6	1.57	81517.4	84512.9	1	67	3	22.95	2	3	1	58.0957	3	1	2
43114	0.6	3.7	1.1	14.2	5.698	8.52	8.52	2.034	0.401268	1	0.39	2.6199	4	2.53	3	2.42	28.8828	4	31.37	0.463237	4	0.3	0.289039	4	0.28	0.3	119	2	8.4	38588	0	24	3	4	5	0.7	38786.5	38588	2	60	3	37.25	4	3	1	27.8459	2	0	2
43115	0.6	2.1	0.9	11.6	3.234	4.11	4.11	1.048	0.278793	1	0.39	1.60708	2	1.62	2	1.81	12.1568	2	12.94	0.118072	3	0.046	-0.571366	1	-0.322	0.7	101	2	8.8	32598.5	1	80	3	5	2	5	28968.6	32598.5	1	63	2	23.18	2	2	1	59.2977	3	1	1
43116	0.6	3.2	0.6	7.7	4.928	1.68	1.68	1.18	0.64	4	0.6	1.20116	1	1.08	1	1.21	9.086	1	7.58	-0.467464	1	-0.337	-0.111643	2	-0.13	2	94	1	6.8	31941.5	1	35	3	3	5	1.65	31496.9	31941.5	2	62	3	21.73	2	1	0	30.6906	3	1	2
43119	0.6	3.5	0.7	9	5.39	8.18	8.18	1.46	0.598889	4	0.6	1.58894	2	1.62	2	1.81	13.14	2	12.94	-0.283902	1	-0.337	0.117131	3	0.04	0.4	132	2	6.7	78517.7	0	39	3	3	1	5	75231	78517.7	1	61	2	38.2	4	1	1	38.7839	3	1	2
43124	0.6	3.1	0.8	10.3	4.774	137.42	137.42	2.686	0.463495	2	0.46	2.3734	4	2.53	3	2.42	27.6658	4	31.37	0.0612607	3	0.046	-0.0262876	3	0.04	0.2	132	2	8.4	27011.9	1	46	3	2	2	1.15	26076.2	27011.9	2	68	1	44.4	4	1	1	17.4287	1	0	1
43131	0.6	2.9	0.9	11.6	4.466	15.25	15.25	2.215	0.385	1	0.39	2.35545	4	2.53	3	2.42	25.694	4	31.37	0.236555	4	0.3	-0.199655	2	-0.13	2.6	94	1	8.8	49705.5	0	64	3	3	5	2.22	49517.6	49705.5	2	64	3	33.9	4	2	0	18.0297	1	0	1
43133	0.6	3	0.7	9	4.62	29.15	29.15	4.633	0.513333	3	0.52	2.7437	4	2.53	3	2.42	41.697	4	31.37	0.0213844	3	0.046	0.0890545	3	0.04	7.1	134	2	7.6	101728	0	46	3	4	1	2.19	92720.1	101728	1	67	3	28.45	3	3	1	58.0957	3	1	1
43134	0.6	2.6	0.6	7.7	4.004	17.94	17.94	1.519	0.52	3	0.52	1.4537	2	1.62	1	1.21	11.6963	2	12.94	-0.433251	1	-0.337	-0.414254	1	-0.322	0.8	102	2	6.7	24354.8	1	38	4	4	1	3.94	23944.2	24354.8	2	60	3	24.55	2	1	0	24.7608	2	0	2
43138	0.6	2.7	0.8	10.3	4.158	43.78	43.78	1.335	0.403689	1	0.39	1.67428	2	1.62	2	1.81	13.7505	2	12.94	-0.0763178	2	-0.13	-0.392034	1	-0.322	0.3	96	1	6.9	23741.6	0	46	4	5	3	0.23	23532.3	23741.6	1	64	3	25.35	3	1	1	7.09168	1	0	2
43139	0.6	3.1	0.7	9	4.774	3.5	3.5	1.081	0.530444	3	0.52	1.28839	1	1.08	1	1.21	9.729	1	7.58	-0.322014	1	-0.337	-0.189334	2	-0.13	0.2	130	2	7.6	21460.6	1	21	1	3	5	1.15	21249.1	21460.6	2	70	1	31.25	4	1	1	9.49564	1	0	2
43140	0.6	3.1	0.5	6.5	4.774	3.51	3.51	1.087	0.734462	4	0.6	0.957672	1	1.08	1	1.21	7.0655	1	7.58	-0.551241	1	-0.337	-0.188737	2	-0.13	0.6	104	2	5.5	94741.3	0	41	3	3	1	3.57	94759.3	94741.3	2	61	1	40.26	4	1	1	27.2849	2	0	1
43144	0.6	3.7	0.9	11.6	5.698	12.72	12.72	1.593	0.491207	3	0.52	2.02582	3	2.01	2	1.81	18.4788	3	18.93	0.172981	4	0.3	0.243977	4	0.28	0.4	109	2	9.3	42199.8	0	26	3	4	5	1.18	40810.4	42199.8	2	72	3	23.69	2	3	0	36.5402	3	1	2
43151	0.6	3.6	0.7	9	5.544	89.93	89.93	0.71	0.616	4	0.6	0.86801	1	1.08	1	1.21	6.39	1	7.58	-0.358493	1	-0.337	0.102208	3	0.04	1.2	135	2	5.2	24207	0	50	4	3	3	5	22436.1	24207	1	68	3	26.73	3	3	1	19.7926	1	0	2
43153	46.9	2.9	0.7	9	4.466	14.78	14.78	1.11	0.496222	3	0.52	1.31486	1	1.08	1	1.21	9.99	1	7.58	-0.319124	1	-0.337	-0.311965	1	-0.322	1.4	91	1	7.9	11046.5	0	64	4	1	5	1.57	10497.3	11046.5	2	65	3	31.98	4	3	1	15.7459	1	0	1
43154	0.6	3.7	0.9	11.6	5.698	206.88	206.88	0.316	0.491207	3	0.52	0.408187	1	1.08	1	1.21	3.6656	1	7.58	0.0473745	3	0.046	0.118371	3	0.04	0.8	145	2	7.5	9782.24	1	52	2	1	4	0	9898.77	9782.24	2	69	.	22.69	2	3	1	10.1768	1	0	1
43162	29.3	3.4	0.7	9	5.236	0.42	0.42	1.652	0.581778	4	0.6	1.71249	2	1.62	2	1.81	14.868	2	12.94	-0.264378	1	-0.337	0.0722509	3	0.04	4	115	2	6.4	16367.7	1	20	1	2	5	0.62	15981.9	16367.7	1	62	1	29.13	3	1	0	16.9079	1	0	2
43165	0.6	3	0.9	11.6	4.62	35.04	35.04	3.741	0.398276	1	0.39	2.87955	4	2.53	3	2.42	43.3956	4	31.37	0.386938	4	0.3	0.011239	3	0.04	0.5	100	2	8.2	36869.2	1	49	3	3	5	1.14	36632.6	36869.2	2	61	3	25.05	3	3	0	17.589	1	0	2
43166	0.6	2.8	0.7	9	4.312	10.37	10.37	6.247	0.479111	2	0.46	3.0426	4	2.53	3	2.42	56.223	4	31.37	0.132967	3	0.046	0.0854465	3	0.04	1.2	86	1	7	131059	0	54	3	5	1	5	125286	131059	2	65	3	29.78	3	1	1	10.3771	1	0	1
43168	0.6	3.1	0.9	11.6	4.774	30.8	30.8	2.596	0.411552	1	0.39	2.51417	4	2.53	3	2.42	30.1136	4	31.37	0.275317	4	0.3	-0.0353725	3	0.04	7	119	2	9	11189.8	0	78	1	1	1	1.28	10263.8	11189.8	1	66	3	30.78	4	2	1	20.4337	2	0	2
43170	0.6	2.8	0.8	10.3	4.312	4.43	4.43	2.128	0.418641	1	0.39	2.14053	3	2.01	3	2.42	21.9184	3	18.93	0.00451925	3	0.046	-0.263229	1	-0.322	0.7	95	1	7.1	93474.1	0	50	3	5	1	5	90152.2	93474.1	2	71	3	29.21	3	2	1	26.4836	2	0	2
43172	0.6	3.2	0.9	11.6	4.928	25.21	25.21	2.9	0.424828	1	0.39	2.62491	4	2.53	3	2.42	33.64	4	31.37	0.305846	4	0.3	0.0629614	3	0.04	1.3	125	2	8.4	90029	0	48	3	5	1	5	88460.3	90029	2	68	3	28.93	3	1	0	17.6691	1	0	1
43173	1537.9	2.6	0.3	3.9	4.004	0.22	0.22	80.968	1.02667	4	0.6	4.9186	4	2.53	3	2.42	315.775	4	31.37	0.00176248	3	0.046	0.134257	3	0.04	#NULL!	84	1	2	81565.5	0	34	3		5		77499.8	81565.5	2	67	3	30.49	4	2	0	25.1214	2	0	2
43174	0.6	3.1	0.9	11.6	4.774	23.9	23.9	1.341	0.411552	1	0.39	1.85362	3	2.01	2	1.81	15.5556	2	12.94	0.147429	3	0.046	-0.163261	2	-0.13	0.5	99	2	8	71487.7	0	49	5	4	1	5	69925.9	71487.7	1	70	1	30.42	4	3	0	22.3969	2	0	2
43175	0.6	2.9	0.8	10.3	4.466	2.9	2.9	0.619	0.433592	2	0.46	0.9057	1	1.08	1	1.21	6.3757	1	7.58	-0.147052	2	-0.13	-0.360121	1	-0.322	0.5	108	2	8.9	22510.5	0	39	1	1	1	1.99	21807.7	22510.5	1	65	3	27.75	3	1	0	24.28	2	0	2
43176	0.6	3	0.6	7.7	4.62	3.2	3.2	2.293	0.6	4	0.6	1.86551	3	2.01	2	1.81	17.6561	3	18.93	-0.354186	1	-0.337	-0.131179	2	-0.13	0.3	102	2	5.9	95033	1	36	3	5	1	4.25	94185.8	95033	2	59	1	32.52	4	1	1	28.0061	2	0	2
43177	0.6	3.3	0.6	7.7	5.082	17.58	17.58	0.738	0.66	4	0.6	0.731839	1	1.08	1	1.21	5.6826	1	7.58	-0.511112	1	-0.337	-0.086635	2	-0.13	0.2	104	2	5.3	24065.5	0	36	3	5	1	1.61	23875.9	24065.5	2	60	1	26.45	3	2	0	29.3684	2	0	2
43180	0.6	2.9	0.9	11.6	4.466	19.41	19.41	2.98	0.385	1	0.39	2.65212	4	2.53	3	2.42	34.568	4	31.37	0.313796	4	0.3	-0.122414	2	-0.13	0.4	95	1	7.4	10804.9	1	64	4	4	3	4.96	11011.9	10804.9	1	68	1	35.64	4	1	1	24.28	2	0	1
43185	0.6	4.3	0.6	7.7	6.622	1.2	1.2	2.801	0.86	4	0.6	2.06563	3	2.01	2	1.81	21.5677	3	18.93	-0.30275	1	-0.337	0.547838	4	0.28	1	99	2	6.2	22778	0	77	3	5	5	3.85	23200.1	22778	2	69	3	20.59	2	2	1	22.0764	2	0	2
43186	0.6	3.6	0.8	10.3	5.544	11.38	11.38	3.908	0.538252	3	0.52	2.74838	4	2.53	3	2.42	40.2524	4	31.37	0.179104	4	0.3	0.419576	4	0.28	0.3	139	2	6.9	50676.9	0	67	3	4	1	2.43	49517.6	50676.9	2	64	3	32.72	4	2	1	35.4183	3	1	1
43187	0.6	3.1	1	12.9	4.774	5.11	5.11	2.924	0.370078	1	0.39	2.808	4	2.53	3	2.42	37.7196	4	31.37	0.469817	4	0.3	-0.00245424	3	0.04	1.2	76	1	7.5	31479.9	0	80	3	5	2	5	30849.3	31479.9	2	60	3	25.64	3	1	0	23.8793	2	0	1
43189	0.6	3.3	0.7	9	5.082	18.45	18.45	1.93	0.564667	4	0.6	1.86802	3	2.01	2	1.81	17.37	3	18.93	-0.23597	2	-0.13	0.03317	3	0.04	0.3	96	1	5.9	118595	0	48	3	5	6	5	116710	118595	1	69	3	28.6	3	2	1	48.4799	3	1	1
43190	0.6	3.4	0.6	7.7	5.236	4.27	4.27	1.014	0.68	4	0.6	1.04955	1	1.08	1	1.21	7.8078	1	7.58	-0.484008	1	-0.337	0.00795678	3	0.04	3.4	100	2	5.5	9116.44	0	53	1	1	1	2.12	8616.63	9116.44	2	70	3	25.11	3	2	0	23.078	2	0	2
43191	0.6	3.5	0.7	9	5.39	6.5	6.5	0.846	0.598889	4	0.6	1.04326	1	1.08	1	1.21	7.614	1	7.58	-0.345236	1	-0.337	0.0557972	3	0.04	1.6	147	2	9	11837.8	1	56	2	1	3		11978.8	11837.8	1	72	3	25.35	3	1	1	6.61089	1	0	2
43193	0.6	3.3	0.6	7.7	5.082	11.7	11.7	1.16	0.66	4	0.6	1.18407	1	1.08	1	1.21	8.932	1	7.58	-0.469466	1	-0.337	-0.0449891	3	0.04	2	192	3	10.3	82691.4	1	28	3	5	1	4.55	80878.6	82691.4	2	62	3	43.97	4	1	0	26.1631	2	0	2
43195	0.6	3.1	1.1	14.2	4.774	0.07	0.07	1.35	0.336197	1	0.39	2.21	3	2.01	3	2.42	19.17	3	18.93	0.393532	4	0.3	-0.162352	2	-0.13	0.4	115	2	11.5	24778.6	1	52	4	5	5	1.66	24487.4	24778.6	2	71	.	24.1	2	1	1	24.9211	2	0	1
43198	0.6	3.3	0.8	10.3	5.082	9.38	9.38	5.339	0.493398	3	0.52	3.06039	4	2.53	3	2.42	54.9917	4	31.37	0.295403	4	0.3	0.344316	4	0.28	0.2	109	2	6.4	104009	0	24	3	4	5	1.73	95268.7	104009	2	59	3	24.13	2	1	0	40.066	3	1	2
43202	0.6	3.4	0.7	9	5.236	9.59	9.59	1.293	0.581778	4	0.6	1.46747	2	1.62	1	1.21	11.637	2	12.94	-0.30078	1	-0.337	0.0358491	3	0.04	4	109	2	8.7	37183.3	1	34	3	2	6	1.43	37168.3	37183.3	2	59	3	30.04	4	1	0	20.9545	2	0	2
43204	234.1	3.1	0.9	11.6	4.774	0.4	0.4	3.853	0.411552	1	0.39	2.90905	4	2.53	3	2.42	44.6948	4	31.37	0.397238	4	0.3	0.0865486	3	0.04	551.1	103	2	8	11094.5	1	80	1	2	2		9634.11	11094.5	1	71	2	24.66	2	2	1	20.2333	2	0	1
43205	0.6	3.5	1	12.9	5.39	18.77	18.77	2.173	0.417829	1	0.39	2.51116	4	2.53	3	2.42	28.0317	4	31.37	0.393844	4	0.3	0.189926	4	0.28	0.3	138	2	9	26133.8	1	24	1	4	5	2.3	25876.3	26133.8	1	66	3	30.64	4	1	0	10.2168	1	0	2
43211	10.7	2.5	0.7	9	3.85	7.07	7.07	2.127	0.427778	1	0.39	1.96521	3	2.01	2	1.81	19.143	3	18.93	-0.215811	2	-0.13	-0.385927	1	-0.322	2.3	85	1	10.6	30054.4	1	80	3	2	5	0.69	27520.3	30054.4	2	64	.	26.32	3	1	1	19.6323	1	0	1
43214	0.6	3.1	0.9	11.6	4.774	8.22	8.22	1.058	0.411552	1	0.39	1.61658	2	1.62	2	1.81	12.2728	2	12.94	0.119067	3	0.046	-0.191623	2	-0.13	0.3	91	1	7.1	99351.7	1	54	3	5	1	4.75	99668.3	99351.7	1	59	3	37.15	4	2	1	17.2284	1	0	1
43215	0.6	2.7	0.7	9	4.158	9.24	9.24	3.19	0.462	2	0.46	2.37052	4	2.53	3	2.42	28.71	4	31.37	-0.108908	2	-0.13	-0.204396	2	-0.13	0.7	95	1	6.4	23596.1	1	31	4	2	6	1.32	22830	23596.1	1	74	3	35.1	4	3	0	20.4737	2	0	2
43216	0.6	3.7	1	12.9	5.698	7.1	7.1	0.733	0.441705	2	0.46	1.42444	2	1.62	1	1.21	9.4557	1	7.58	0.24869	4	0.3	0.158105	4	0.28	0.1	131	2	8.4	38092	0	48	2	3	1	1.16	35518.7	38092	1	72	3	24.94	2	3	1	25.2816	2	0	2
43221	0.6	3.3	0.7	9	5.082	7.17	7.17	1.048	0.564667	4	0.6	1.25738	1	1.08	1	1.21	9.432	1	7.58	-0.325297	1	-0.337	-0.0561564	2	-0.13	0.2	143	2	8.1	23648.7	0	34	3	2	1	0.51	22515	23648.7	2	59	3	24.85	2	3	0	26.2032	2	0	2
43224	0.6	2.8	0.9	11.6	4.312	5.76	5.76	1.518	0.371724	1	0.39	1.97759	3	2.01	2	1.81	17.6088	3	18.93	0.165353	4	0.3	-0.325536	1	-0.322	0.8	77	1	8.7	85350	1	42	3	5	1	3.57	85964.8	85350	2	61	1	33.41	4	1	1	24.9611	2	0	2
43227	0.6	3.1	0.8	10.3	4.774	7.42	7.42	0.626	0.463495	2	0.46	0.916945	1	1.08	1	1.21	6.4478	1	7.58	-0.146378	2	-0.13	-0.233926	1	-0.322	0.3	91	1	6.1	23222.7	0	39	4	4	1	5	22065.5	23222.7	1	68	3	39.16	4	1	0	17.9896	1	0	1
43229	0.6	3.7	1	12.9	5.698	10.26	10.26	5.871	0.441705	2	0.46	3.50507	4	2.53	3	2.42	75.7359	4	31.37	0.715576	4	0.3	0.62499	4	0.28	7.5	118	2	9.1	18638	0	53	5	5	1	1.45	18604	18638	1	67	3	28.27	3	3	1	40.8673	3	1	1
43230	0.6	3.7	0.8	10.3	5.698	8.7	8.7	1.896	0.553204	4	0.6	2.0251	3	2.01	2	1.81	19.5288	3	18.93	-0.0192211	3	0.046	0.274917	4	0.28	1.1	126	2	6.6	111239	1	29	3	3	3	1.7	108801	111239	2	61	1	19.41	2	3	1	29.0479	2	0	2
43232	0.6	4.2	0.9	11.6	6.468	11.06	11.06	0.658	0.557586	4	0.6	1.14165	1	1.08	1	1.21	7.6328	1	7.58	0.0798467	3	0.046	0.316479	4	0.28	0.8	112	2	7.6	90029	0	46	3	5	1	5	88460.3	90029	2	68	3	25.65	3	1	0	20.8744	2	0	2
43233	6.1	3.7	0.7	9	5.698	0.34	0.34	0.164	0.633111	4	0.6	-0.597389	1	1.08	1	1.21	1.476	1	7.58	-0.410053	1	-0.337	0.104313	3	0.04	7.9	149	2	8	31153.8	0	40	1	4	4	4.29	28374.3	31153.8	2	65	3	28.34	3	3	1	11.6993	1	0	2
43235	0.6	2.9	0.8	10.3	4.466	6.59	6.59	1.76	0.433592	2	0.46	1.95066	3	2.01	2	1.81	18.128	3	18.93	-0.0331268	3	0.046	-0.246196	1	-0.322	0.4	69	1	7	7721.62	0	66	1	4	1	3.57	7160.65	7721.62	2	72	3	32.46	4	1	1	12.9413	1	0	1
43237	0.6	3	0.8	10.3	4.62	3	3	0.858	0.448544	2	0.46	1.2322	1	1.08	1	1.21	8.8374	1	7.58	-0.123831	2	-0.13	-0.276389	1	-0.322	0.1	88	1	7.7	47353.4	0	68	3	3	6	2.45	46864.7	47353.4	2	63	3	23.35	2	2	0	29.8492	2	0	2
43238	0.6	3.5	1	12.9	5.39	10.06	10.06	0.776	0.417829	1	0.39	1.48145	2	1.62	1	1.21	10.0104	1	7.58	0.252874	4	0.3	0.0489557	3	0.04	0.2	99	2	8.5	28753	0	48	3	2	3	0.99	27597.2	28753	1	67	3	25.54	3	3	1	32.3333	3	1	2
43240	0.6	3	0.9	11.6	4.62	6.78	6.78	1.42	0.398276	1	0.39	1.91086	3	2.01	2	1.81	16.472	3	18.93	0.155414	4	0.3	-0.220285	2	-0.13	0.5	119	2	10	7151.78	1	72	2	2	3	3.29	6340.4	7151.78	1	62	1	32.79	4	2	0	13.342	1	0	1
43241	0.6	3.3	0.8	10.3	5.082	6.7	6.7	2.714	0.493398	3	0.52	2.38377	4	2.53	3	2.42	27.9542	4	31.37	0.0640798	3	0.046	0.112992	3	0.04	2.3	102	2	7.5	14390.6	1	47	1	4	1		14562	14390.6	2	70	1	21.16	2	1	1	15.0247	1	0	2
43242	0.6	3.4	0.7	9	5.236	11.84	11.84	1.215	0.581778	4	0.6	1.40524	2	1.62	1	1.21	10.935	2	12.94	-0.30862	1	-0.337	0.0280089	3	0.04	0.1	132	2	5.6	24574	0	53	3	2	5	1.57	24097.2	24574	1	68	1	21.7	2	1	1	12.8211	1	0	1
43243	0.6	3.5	0.9	11.6	5.39	14.55	14.55	0.879	0.464655	2	0.46	1.43123	2	1.62	1	1.21	10.1964	1	7.58	0.101372	3	0.046	0.0590353	3	0.04	0.9	124	2	8.3	89777.9	0	57	3	5	1	4.75	81663.2	89777.9	1	67	1	33.18	4	1	1	21.6757	2	0	2
43245	0.6	2.6	0.6	7.7	4.004	5.66	5.66	1.928	0.52	3	0.52	1.69213	2	1.62	2	1.81	14.8456	2	12.94	-0.391511	1	-0.337	-0.372515	1	-0.322	1.6	90	1	5.8	19943.4	0	62	3	2	1	1.07	19360.6	19943.4	2	59	2	39.03	4	3	1	22.9178	2	0	1
43247	0.6	3.1	0.7	9	4.774	5.47	5.47	1.264	0.530444	3	0.52	1.44478	2	1.62	1	1.21	11.376	2	12.94	-0.303698	1	-0.337	-0.171018	2	-0.13	0.6	76	1	5.1	16759.6	0	52	1	3	6	0.98	15233	16759.6	1	71	3	21.06	2	1	1	27.2449	2	0	2
43250	0.6	3.5	0.8	10.3	5.39	11.59	11.59	1.42	0.523301	3	0.52	1.73601	2	1.62	2	1.81	14.626	2	12.94	-0.0677268	2	-0.13	0.113078	3	0.04	0.5	105	2	7.3	24560.2	0	20	4	3	5		23901.5	24560.2	1	64	3	20.87	2	1	0	11.6592	1	0	2
43251	0.6	3.2	0.8	10.3	4.928	26.5	26.5	0.86	0.478447	2	0.46	1.23453	1	1.08	1	1.21	8.858	1	7.58	-0.123635	2	-0.13	-0.143378	2	-0.13	0.6	104	2	6.8	26623.9	1	67	3	3	1	1.46	25483.2	26623.9	1	67	1	28.4	3	1	0	30.0094	3	1	1
43252	0.6	2.3	0.5	6.5	3.542	20.31	20.31	0.99	0.544923	3	0.52	0.8642	1	1.08	1	1.21	6.435	1	7.58	-0.560875	1	-0.337	-0.549401	1	-0.322	0.7	156	2	9.9	17656.9	1	31	1	5	1	3.87	17849.9	17656.9	2	73	1	34.63	4	1	0	32.4134	3	1	2
43254	0.6	3	1	12.9	4.62	4.54	4.54	2.339	0.35814	1	0.39	2.58477	4	2.53	3	2.42	30.1731	4	31.37	0.410794	4	0.3	-0.126487	2	-0.13	0.4	102	2	8	34325.8	0	71	3	4	1	2.5	34961.9	34325.8	2	60	3	23.79	2	2	1	25.2416	2	0	2
43256	0.6	3.5	0.8	10.3	5.39	24	24	0.788	0.523301	3	0.52	1.14709	1	1.08	1	1.21	8.1164	1	7.58	-0.130679	2	-0.13	0.0501259	3	0.04	0.8	120	2	8.3	16101.8	1	36	2	2	4	0.87	16052.3	16101.8	1	62	1	27.33	3	1	1	11.0983	1	0	2
43259	0.6	3	0.7	9	4.62	5.53	5.53	1.766	0.513333	3	0.52	1.77922	2	1.62	2	1.81	15.894	3	18.93	-0.252742	1	-0.337	-0.185072	2	-0.13	0.1	130	2	17.8	15828.1	1	53	1	1	1	0.58	15324.1	15828.1	1	66	1	31.6	4	1	1	28.3267	2	0	1
43261	0.6	2.7	0.8	10.3	4.158	3.6	3.6	1.474	0.403689	1	0.39	1.77333	2	1.62	2	1.81	15.1822	2	12.94	-0.0622544	2	-0.13	-0.377971	1	-0.322	2.1	114	2	9.6	7716.87	0	62	4	4	1	3.69	7968.74	7716.87	2	63	1	30.14	4	2	1	19.3519	1	0	1
43263	0.9	3.2	0.8	10.3	4.928	1.78	1.78	2.964	0.478447	2	0.46	2.47189	4	2.53	3	2.42	30.5292	4	31.37	0.0890681	3	0.046	0.0693246	3	0.04	0.4	144	2	8.5	16735.2	1	27	2	5	5	2.88	15098.2	16735.2	2	69	3	19.66	2	1	1	30.8508	3	1	2
43268	0.6	3.2	0.6	7.7	4.928	5.34	5.34	1.308	0.64	4	0.6	1.30415	1	1.08	1	1.21	10.0716	1	7.58	-0.454605	1	-0.337	-0.0987838	2	-0.13	0.4	102	2	6.4	12348.9	1	70	1	2	3	0	11754.8	12348.9	2	65	2	25.19	3	3	1	30.37	3	1	2
43269	0.6	2.7	1	12.9	4.158	32.73	32.73	1.794	0.322326	1	0.39	2.3195	4	2.53	3	2.42	23.1426	3	18.93	0.355071	4	0.3	-0.345369	1	-0.322	1	82	1	8	26986.6	1	65	3	3	2	1.16	22713.6	26986.6	2	69	2	36.76	4	1	1	22.9979	2	0	2
43271	0.6	3	0.7	9	4.62	7.1	7.1	3.71	0.513333	3	0.52	2.52153	4	2.53	3	2.42	33.39	4	31.37	-0.0593058	2	-0.13	0.00836434	3	0.04	0.7	97	1	6.6	31665.1	1	53	3	4	4	0.69	29871.2	31665.1	1	61	3	46.09	4	2	1	12.5006	1	0	1
43273	0.6	3.2	0.9	11.6	4.928	32.03	32.03	0.585	0.424828	1	0.39	1.02406	1	1.08	1	1.21	6.786	1	7.58	0.0728248	3	0.046	-0.17006	2	-0.13	2.4	110	2	8	29596.7	1	28	4	4	1	2.42	29760.9	29596.7	1	68	3	38.04	4	1	1	11.6592	1	0	2
43275	2.1	3.4	0.8	10.3	5.236	6.14	6.14	1.036	0.50835	3	0.52	1.42072	2	1.62	1	1.21	10.6708	2	12.94	-0.106261	2	-0.13	0.0101399	3	0.04	0.2	103	2	8.1	5840.05	0	68	4	4	1	1.61	5742.69	5840.05	1	61	2	28.18	3	2	1	27.6455	2	0	2
43277	0.6	3.2	0.7	9	4.928	11.26	11.26	1.148	0.547556	3	0.52	1.34852	1	1.08	1	1.21	10.332	1	7.58	-0.315329	1	-0.337	-0.114845	2	-0.13	1	115	2	5.6	90535.8	0	28	3	4	1	4.83	83279.5	90535.8	2	64	3	22.64	2	2	0	29.9293	2	0	2
43281	0.6	2.6	0.8	10.3	4.004	29.77	29.77	3.61	0.388738	1	0.39	2.66906	4	2.53	3	2.42	37.183	4	31.37	0.151581	4	0.3	-0.204987	2	-0.13	0.7	111	2	7.3	119644	0	46	3	4	1	1.65	119667	119644	2	60	1	30.37	4	1	1	19.1916	1	0	2
43282	0.6	3.3	0.8	10.3	5.082	23.4	23.4	1.764	0.493398	3	0.52	1.95293	3	2.01	2	1.81	18.1692	3	18.93	-0.0327181	3	0.046	0.0161941	3	0.04	0.3	109	2	7.4	80615.7	1	31	3	4	1	4.01	80583.3	80615.7	1	64	3	24.57	2	3	1	43.6719	3	1	2
43283	1.4	3.1	0.9	11.6	4.774	6.57	6.57	1.498	0.411552	1	0.39	1.96433	3	2.01	2	1.81	17.3768	3	18.93	0.163322	4	0.3	-0.147367	2	-0.13	1.7	98	2	6.7	12227.9	0	53	1	1	1		10203.9	12227.9	2	71	1	25.3	3	2	1	23.7992	2	0	2
43284	0.6	3.3	0.9	11.6	5.082	7.07	7.07	0.706	0.438103	2	0.46	1.21206	1	1.08	1	1.21	8.1896	1	7.58	0.0844887	3	0.046	-0.0897402	2	-0.13	0.9	99	2	6.6	17724.4	0	55	1	1	4	0.15	16143	17724.4	1	66	2	26.96	3	2	1	30.931	3	1	2
43288	0.6	2.8	0.7	9	4.312	20.04	20.04	1.57	0.479111	2	0.46	1.66158	2	1.62	2	1.81	14.13	2	12.94	-0.27273	1	-0.337	-0.32025	1	-0.322	0.2	145	2	10.6	26827.6	1	61	3	3	1	1.07	24081	26827.6	1	61	.		.	3	1	14.2234	1	0	2
43290	0.6	3.2	0.9	11.6	4.928	4.9	4.9	0.951	0.424828	1	0.39	1.50996	2	1.62	1	1.21	11.0316	2	12.94	0.108463	3	0.046	-0.134421	2	-0.13	8.9	113	2	8.2	18320.1	1	51	2	1	4	0.73	18281.4	18320.1	2	61	.	37.54	4	1	1	11.6191	1	0	1
43293	0.6	3.9	1	12.9	6.006	13.89	13.89	0.585	0.465581	2	0.46	1.19891	1	1.08	1	1.21	7.5465	1	7.58	0.234407	4	0.3	0.230401	4	0.28	4.2	121	2	9.1	11330.1	1	52	1	1	1	2.42	11163.5	11330.1	1	65	3	28.12	3	2	1	19.8727	1	0	2
43295	0.6	2.9	0.8	10.3	4.466	6.86	6.86	3.17	0.433592	2	0.46	2.53908	4	2.53	3	2.42	32.651	4	31.37	0.109365	3	0.046	-0.103704	2	-0.13	43.2	98	2	5.5	25423.7	1	29	2	5	1	5	22936.8	25423.7	2	70	3	21.49	2	1	0	25.9628	2	0	2
43296	14.2	3.2	0.8	10.3	4.928	0.18	0.18	3.424	0.478447	2	0.46	2.61616	4	2.53	3	2.42	35.2672	4	31.37	0.133945	3	0.046	0.114202	3	0.04	0.8	110	2	8.1	77678.2	1	65	3	3	1	2.59	65378.9	77678.2	1	64	1	21.4	2	1	1	45.2746	3	1	2
43297	0.6	3	0.7	9	4.62	10.8	10.8	2.823	0.513333	3	0.52	2.2483	4	2.53	3	2.42	25.407	4	31.37	-0.145211	2	-0.13	-0.077541	2	-0.13	6.2	136	2	7.4	6116.65	0	67	1	1	1	1.75	5524.58	6116.65	1	73	2	31.5	4	1	1	25.4018	2	0	1
43300	0.6	3.4	1	12.9	5.236	18.19	18.19	1.165	0.405891	1	0.39	1.88777	3	2.01	2	1.81	15.0285	2	12.94	0.291322	4	0.3	0.0229994	3	0.04	0.3	105	2	9	28439.5	1	45	4	2	1	3.49	28558.8	28439.5	1	68	1	30.23	4	1	0	27.2849	2	0	1
43302	3.6	2.5	0.9	11.6	3.85	1.07	1.07	2.772	0.331897	1	0.39	2.57977	4	2.53	3	2.42	32.1552	4	31.37	0.293048	4	0.3	-0.320436	1	-0.322	177.3	94	1	8.3	35509.3	1	68	3	3	1	2.83	35101.6	35509.3	2	60	2	39.98	4	2	1	32.6538	3	1	1
43303	6.7	2.9	0.6	7.7	4.466	1.59	1.59	1.183	0.58	4	0.6	1.2037	1	1.08	1	1.21	9.1091	1	7.58	-0.467164	1	-0.337	-0.304668	1	-0.322	0.3	95	1	6.1	81374.5	1	55	3	4	1		76996.5	81374.5	1	70	.	24.23	2	2	1	15.9863	1	0	2
43305	0.6	3	0.9	11.6	4.62	18.87	18.87	2.759	0.398276	1	0.39	2.57507	4	2.53	3	2.42	32.0044	4	31.37	0.291744	4	0.3	-0.0839556	2	-0.13	0.1	104	2	8.9	39810.7	1	77	3	2	1		37688.8	39810.7	1	59	1	31.37	4	3	1	11.6592	1	0	1
43310	0.6	2.9	0.8	10.3	4.466	29.73	29.73	3.046	0.433592	2	0.46	2.49918	4	2.53	3	2.42	31.3738	4	31.37	0.0971828	3	0.046	-0.115886	2	-0.13	1.3	127	2	8.9	26120	0	78	3	2	1	1.42	26604	26120	1	61	2	34.44	4	2	0	25.3618	2	0	1
43311	0.6	2.9	0.7	9	4.466	11.31	11.31	0.8	0.496222	3	0.52	0.987356	1	1.08	1	1.21	7.2	1	7.58	-0.349736	1	-0.337	-0.342577	1	-0.322	0.4	99	2	7.6	15697.5	0	47	1	4	1	1.07	15222.7	15697.5	1	70	1	24.56	2	1	1	26.3634	2	0	2
43313	0.6	2.9	0.8	10.3	4.466	1.83	1.83	0.641	0.433592	2	0.46	0.940624	1	1.08	1	1.21	6.6023	1	7.58	-0.144934	2	-0.13	-0.358003	1	-0.322	1.4	99	2	7	18277.8	1	68	3	5	5	4.62	17534.5	18277.8	1	60	1	24.96	2	1	0	23.9995	2	0	2
43314	0.6	2.8	0.7	9	4.312	25.48	25.48	1.561	0.479111	2	0.46	1.65583	2	1.62	2	1.81	14.049	2	12.94	-0.273645	1	-0.337	-0.321165	1	-0.322	0.9	145	2	14.2	15754.1	1	80	4	1	2	1.21	13654	15754.1	1	72	1	21.21	2	2	1	51.2845	3	1	1
43315	2.9	3.4	0.8	10.3	5.236	9.4	9.4	0.834	0.50835	3	0.52	1.20383	1	1.08	1	1.21	8.5902	1	7.58	-0.126183	2	-0.13	-0.00978257	3	0.04	1	141	2	10.4	22624.6	1	49	1	3	1	4.72	22291.9	22624.6	2	66	3	26.49	3	1	1	37.3816	3	1	2
43317	0.6	2.9	0.8	10.3	4.466	1.1	1.1	1.667	0.433592	2	0.46	1.89638	3	2.01	2	1.81	17.1701	3	18.93	-0.04262	3	0.046	-0.255689	1	-0.322	117.8	108	2	7.8	53155.2	1	60	3	3	1		52544.9	53155.2	2	64	3	22.96	2	2	0	39.0644	3	1	1
43318	0.6	4	1	12.9	6.16	13.26	13.26	1.106	0.477519	2	0.46	1.8358	3	2.01	2	1.81	14.2674	2	12.94	0.285429	4	0.3	0.31411	4	0.28	0.9	146	2	11.3	60606.7	1	63	3	4	1	5	59356.4	60606.7	1	60	1	25.47	3	3	1	20.7943	2	0	1
43320	0.6	3.4	0.7	9	5.236	5.03	5.03	1.847	0.581778	4	0.6	1.82406	3	2.01	2	1.81	16.623	3	18.93	-0.244462	1	-0.337	0.0921669	3	0.04	2.2	107	2	6.1	7883.78	0	69	2	1	1	0.85	7401.51	7883.78	2	61	2	33.19	4	2	1	28.8876	2	0	1
43324	0.6	2.9	0.8	10.3	4.466	19.57	19.57	1.46	0.433592	2	0.46	1.76379	2	1.62	2	1.81	15.038	2	12.94	-0.0636742	2	-0.13	-0.276743	1	-0.322	0.9	114	2	7.7	23363.8	0	20	4	2	6	1.21	22789.3	23363.8	1	74	1	24.97	2	1	1	20.2734	2	0	2
43329	0.6	3.4	0.7	9	5.236	23.25	23.25	1.492	0.581778	4	0.6	1.61062	2	1.62	2	1.81	13.428	2	12.94	-0.280656	1	-0.337	0.0559725	3	0.04	0.3	134	2	7.5	57041.5	0	37	3	5	1	5	55681.9	57041.5	2	69	3	50.23	4	1	0	12.2201	1	0	2
43330	0.6	2.7	0.9	11.6	4.158	125.67	125.67	7.626	0.358448	1	0.39	3.59176	4	2.53	3	2.42	88.4616	4	31.37	0.639709	4	0.3	0.100852	3	0.04	0.2	94	1	9.4	26961.1	1	72	3	1	1	1.14	26343.2	26961.1	2	59	1	39.45	4	2	1	24.6406	2	0	1
43333	0.6	2.9	0.7	9	4.466	47.04	47.04	0.733	0.496222	3	0.52	0.89989	1	1.08	1	1.21	6.597	1	7.58	-0.356261	1	-0.337	-0.349102	1	-0.322	1.5	91	1	5.2	21396.7	0	38	4	2	4	0.95	20085.5	21396.7	2	64	3	23.04	2	3	0	20.8744	2	0	1
43336	0.6	3.4	0.9	11.6	5.236	11.68	11.68	0.228	0.451379	2	0.46	0.0817903	1	1.08	1	1.21	2.6448	1	7.58	0.0392057	3	0.046	-0.0675349	2	-0.13	0.3	122	2	11.2	31583.8	1	23	4	4	1	2.83	31759	31583.8	2	72	3	25.06	3	1	1	9.57577	1	0	2
43338	4.3	3.1	0.8	10.3	4.774	6.85	6.85	4.675	0.463495	2	0.46	2.92758	4	2.53	3	2.42	48.1525	4	31.37	0.245018	4	0.3	0.15747	4	0.28	612.7	162	2	9.9	90046.8	1	26	3	5	6	5	84208.3	90046.8	1	73	1	18.86	2	1	0	56.4931	3	1	2
43340	0.6	3.6	0.7	9	5.544	5.74	5.74	1.554	0.616	4	0.6	1.65133	2	1.62	2	1.81	13.986	2	12.94	-0.274357	1	-0.337	0.186343	4	0.28	0.4	110	2	6.8	22474.9	1	34	2	3	1	1.99	22720.7	22474.9	1	71	3	20.61	2	1	1	19.5522	1	0	2
43343	0.6	2.9	0.8	10.3	4.466	4.33	4.33	1.673	0.433592	2	0.46	1.89997	3	2.01	2	1.81	17.2319	3	18.93	-0.0420081	3	0.046	-0.255077	1	-0.322	0.2	113	2	7.6	6542.61	0	66	2	1	1	1.46	6421.42	6542.61	1	60	3	23.17	2	2	0	22.9578	2	0	2
43344	0.6	3.1	0.6	7.7	4.774	4.74	4.74	2.125	0.62	4	0.6	1.78942	2	1.62	2	1.81	16.3625	3	18.93	-0.371352	1	-0.337	-0.0833359	2	-0.13	1.4	131	2	8.1	10736	1	59	2	1	1		9898.77	10736	2	69	1	31.8	4	1	1	21.7959	2	0	1
43345	0.6	3.2	0.7	9	4.928	18.58	18.58	7.447	0.547556	3	0.52	3.21831	4	2.53	3	2.42	67.023	4	31.37	0.189672	4	0.3	0.390157	4	0.28	150	101	2	5.8	85769.8	0	42	3	4	1	0.81	85786.1	85769.8	2	59	3	31.79	4	1	0	17.3085	1	0	2
43347	0.6	3.2	0.6	7.7	4.928	10.91	10.91	1.374	0.64	4	0.6	1.35338	1	1.08	1	1.21	10.5798	2	12.94	-0.447944	1	-0.337	-0.0921232	2	-0.13	0.8	94	1	6.6	29054.9	1	37	4	5	1	4.48	29192.6	29054.9	2	72	3	35.63	4	1	1	2.46406	1	0	2
43349	5.5	2.7	0.5	6.5	4.158	0.07	0.07	13.684	0.639692	4	0.6	3.49048	4	2.53	3	2.42	88.946	4	31.37	0.0394175	3	0.046	0.173754	4	0.28	0.6	78	1	6.4	17661.2	1	26	2	4	6	4.66	17027.2	17661.2	1	65	3	45.65	4	1	0	16.7075	1	0	2
43351	1	3.1	0.8	10.3	4.774	8.81	8.81	4.463	0.463495	2	0.46	2.88117	4	2.53	3	2.42	45.9689	4	31.37	0.227575	4	0.3	0.140027	3	0.04	0.2	95	1	7.6	8318.48	0	63	1	1	1	1.81	7329.06	8318.48	2	70	3	25.77	3	1	0	30.8909	3	1	2
43352	0.6	3.2	0.8	10.3	4.928	6.7	6.7	2.169	0.478447	2	0.46	2.15962	3	2.01	3	2.42	22.3407	3	18.93	0.00871211	3	0.046	-0.0110314	3	0.04	0.2	106	2	7	29596.5	1	80	3	5	1	4.37	24184.6	29596.5	1	62	3	28.83	3	1	1	18.5506	1	0	1
43353	0.6	2.9	0.9	11.6	4.466	20.59	20.59	1.337	0.385	1	0.39	1.85063	3	2.01	2	1.81	15.5092	2	12.94	0.147025	3	0.046	-0.289185	1	-0.322	0.1	91	1	8.3	35674.2	1	71	3	3	1	2.92	35990.3	35674.2	1	60	3	17.52	1	2	0	24.5605	2	0	1
43356	0.6	4.5	0.8	10.3	6.93	7.78	7.78	1.509	0.672816	4	0.6	1.7968	2	1.62	2	1.81	15.5427	2	12.94	-0.0587019	3	0.046	0.43538	4	0.28	1	122	2	7.3	24270.9	1	34	4	3	6	4.25	24386	24270.9	2	68	3	25.28	3	1	1	29.8892	2	0	2
43358	0.6	3	1.1	14.2	4.62	0.07	0.07	0.5	0.325352	1	0.39	1.21675	1	1.08	1	1.21	7.1	1	7.58	0.309903	4	0.3	-0.310991	1	-0.322	0.6	102	2	9.9	9736.52	0	71	4	2	1		9672.49	9736.52	1	61	2	29.37	3	2	1	21.5555	2	0	2
43362	0.6	3.4	0.9	11.6	5.236	7.58	7.58	0.953	0.451379	2	0.46	1.51206	2	1.62	1	1.21	11.0548	2	12.94	0.108661	3	0.046	0.00192013	3	0.04	0.4	118	2	9	21071.8	0	24	1	1	5	1.74	20523.2	21071.8	1	70	3	39.36	4	2	1	19.2717	1	0	2
43363	0.6	2.8	0.8	10.3	4.312	21.15	21.15	1.059	0.418641	1	0.39	1.44268	2	1.62	1	1.21	10.9077	2	12.94	-0.103975	2	-0.13	-0.371724	1	-0.322	0.2	85	1	9.5	87805.1	1	23	3	2	1	2.18	83116.5	87805.1	1	63	1	25.86	3	1	1	32.8942	3	1	2
43364	0.6	4.2	0.8	10.3	6.468	6.46	6.46	3.005	0.627961	4	0.6	2.48563	4	2.53	3	2.42	30.9515	4	31.37	0.093131	3	0.046	0.552904	4	0.28	0.4	143	2	8.1	84324	0	25	3	4	5	0.19	81172.5	84324	2	68	3	20.78	2	1	0	17.3886	1	0	2
43365	0.6	2.7	0.8	10.3	4.158	5.5	5.5	1.043	0.403689	1	0.39	1.42745	2	1.62	1	1.21	10.7429	2	12.94	-0.105565	2	-0.13	-0.421282	1	-0.322	0.4	100	2	7.1	15708.1	0	56	1	2	5	0.58	15233	15708.1	1	71	2	22.7	2	2	1	29.6088	2	0	1
43366	5.7	2.5	1.1	14.2	3.85	2.9	2.9	0.773	0.271127	1	0.39	1.65242	2	1.62	2	1.81	10.9766	2	12.94	0.336194	4	0.3	-0.522485	1	-0.322	0.2	89	1	9.2	7717.33	1	61	1	1	1	1.26	7812.28	7717.33	1	66	1	32.79	4	1	1	25.6422	2	0	2
43367	0.6	3.6	0.8	10.3	5.544	18.22	18.22	0.563	0.538252	3	0.52	0.810874	1	1.08	1	1.21	5.7989	1	7.58	-0.152423	2	-0.13	0.088049	3	0.04	0.4	104	2	8	85620.5	1	41	3	5	1	4.83	82333.5	85620.5	2	64	3	20.72	2	3	0	31.1713	3	1	1
43375	0.6	3.5	0.8	10.3	5.39	21.07	21.07	2.541	0.523301	3	0.52	2.31791	4	2.53	3	2.42	26.1723	4	31.37	0.0466076	3	0.046	0.227412	4	0.28	0.5	188	3	9.9	82537.6	1	47	3	4	1	5	80250.4	82537.6	2	68	3	30.23	4	2	0	41.6686	3	1	2
43376	0.6	3.7	1.1	14.2	5.698	6.24	6.24	0.804	0.401268	1	0.39	1.69174	2	1.62	2	1.81	11.4168	2	12.94	0.339219	4	0.3	0.165021	4	0.28	0.5	145	2	9.4	22510.5	0	33	1	3	1	1.45	21807.7	22510.5	1	65	3	29.6	3	1	0	27.4452	2	0	2
43378	2.3	3.3	0.8	10.3	5.082	17	17	1.154	0.493398	3	0.52	1.52858	2	1.62	1	1.21	11.8862	2	12.94	-0.0945013	2	-0.13	-0.0455891	3	0.04	#NULL!	110	2	6.9	14713.2	1	24	1	1	6	0.62	14568.2	14713.2	1	65	1	32.5	4	1	1	12.4205	1	0	2
43379	0.6	3.1	0.7	9	4.774	9.49	9.49	1.811	0.530444	3	0.52	1.80438	2	1.62	2	1.81	16.299	3	18.93	-0.248143	1	-0.337	-0.115463	2	-0.13	0.2	117	2	6.9	104431	0	52	3	3	1	5	104240	104431	2	61	1	29.34	3	1	0	24.6807	2	0	2
43381	0.6	4	0.7	9	6.16	1.6	1.6	0.933	0.684444	4	0.6	1.14115	1	1.08	1	1.21	8.397	1	7.58	-0.336682	1	-0.337	0.29695	4	0.28	0.1	102	2	6.7	89196.7	0	28	3	4	1	4.38	89655.5	89196.7	1	59	3	31.05	4	2	0	21.4353	2	0	2
43382	0.6	3.1	0.9	11.6	4.774	11.39	11.39	2.2	0.411552	1	0.39	2.34866	4	2.53	3	2.42	25.52	4	31.37	0.235022	4	0.3	-0.0756673	2	-0.13	1	113	2	7.5	108063	1	46	3	5	1		107370	108063	2	61	3	31.55	4	1	0	30.931	3	1	2
43383	0.9	3.4	1	12.9	5.236	15.72	15.72	1.104	0.405891	1	0.39	1.83399	3	2.01	2	1.81	14.2416	2	12.94	0.285229	4	0.3	0.0169064	3	0.04	144.2	128	2	9.1	69470	1	60	3	5	1	5	65649.9	69470	2	67	1	27.6	3	1	0	36.9809	3	1	2
43384	0.6	3.5	0.6	7.7	5.39	9.63	9.63	1.212	0.7	4	0.6	1.22792	1	1.08	1	1.21	9.3324	1	7.58	-0.464257	1	-0.337	0.0921123	3	0.04	5	136	2	9.5	11475.7	0	70	4	1	5	1.01	11283.6	11475.7	2	67	.	27.81	3	2	1	15.3453	1	0	1
43386	0.6	2.8	0.7	9	4.312	15.52	15.52	2.208	0.479111	2	0.46	2.00259	3	2.01	2	1.81	19.872	3	18.93	-0.20753	2	-0.13	-0.25505	1	-0.322	0.1	90	1	5.4	10904.1	0	80	4	5	1	1.66	10832.4	10904.1	2	71	3	20.51	2	2	0	13.4221	1	0	1
43387	0.6	3.2	0.7	9	4.928	13.47	13.47	0.775	0.547556	3	0.52	0.955608	1	1.08	1	1.21	6.975	1	7.58	-0.352175	1	-0.337	-0.15169	2	-0.13	0.3	89	1	7.1	120615	0	45	3	2	6	4.26	118354	120615	2	61	3	43.9	4	2	1	30.931	3	1	2
43391	0.6	3.4	0.7	9	5.236	13.97	13.97	1.803	0.581778	4	0.6	1.79995	2	1.62	2	1.81	16.227	3	18.93	-0.248961	1	-0.337	0.0876679	3	0.04	0.2	126	2	9.1	33576.3	0	71	3	1	1	3.41	31471.1	33576.3	2	67	2	31.6	4	2	1	21.9562	2	0	2
43393	0.6	3.5	0.7	9	5.39	28.04	28.04	0.814	0.598889	4	0.6	1.00471	1	1.08	1	1.21	7.326	1	7.58	-0.348368	1	-0.337	0.052665	3	0.04	0.9	126	2	8.5	24655.4	0	21	5	2	5	4.72	24342.5	24655.4	2	68	3	22.8	2	3	1	14.2234	1	0	2
43399	0.6	3.5	0.7	9	5.39	11.2	11.2	1.062	0.598889	4	0.6	1.27065	1	1.08	1	1.21	9.558	1	7.58	-0.323905	1	-0.337	0.0771281	3	0.04	0.1	132	2	7.8	27368.7	1	58	4	3	3		25246.2	27368.7	2	67	1	32.57	4	1	1	16.1867	1	0	2
43402	7.8	4.4	0.9	11.6	6.776	6.82	6.82	0.684	0.584138	4	0.6	1.1804	1	1.08	1	1.21	7.9344	1	7.58	0.0823587	3	0.046	0.345389	4	0.28	1.1	144	2	16.8	31326.4	1	23	4	2	5	0.33	31500.2	31326.4	1	59	.	29.68	3	3	1	12.2201	1	0	2
43406	1.9	3.1	0.7	9	4.774	25.89	25.89	15.696	0.530444	3	0.52	3.96391	4	2.53	3	2.42	141.264	4	31.37	0.270377	4	0.3	0.403057	4	0.28	#NULL!	121	2	7.1	26403.7	1	38	1	2	1	0.39	25990.4	26403.7	1	66	3	41.05	4	1	1	12.14	1	0	2
43407	2.1	3	0.6	7.7	4.62	10.06	10.06	3.849	0.6	4	0.6	2.38346	4	2.53	3	2.42	29.6373	4	31.37	-0.201833	2	-0.13	0.0211733	3	0.04	656.8	117	2	5.7	16765.5	1	55	1	2	3	2.15	16965.2	16765.5	1	66	3	24.87	2	2	1	30.1296	3	1	1
43408	0.6	3.9	1.1	14.2	6.006	21.21	21.21	1.693	0.422958	1	0.39	2.4364	4	2.53	3	2.42	24.0406	4	31.37	0.428368	4	0.3	0.340749	4	0.28	0.7	116	2	9.7	24339.5	0	22	4	1	6	1.16	23679.8	24339.5	1	59	3	20.69	2	3	1	20.5539	2	0	2
43411	0.6	3.5	0.8	10.3	5.39	14.21	14.21	2.539	0.523301	3	0.52	2.31712	4	2.53	3	2.42	26.1517	4	31.37	0.0464049	3	0.046	0.22721	4	0.28	2.7	112	2	9.1	21992.4	0	47	4	2	1	4.66	21540.2	21992.4	1	62	3	23.57	2	2	1	11.0983	1	0	2
43412	0.6	3.3	0.7	9	5.082	10.59	10.59	0.213	0.564667	4	0.6	-0.335963	1	1.08	1	1.21	1.917	1	7.58	-0.405548	1	-0.337	-0.136407	2	-0.13	1.9	91	1	8.4	34382.8	1	27	4	4	5	0.64	31759	34382.8	2	72	.	22.05	2	1	0	25.6422	2	0	2
43413	114.8	2.8	1	12.9	4.312	1.17	1.17	8.22	0.334264	1	0.39	3.84162	4	2.53	3	2.42	106.038	4	31.37	0.820436	4	0.3	0.167964	4	0.28	30.1	88	1	8.9	25456.5	1	61	3	4	3	0.58	25164.3	25456.5	2	59	2	33.55	4	3	1	16.1065	1	0	2
43414	0.6	2.9	0.5	6.5	4.466	15.23	15.23	1.549	0.687077	4	0.6	1.31186	1	1.08	1	1.21	10.0685	1	7.58	-0.50469	1	-0.337	-0.267706	1	-0.322	0.1	89	1	5.4	9460.37	0	67	4	4	1	0.81	8717.85	9460.37	2	61	3	21.93	2	3	0	19.3519	1	0	2
43415	0.6	3.5	0.9	11.6	5.39	5.67	5.67	1.133	0.464655	2	0.46	1.68507	2	1.62	2	1.81	13.1428	2	12.94	0.126541	3	0.046	0.0842048	3	0.04	6.4	120	2	10.5	83611.8	0	52	3	3	1	5	83459.2	83611.8	2	63	3	34.21	4	1	1	29.0078	2	0	1
43418	0.6	2.7	0.7	9	4.158	6.03	6.03	3.66	0.462	2	0.46	2.50796	4	2.53	3	2.42	32.94	4	31.37	-0.0639635	2	-0.13	-0.159451	2	-0.13	15.5	71	1	7	9906.99	1	63	4	4	1	1.31	9145.18	9906.99	1	62	3	33.01	4	2	0	11.4188	1	0	2
43420	0.6	3.2	0.7	9	4.928	5.74	5.74	2.464	0.547556	3	0.52	2.11229	3	2.01	3	2.42	22.176	3	18.93	-0.181434	2	-0.13	0.0190503	3	0.04	0.6	116	2	8.7	30959.8	1	46	4	4	3	2.78	28558.8	30959.8	1	68	1	50.79	4	1	1	7.85294	1	0	2
43424	0.6	3.1	0.9	11.6	4.774	0.41	0.41	7.888	0.411552	1	0.39	3.62554	4	2.53	3	2.42	91.5008	4	31.37	0.648701	4	0.3	0.338012	4	0.28	0.7	126	2	10.8	80615.7	1	37	3	4	1	3.41	80583.3	80615.7	2	60	1	23.48	2	1	1	46.8772	3	1	2
43425	0.6	3.3	0.8	10.3	5.082	15.97	15.97	1.084	0.493398	3	0.52	1.46601	2	1.62	1	1.21	11.1652	2	12.94	-0.101487	2	-0.13	-0.0525749	2	-0.13	1.1	113	2	6.7	71430	1	32	3	4	1	2.02	70435.7	71430	2	63	1	32.7	4	1	1	24.3601	2	0	2
43430	0.6	2.9	1	12.9	4.466	10.66	10.66	1.046	0.346202	1	0.39	1.78002	2	1.62	2	1.81	13.4934	2	12.94	0.279456	4	0.3	-0.318336	1	-0.322	0.5	100	2	8.6	29588.8	0	74	3	2	3	1.44	30137	29588.8	2	63	.	32.47	4	2	1	36.5803	3	1	2
43432	0.6	3.5	0.8	10.3	5.39	10.91	10.91	0.325	0.523301	3	0.52	0.26142	1	1.08	1	1.21	3.3475	1	7.58	-0.174927	2	-0.13	0.00587821	3	0.04	0.7	155	2	8.2	51349.4	0	64	3	4	1	2.27	52484.7	51349.4	2	71	3	27.61	3	2	0	25.2816	2	0	2
43433	0.6	3.2	0.7	9	4.928	0.4	0.4	1.239	0.547556	3	0.52	1.4248	2	1.62	1	1.21	11.151	2	12.94	-0.306211	1	-0.337	-0.105726	2	-0.13	65	143	2	5.7	125825	1	55	3	4	3	3.33	119055	125825	1	69	3	21.77	2	1	0	48.0792	3	1	1
43435	0.6	3.2	0.9	11.6	4.928	21.18	21.18	3.322	0.424828	1	0.39	2.76077	4	2.53	3	2.42	38.5352	4	31.37	0.34728	4	0.3	0.104396	3	0.04	0.4	123	2	10	20346.8	1	34	1	4	6	1.93	20569.3	20346.8	2	71	3	29.19	3	1	0	17.3886	1	0	2
43438	0.6	2.5	0.7	9	3.85	12.81	12.81	2.58	0.427778	1	0.39	2.15829	3	2.01	3	2.42	23.22	3	18.93	-0.169671	2	-0.13	-0.339787	1	-0.322	0.2	76	1	6.3	21610.6	1	77	3	1	3	0.88	22231.8	21610.6	1	61	2	30.26	4	3	1	31.1313	3	1	1
43440	0.6	3.5	0.7	9	5.39	29.75	29.75	0.872	0.598889	4	0.6	1.07353	1	1.08	1	1.21	7.848	1	7.58	-0.342685	1	-0.337	0.0583477	3	0.04	0.9	123	2	8	16682.2	0	42	2	3	1	1.45	16110.4	16682.2	1	62	1	27.66	3	1	1	28.6873	2	0	2
43441	0.6	2.9	1	12.9	4.466	3.95	3.95	1.729	0.346202	1	0.39	2.28259	4	2.53	3	2.42	22.3041	3	18.93	0.34843	4	0.3	-0.249362	1	-0.322	2.8	126	2	7.6	25456.5	1	63	3	2	1	1.64	25164.3	25456.5	2	59	1	32.66	4	2	1	27.2449	2	0	2
43444	0.6	3.5	0.9	11.6	5.39	42.91	42.91	0.795	0.464655	2	0.46	1.33079	1	1.08	1	1.21	9.222	1	7.58	0.0931452	3	0.046	0.050809	3	0.04	0.1	105	2	8.4	20596.7	1	54	4	5	3	0.73	20683.1	20596.7	1	65	1	38.91	4	1	0	14.9046	1	0	1
43445	0.6	2.8	1	12.9	4.312	12.19	12.19	0.244	0.334264	1	0.39	0.324463	1	1.08	1	1.21	3.1476	1	7.58	0.202267	4	0.3	-0.450205	1	-0.322	2.1	81	1	9.8	13942.4	0	50	1	1	6	1.13	11634.6	13942.4	1	69	1	26.73	3	3	1	13.7026	1	0	2
43447	0.6	2.8	1	12.9	4.312	4.63	4.63	1.268	0.334264	1	0.39	1.97249	3	2.01	2	1.81	16.3572	3	18.93	0.301656	4	0.3	-0.350816	1	-0.322	0.5	80	1	9.4	27834.9	1	76	3	5	2	5	27789.5	27834.9	1	70	3	22.49	2	2	0	25.6823	2	0	1
43449	0.6	3.7	0.9	11.6	5.698	14.32	14.32	2.406	0.491207	3	0.52	2.43817	4	2.53	3	2.42	27.9096	4	31.37	0.256037	4	0.3	0.327033	4	0.28	6.1	143	2	7.3	68849.2	0	39	3	4	1	2.71	65548.5	68849.2	2	59	3	39.01	4	2	1	44.0726	3	1	1
43451	0.6	3.4	0.8	10.3	5.236	12.69	12.69	2.159	0.50835	3	0.52	2.155	3	2.01	3	2.42	22.2377	3	18.93	0.00768963	3	0.046	0.12409	3	0.04	0.6	129	2	7.1	82235.8	0	36	3	5	3	5	78136.7	82235.8	2	72	3	27.09	3	3	0	34.4568	3	1	2
43452	0.6	2.9	0.7	9	4.466	26.73	26.73	3.661	0.496222	3	0.52	2.50824	4	2.53	3	2.42	32.949	4	31.37	-0.0638701	2	-0.13	-0.056711	2	-0.13	0.2	112	2	8.2	25356.8	1	80	4	2	2	2.36	22897.6	25356.8	2	70	3	29.12	3	2	1	16.1065	1	0	1
43455	0.6	3.5	1	12.9	5.39	5.51	5.51	1.729	0.417829	1	0.39	2.28259	4	2.53	3	2.42	22.3041	3	18.93	0.34843	4	0.3	0.144512	4	0.28	0.9	75	1	8.6	80617.1	0	25	5	4	1	5	80078.9	80617.1	2	60	1	28.23	3	1	1	33.976	3	1
43458	2.5	2.9	0.7	9	4.466	1.56	1.56	1.932	0.496222	3	0.52	1.86906	3	2.01	2	1.81	17.388	3	18.93	-0.235766	2	-0.13	-0.228607	1	-0.322	170.1	102	2	7.1	9043.72	1	62	1	1	1	4.01	9154.99	9043.72	2	65	1	27.58	3	1	1	28.8075	2	0	1
43459	0.6	2.9	0.8	10.3	4.466	3.87	3.87	1.744	0.433592	2	0.46	1.94153	3	2.01	2	1.81	17.9632	3	18.93	-0.0347611	3	0.046	-0.24783	1	-0.322	2.1	145	2	9.3	123974	1	28	3	4	1	3.69	122918	123974	2	60	3	28.84	3	3	0	25.6022	2	0	2
43463	0.6	3.6	0.6	7.7	5.544	6.54	6.54	2.002	0.72	4	0.6	1.7298	2	1.62	2	1.81	15.4154	2	12.94	-0.383938	1	-0.337	0.232099	4	0.28	0.5	117	2	6	93809.7	0	20	3	3	6	3.43	91062.7	93809.7	1	61	1	18.18	1	1	0	41.6686	3	1	2
43464	0.6	3.4	0.9	11.6	5.236	15.87	15.87	1.934	0.451379	2	0.46	2.21979	3	2.01	3	2.42	22.4344	3	18.93	0.207808	4	0.3	0.101068	3	0.04	5.3	126	2	7.9	32318.3	0	76	3	4	2	5	31468.4	32318.3	2	71	3	27.02	3	1	0	24.6807	2	0	2
43465	0.6	2.9	0.9	11.6	4.466	37.78	37.78	0.491	0.385	1	0.39	0.848889	1	1.08	1	1.21	5.6956	1	7.58	0.0638529	3	0.046	-0.372357	1	-0.322	0.7	110	2	7.8	26883.1	1	49	4	2	1	2.83	25996.2	26883.1	2	64	3	23.31	2	1	1	11.9797	1	0	1
43466	4	3.7	0.7	9	5.698	10.39	10.39	2.07	0.633111	4	0.6	1.93805	3	2.01	2	1.81	18.63	3	18.93	-0.221643	2	-0.13	0.292723	4	0.28	417.5	125	2	6	119331	1	47	3	5	1	5	120190	119331	2	60	1	29.94	3	1	0	28.6071	2	0	2
43469	0.6	3.2	0.8	10.3	4.928	8.36	8.36	4.207	0.478447	2	0.46	2.8221	4	2.53	3	2.42	43.3321	4	31.37	0.2057	4	0.3	0.185957	4	0.28	0.3	106	2	7	10921.8	0	78	3	3	1	1.46	9471.57	10921.8	1	60	1	29.49	3	1	1	27.8058	2	0	2
43473	173.3	3.5	0.7	9	5.39	19.5	19.5	2.551	0.598889	4	0.6	2.14699	3	2.01	3	2.42	22.959	3	18.93	-0.172607	2	-0.13	0.228426	4	0.28	327.6	123	2	9.2	25737.8	1	25	1	4	1	1.75	25484.2	25737.8	1	66	.	34.78	4	1	1	18.6708	1	0	2
43474	0.6	3.3	0.8	10.3	5.082	90.82	90.82	3.473	0.493398	3	0.52	2.63037	4	2.53	3	2.42	35.7719	4	31.37	0.138623	3	0.046	0.187535	4	0.28	0.1	111	2	9.5	24336.5	1	69	3	4	3	1.25	24057.1	24336.5	2	63	1	31.14	4	1	0	30.8508	3	1	1
43475	0.6	3.1	0.7	9	4.774	11.91	11.91	0.6	0.530444	3	0.52	0.699674	1	1.08	1	1.21	5.4	1	7.58	-0.369105	1	-0.337	-0.236425	1	-0.322	0.2	105	2	6.9	78517.7	0	31	3	3	4	1.16	75231	78517.7	1	61	2	23.62	2	3	0	31.0111	3	1	2
43476	0.6	3.3	0.9	11.6	5.082	12.7	12.7	2.165	0.438103	2	0.46	2.33262	4	2.53	3	2.42	25.114	4	31.37	0.231444	4	0.3	0.0572153	3	0.04	8.6	110	2	8.1	83611.8	0	50	3	3	1	5	83459.2	83611.8	2	63	3	23.96	2	2	1	46.4766	3	1	2
43478	0.6	3.1	0.7	9	4.774	1.66	1.66	0.929	0.530444	3	0.52	1.13685	1	1.08	1	1.21	8.361	1	7.58	-0.337077	1	-0.337	-0.204397	2	-0.13	62.9	99	2	7.4	33919.8	0	37	1	1	5	0.71	27917.2	33919.8	1	69	1	32.3	4	1	1	10.2569	1	0	2
43482	0.6	3.4	0.7	9	5.236	8.44	8.44	1.45	0.581778	4	0.6	1.58206	2	1.62	2	1.81	13.05	2	12.94	-0.284916	1	-0.337	0.0517126	3	0.04	0.4	116	2	7.4	129779	1	29	3	4	1		126934	129779	2	61	3	29.52	3	3	0	22.9578	2	0	2
43484	0.6	3.4	0.7	9	5.236	39.07	39.07	3.017	0.581778	4	0.6	2.31476	4	2.53	3	2.42	27.153	4	31.37	-0.12591	2	-0.13	0.210718	4	0.28	1.8	122	2	8.8	12093.1	1	61	4	2	2	0.79	12310.3	12093.1	2	67	1	25.67	3	3	1	15.3853	1	0	2
43486	0.6	4.3	1	12.9	6.622	24.19	24.19	1.475	0.513333	3	0.52	2.12371	3	2.01	3	2.42	19.0275	3	18.93	0.32257	4	0.3	0.412871	4	0.28	1.6	123	2	8.9	22114.2	0	39	5	3	5	1.71	20748.6	22114.2	1	59	3	27.03	3	3	0	13.6224	1	0	2
43489	0.6	3	0.7	9	4.62	87.17	87.17	0.711	0.513333	3	0.52	0.869417	1	1.08	1	1.21	6.399	1	7.58	-0.358396	1	-0.337	-0.290726	1	-0.322	0.1	100	2	7.1	9646.59	1	64	4	2	2		9145.18	9646.59	1	62	1	23.02	2	1	0	16.6274	1	0	2
43492	44.1	3.2	0.7	9	4.928	1.22	1.22	3.473	0.547556	3	0.52	2.45552	4	2.53	3	2.42	31.257	4	31.37	-0.0816054	2	-0.13	0.118879	3	0.04	81.2	98	2	8.1	61183.4	1	51	3	4	3	3.71	58828.4	61183.4	2	66	3	25.39	3	2	1	13.4221	1	0	2
43493	3.5	3.2	0.7	9	4.928	163.73	163.73	2.208	0.547556	3	0.52	2.00259	3	2.01	2	1.81	19.872	3	18.93	-0.20753	2	-0.13	-0.0070449	3	0.04	#NULL!	122	2	8.7	6516.51	1	60	1	1	1	0.96	5920.11	6516.51	2	61	1	41.75	4	1	1	17.7092	1	0	2
43498	0.6	4	0.9	11.6	6.16	20.23	20.23	3.221	0.531034	3	0.52	2.72989	4	2.53	3	2.42	37.3636	4	31.37	0.337484	4	0.3	0.527747	4	0.28	0.3	107	2	8.7	7898.12	0	78	2	1	1	1.1	7872.35	7898.12	1	60	3	27.46	3	2	1	30.7707	3	1	1
43500	0.6	3.1	1	12.9	4.774	13.27	13.27	2.96	0.370078	1	0.39	2.82024	4	2.53	3	2.42	38.184	4	31.37	0.473394	4	0.3	0.00112286	3	0.04	2.7	110	2	9.9	61838.5	0	63	3	4	1	5	63205.8	61838.5	1	69	3	27.68	3	2	0	48.0792	3	1	2
43517	0.6	3.3	0.8	10.3	5.082	41.1	41.1	6.005	0.493398	3	0.52	3.17794	4	2.53	3	2.42	61.8515	4	31.37	0.339073	4	0.3	0.387985	4	0.28	1.3	124	2	9.4	73275.4	1	33	5	5	1	2.07	72384.7	73275.4	1	63	.	32.47	4	1	0	22.1565	2	0	2
43520	0.6	2.7	1.1	14.2	4.158	0.82	0.82	0.411	0.292817	1	0.39	1.02074	1	1.08	1	1.21	5.8362	1	7.58	0.301477	4	0.3	-0.482575	1	-0.322	0.4	84	1	11.1	21589.8	1	56	4	3	3	5	20877.4	21589.8	1	64	1	34.07	4	3	1	11.7794	1	0	1
43521	0.6	3	0.8	10.3	4.62	12.12	12.12	3.124	0.448544	2	0.46	2.52446	4	2.53	3	2.42	32.1772	4	31.37	0.104859	3	0.046	-0.0476991	3	0.04	0.5	110	2	8.1	30886.5	1	45	3	1	1	0.82	29253.3	30886.5	1	61	1	26.74	3	3	0	23.0379	2	0	1
43523	0.6	2.9	0.7	9	4.466	304.55	304.55	0.869	0.496222	3	0.52	1.07009	1	1.08	1	1.21	7.821	1	7.58	-0.34298	1	-0.337	-0.335821	1	-0.322	0.3	66	1	6.3	10844.5	1	68	4	4	2	1.46	10010.6	10844.5	1	64	.	25.28	3	3	1	20.5539	2	0	1
43524	282.5	2.6	0.8	10.3	4.004	1.35	1.35	2.752	0.388738	1	0.39	2.39768	4	2.53	3	2.42	28.3456	4	31.37	0.0678996	3	0.046	-0.288668	1	-0.322	403	102	2	7.9	14714.8	1	74	4	1	2	2.29	13287.7	14714.8	2	71	1	26.18	3	2	1	7.61254	1	0	1
43526	0.6	3	0.9	11.6	4.62	7.93	7.93	1.709	0.398276	1	0.39	2.09611	3	2.01	3	2.42	19.8244	3	18.93	0.184806	4	0.3	-0.190893	2	-0.13	0.1	106	2	9.9	8534.21	0	72	2	2	1		8470.39	8534.21	1	72	3	21.58	2	1	1	6.29036	1	0	2
43527	0.6	3.4	0.8	10.3	5.236	6.62	6.62	1.903	0.50835	3	0.52	2.02878	3	2.01	2	1.81	19.6009	3	18.93	-0.0185049	3	0.046	0.0978955	3	0.04	1.1	93	1	6.5	8168.36	0	67	1	5	5	2.94	8017.06	8168.36	1	71	3	30.95	4	3	0	26.0429	2	0	1
43529	0.6	3.4	1	12.9	5.236	3.59	3.59	1.584	0.405891	1	0.39	2.195	3	2.01	3	2.42	20.4336	3	18.93	0.333647	4	0.3	0.0653238	3	0.04	1.8	106	2	11.2	81659.6	1	38	3	4	5	2.32	81626.7	81659.6	1	61	3	37.7	4	1	0	18.3502	1	0	1
43531	0.6	2.7	0.7	9	4.158	4.61	4.61	2.514	0.462	2	0.46	2.13238	3	2.01	3	2.42	22.626	3	18.93	-0.176358	2	-0.13	-0.271846	1	-0.322	0.3	110	2	6.5	23654	0	80	3	1	1	2.14	23396.7	23654	2	70	.	24.23	2	2	0	18.4304	1	0	2
43533	0.6	3.3	0.7	9	5.082	71.99	71.99	0.594	0.564667	4	0.6	0.689624	1	1.08	1	1.21	5.346	1	7.58	-0.369681	1	-0.337	-0.100541	2	-0.13	0.7	105	2	8.2	11798.7	0	69	4	2	1	1.61	10497.3	11798.7	2	65	3	31.31	4	2	0	17.7893	1	0	1
43534	1.6	2.8	0.6	7.7	4.312	63.89	63.89	6.056	0.56	4	0.6	2.8367	4	2.53	3	2.42	46.6312	4	31.37	-0.0334385	3	0.046	0.0743776	3	0.04	68.7	96	1	5.7	119331	1	45	3	3	1	5	120190	119331	2	60	3	22.2	2	1	0	27.7257	2	0	1
43535	0.6	2.9	1	12.9	4.466	8.64	8.64	1.037	0.346202	1	0.39	1.77138	2	1.62	2	1.81	13.3773	2	12.94	0.278562	4	0.3	-0.31923	1	-0.322	0.4	104	2	8.7	39978.2	0	71	3	5	1	5	38774.6	39978.2	2	59	2	30.97	4	2	0	33.4952	3	1	1
43537	0.6	3.4	1	12.9	5.236	10.26	10.26	0.937	0.405891	1	0.39	1.66998	2	1.62	2	1.81	12.0873	2	12.94	0.268664	4	0.3	0.00034086	3	0.04	0.9	102	2	7.5	51587.8	0	23	5	5	6	1.47	51019.2	51587.8	1	69	3	26.65	3	1	0	30.0896	3	1	2
43540	0.6	2.6	0.7	9	4.004	11.63	11.63	3.195	0.444889	2	0.46	2.37209	4	2.53	3	2.42	28.755	4	31.37	-0.10842	2	-0.13	-0.24476	1	-0.322	0.7	114	2	9.6	4878.95	1	65	1	2	1		4626.67	4878.95	1	70	1	28.21	3	1	1	33.375	3	1	2
43541	0.6	3.2	0.8	10.3	4.928	31.15	31.15	0.55	0.478447	2	0.46	0.787513	1	1.08	1	1.21	5.665	1	7.58	-0.153666	2	-0.13	-0.17341	2	-0.13	0.1	116	2	7.4	33770	0	74	3	5	2	0.87	34395.7	33770	2	62	1	31.13	4	3	0	13.2218	1	0	2
43542	0.6	3.5	0.8	10.3	5.39	108.05	108.05	1.475	0.523301	3	0.52	1.77401	2	1.62	2	1.81	15.1925	2	12.94	-0.0621529	2	-0.13	0.118652	3	0.04	1.8	100	2	7	89656.9	1	60	3	5	1		70866.5	89656.9	1	69	2	21.14	2	1	1	35.1379	3	1	2
43543	3.8	2.6	0.8	10.3	4.004	3.31	3.31	0.678	0.388738	1	0.39	0.996742	1	1.08	1	1.21	6.9834	1	7.58	-0.141362	2	-0.13	-0.49793	1	-0.322	2.7	96	1	9.1	6542.61	0	67	1	3	1	5	6421.42	6542.61	1	60	3	33.25	4	1	1	22.8777	2	0	1
43546	0.6	2.6	1.1	14.2	4.004	21.59	21.59	2.034	0.281972	1	0.39	2.6199	4	2.53	3	2.42	28.8828	4	31.37	0.463237	4	0.3	-0.361666	1	-0.322	3.7	94	1	9.5	13027.6	1	72	4	4	2	1.47	13104.9	13027.6	2	67	3	23.88	2	1	1	20.4737	2	0	1
43548	0.6	3.5	0.8	10.3	5.39	29.42	29.42	2.425	0.523301	3	0.52	2.27118	4	2.53	3	2.42	24.9775	4	31.37	0.0348289	3	0.046	0.215634	4	0.28	0.1	128	2	7.9	83074.3	1	26	3	4	1	4.66	81665.5	83074.3	1	67	1	28.79	3	3	1	31.3316	3	1	1
43552	67.2	2.8	1	12.9	4.312	0.88	0.88	20.482	0.334264	1	0.39	4.7546	4	2.53	3	2.42	264.218	4	31.37	0.875547	4	0.3	0.223075	4	0.28	#NULL!	97	1	11.1	82537.6	1	45	3	4	1	2.59	80250.4	82537.6	2	68	3	23.48	2	3	1	27.2449	2	0	2
43553	0.6	3.9	0.7	9	6.006	39.96	39.96	3.759	0.667333	4	0.6	2.53465	4	2.53	3	2.42	33.831	4	31.37	-0.0547666	3	0.046	0.546179	4	0.28	0.7	145	2	8.4	28721.5	1	24	4	5	6	2.5	26529.8	28721.5	2	68	1	56.54	4	1	0	7.13175	1	0	2
43555	0.6	3.2	0.7	9	4.928	4.59	4.59	1.787	0.547556	3	0.52	1.79104	2	1.62	2	1.81	16.083	3	18.93	-0.250596	1	-0.337	-0.0501114	2	-0.13	0.3	114	2	7.2	28371.9	0	31	1	2	6	0.46	27181	28371.9	2	64	3	48.21	4	1	1	30.33	3	1	2
43557	0.6	3.1	0.7	9	4.774	14.29	14.29	1.127	0.530444	3	0.52	1.33006	1	1.08	1	1.21	10.143	1	7.58	-0.317427	1	-0.337	-0.184747	2	-0.13	0.3	171	3	10.3	86429.4	1	26	3	4	5	3.65	82133.2	86429.4	2	68	3	28.81	3	2	1	51.6851	3	1	2
43558	0.6	2.7	0.9	11.6	4.158	143.25	143.25	1.411	0.358448	1	0.39	1.9045	3	2.01	2	1.81	16.3676	3	18.93	0.154503	4	0.3	-0.384354	1	-0.322	0.3	83	1	6.5	46872.2	0	69	3	5	6	5	47908.5	46872.2	2	63	3	24.15	2	2	1	40.4667	3	1	1
43559	0.6	2.9	0.6	7.7	4.466	12.69	12.69	1.722	0.58	4	0.6	1.57914	2	1.62	2	1.81	13.2594	2	12.94	-0.412572	1	-0.337	-0.250077	1	-0.322	0.2	156	2	7.8	78017.1	1	21	3	4	5	1.67	75648.3	78017.1	1	73	3	19.89	2	1	0	12.9413	1	0	2
43560	0.6	2.7	0.8	10.3	4.158	16.32	16.32	0.771	0.403689	1	0.39	1.12528	1	1.08	1	1.21	7.9413	1	7.58	-0.132336	2	-0.13	-0.448053	1	-0.322	0.8	76	1	6.4	25745.9	1	47	4	4	5	1.46	25443.3	25745.9	1	73	3	17.93	1	3	1	21.5956	2	0	1
43561	0.6	2.2	0.8	10.3	3.388	12.16	12.16	0.092	0.328932	1	0.39	-1.00062	1	1.08	1	1.21	0.9476	1	7.58	-0.196395	2	-0.13	-0.650956	1	-0.322	14.2	82	1	5.9	78017.1	1	21	3	4	5	0.29	75648.3	78017.1	1	73	.	19.1	2	1	0	55.2911	3	1	2
43562	0.6	3.2	0.7	9	4.928	4.68	4.68	2.759	0.547556	3	0.52	2.22537	3	2.01	3	2.42	24.831	4	31.37	-0.151626	2	-0.13	0.048859	3	0.04	0.3	115	2	7.8	14917.6	0	45	2	4	1	3.57	14099.7	14917.6	2	69	.	27.72	3	2	0	15.9863	1	0	2
43564	0.6	2.4	0.6	7.7	3.696	36.5	36.5	3.12	0.48	2	0.46	2.17348	3	2.01	3	2.42	24.024	4	31.37	-0.271098	1	-0.337	-0.312988	1	-0.322	89.5	184	3	11.2	17262.5	1	29	1	3	1	3.13	16647.4	17262.5	2	74	3	23.05	2	1	1	30.4101	3	1	2
43565	59.6	3.3	0.9	11.6	5.082	0.07	0.07	1.479	0.438103	2	0.46	1.95157	3	2.01	2	1.81	17.1564	3	18.93	0.161394	4	0.3	-0.012835	3	0.04	202.5	138	2	11.8	16235.2	1	20	1	2	5	1.45	15380.1	16235.2	1	65	3	24.5	2	1	1	18.1098	1	0	2
43567	0.6	2.7	1.2	15.5	4.158	18.13	18.13	0.305	0.268258	1	0.39	0.897306	1	1.08	1	1.21	4.7275	1	7.58	0.322454	4	0.3	-0.492508	1	-0.322	73.8	69	1	9	30027.3	1	79	3	3	1	1.81	28310.3	30027.3	2	61	1	30.87	4	1	1	28.0863	2	0	1
43568	0.6	3.7	0.7	9	5.698	35.65	35.65	1.524	0.633111	4	0.6	1.63184	2	1.62	2	1.81	13.716	2	12.94	-0.277407	1	-0.337	0.236959	4	0.28	0.4	149	2	7.9	32584.5	0	49	4	2	1	0.85	31914.6	32584.5	2	61	1	22.95	2	3	0	11.2585	1	0	2
43570	0.6	3.3	0.7	9	5.082	15.24	15.24	2.591	0.564667	4	0.6	2.16254	3	2.01	3	2.42	23.319	3	18.93	-0.168558	2	-0.13	0.100582	3	0.04	4.1	120	2	6.8	43999.4	1	70	3	3	3	4.72	41483.4	43999.4	2	61	2	29.01	3	1	0	24.7608	2	0	2
43571	0.6	3.7	0.7	9	5.698	5.34	5.34	1.483	0.633111	4	0.6	1.60457	2	1.62	2	1.81	13.347	2	12.94	-0.28157	1	-0.337	0.232796	4	0.28	0.6	134	2	6.3	80318.8	0	24	3	5	5	3.27	80731.9	80318.8	2	63	3	20.25	2	2	0	26.4836	2	0	2
43573	0.6	3	0.7	9	4.62	27.8	27.8	2.047	0.513333	3	0.52	1.92688	3	2.01	2	1.81	18.423	3	18.93	-0.223996	2	-0.13	-0.156326	2	-0.13	0.6	96	1	5.7	32585.1	0	77	3	3	1		30137	32585.1	2	62	2	26.26	3	2	0	31.8925	3	1	2
43574	0.6	3.4	0.8	10.3	5.236	9.33	9.33	2.284	0.50835	3	0.52	2.21128	3	2.01	3	2.42	23.5252	4	31.37	0.0204605	3	0.046	0.136861	3	0.04	0.4	102	2	6.1	86210.8	0	50	3	3	4	3.23	86053.5	86210.8	1	59	3	34.98	4	3	1	16.988	1	0	1
43575	79.3	3.2	0.7	9	4.928	0.22	0.22	1.302	0.547556	3	0.52	1.4744	2	1.62	1	1.21	11.718	2	12.94	-0.299873	1	-0.337	-0.0993883	2	-0.13	4.8	89	1	9.2	25268.8	1	47	4	3	1	1.51	24765.2	25268.8	1	59	3	50.82	4	2	0	13.5022	1	0	2
43579	0.6	3.4	0.7	9	5.236	16.16	16.16	4.623	0.581778	4	0.6	2.74154	4	2.53	3	2.42	41.607	4	31.37	0.0205699	3	0.046	0.357199	4	0.28	0.4	134	2	6.1	24664.1	0	28	2	4	5		23922.1	24664.1	2	62	3	21.56	2	1	0	16.387	1	0	2
43581	0.6	3.5	0.9	11.6	5.39	35.45	35.45	2.492	0.464655	2	0.46	2.47329	4	2.53	3	2.42	28.9072	4	31.37	0.264779	4	0.3	0.222442	4	0.28	2.2	112	2	7.4	25381.7	0	40	1	2	3	2.27	24613.9	25381.7	1	71	3	22.77	2	3	1	37.5819	3	1	2
43582	0.6	3.4	0.8	10.3	5.236	18.8	18.8	0.738	0.50835	3	0.52	1.08154	1	1.08	1	1.21	7.6014	1	7.58	-0.135547	2	-0.13	-0.0191467	3	0.04	0.9	114	2	8	26462.5	0	46	2	4	6	2.66	24674.9	26462.5	1	72	3	30.98	4	1	1	23.2383	2	0	2
43583	0.6	2.5	0.7	9	3.85	19.71	19.71	0.419	0.427778	1	0.39	0.340616	1	1.08	1	1.21	3.771	1	7.58	-0.386333	1	-0.337	-0.556448	1	-0.322	0.3	85	1	7.3	28169	1	24	4	4	5	1.93	27581.5	28169	1	64	3	28.79	3	3	1	22.1565	2	0	2
43585	0.6	3.1	0.7	9	4.774	10.7	10.7	1.368	0.530444	3	0.52	1.52385	2	1.62	1	1.21	12.312	2	12.94	-0.293214	1	-0.337	-0.160534	2	-0.13	54.7	112	2	6.8	13739.4	1	45	1	3	4	2.04	11630.5	13739.4	2	70	3	37.12	4	3	0	21.1949	2	0	2
43586	0.6	2.9	0.8	10.3	4.466	58.24	58.24	2.495	0.433592	2	0.46	2.29964	4	2.53	3	2.42	25.6985	4	31.37	0.041942	3	0.046	-0.171127	2	-0.13	0.3	95	1	8.5	27136.4	1	42	3	4	1	1.17	27331.9	27136.4	1	67	1	46.33	4	3	1	21.5555	2	0	2
43587	0.6	3.4	0.8	10.3	5.236	5.57	5.57	0.709	0.50835	3	0.52	1.04145	1	1.08	1	1.21	7.3027	1	7.58	-0.138362	2	-0.13	-0.0219612	3	0.04	0.2	129	2	7	89649.8	0	51	3	4	4	1.92	89486.2	89649.8	2	60	1	33	4	2	0	22.5171	2	0	1
43588	0.6	3	0.7	9	4.62	8.96	8.96	2.005	0.513333	3	0.52	1.90614	3	2.01	2	1.81	18.045	3	18.93	-0.228295	2	-0.13	-0.160625	2	-0.13	1.4	84	1	7.8	80702.1	1	44	3	3	1	5	80591.3	80702.1	1	67	1	54.9	4	1	1	32.4535	3	1	1
43589	0.6	2.1	0.8	10.3	3.234	7.99	7.99	2.72	0.313981	1	0.39	2.38598	4	2.53	3	2.42	28.016	4	31.37	0.0646834	3	0.046	-0.401614	1	-0.322	0.1	58	1	6.7	10270.3	0	78	3	1	1	0.77	9935.27	10270.3	2	59	.	20.15	2	3	1	24.8409	2	0	2
43590	2.1	3.4	0.9	11.6	5.236	8.09	8.09	1.944	0.451379	2	0.46	2.22495	3	2.01	3	2.42	22.5504	3	18.93	0.208832	4	0.3	0.102091	3	0.04	1	134	2	9.3	21816.9	0	80	3	3	1	1.83	20894.8	21816.9	1	67	1	25.33	3	2	1	24.2399	2	0	2
43591	0.6	2.6	0.8	10.3	4.004	5.78	5.78	3.982	0.388738	1	0.39	2.76713	4	2.53	3	2.42	41.0146	4	31.37	0.185786	4	0.3	-0.170782	2	-0.13	0.3	91	1	7.6	12856.1	0	75	1	1	5	1.54	11792.2	12856.1	2	65	.	38.9	4	2	1	17.2684	1	0	1
43592	0.6	3.4	0.6	7.7	5.236	16.82	16.82	1.749	0.68	4	0.6	1.59469	2	1.62	2	1.81	13.4673	2	12.94	-0.409815	1	-0.337	0.08215	3	0.04	0.4	96	1	6.1	71231	1	69	3	3	1	1.29	69052.2	71231	2	60	1	27.09	3	2	0	23.679	2	0	1
43593	0.6	2.9	0.7	9	4.466	8.47	8.47	1.662	0.496222	3	0.52	1.71852	2	1.62	2	1.81	14.958	2	12.94	-0.263358	1	-0.337	-0.256199	1	-0.322	0.2	104	2	6.7	15848.1	0	58	4	3	1		16090.3	15848.1	2	71	3	28.05	3	1	0	13.5824	1	0	2
43594	0.6	3.4	0.6	7.7	5.236	35.35	35.35	2.017	0.68	4	0.6	1.73726	2	1.62	2	1.81	15.5309	2	12.94	-0.382403	1	-0.337	0.109562	3	0.04	127.4	89	1	6.4	11175.4	0	55	1	3	1	1.69	10857.6	11175.4	1	74	1	31.4	4	1	1	24.4002	2	0	2
43595	0.6	3.6	1	12.9	5.544	9.94	9.94	1.498	0.429767	2	0.46	2.13918	3	2.01	3	2.42	19.3242	3	18.93	0.324904	4	0.3	0.180653	4	0.28	0.4	112	2	8.7	92349.7	0	49	3	5	1	5	88460.3	92349.7	2	68	2	29.17	3	2	0	34.4968	3	1	2
43597	0.6	3.2	0.8	10.3	4.928	4.85	4.85	1.891	0.478447	2	0.46	2.02246	3	2.01	2	1.81	19.4773	3	18.93	-0.0197327	3	0.046	-0.0394762	3	0.04	8	121	2	8.9	6116.65	0	65	2	1	4	0.29	5524.58	6116.65	2	73	2	29.06	3	2	1	26.0028	2	0	1
43599	0.6	2.1	1.1	14.2	3.234	35.97	35.97	1.522	0.227746	1	0.39	2.32993	4	2.53	3	2.42	21.6124	3	18.93	0.410954	4	0.3	-0.523679	1	-0.322	0.2	62	1	10.5	13795	1	77	4	3	1	2.36	10882.3	13795	1	74	3		.	1	1	9.81617	1	0	1
43600	0.6	3.1	1	12.9	4.774	18.09	18.09	2.861	0.370078	1	0.39	2.78622	4	2.53	3	2.42	36.9069	4	31.37	0.463539	4	0.3	-0.00873296	3	0.04	0.3	129	2	10	101583	0	48	3	3	3	3.75	101602	101583	1	64	.	18.4	1	3	0	48.0792	3	1	2
43602	0.6	3.2	0.8	10.3	4.928	9.35	9.35	2.622	0.478447	2	0.46	2.34929	4	2.53	3	2.42	27.0066	4	31.37	0.0548038	3	0.046	0.0350603	3	0.04	0.8	102	2	8.3	115407	1	54	3	4	5	3.93	115775	115407	2	62	1	26.75	3	1	1	20.7943	2	0	1
43603	0.6	2.4	0.9	11.6	3.696	32.68	32.68	2.066	0.318621	1	0.39	2.28581	4	2.53	3	2.42	23.9656	4	31.37	0.221317	4	0.3	-0.419278	1	-0.322	59.6	63	1	7	95049.2	1	55	3	4	1	1.1	95352	95049.2	1	60	1		.	1	1	2.19962	1	0	1
43607	578.6	3.3	0.7	9	5.082	0.07	0.07	6.726	0.564667	4	0.6	3.11648	4	2.53	3	2.42	60.534	4	31.37	0.158206	4	0.3	0.427347	4	0.28	4.9	92	1	5.5	115407	1	54	3	4	1	3.93	115775	115407	2	62	.	36.23	4	1	0	11.4989	1	0	2
43610	0.6	3.2	0.9	11.6	4.928	12.57	12.57	0.963	0.424828	1	0.39	1.5225	2	1.62	1	1.21	11.1708	2	12.94	0.109649	3	0.046	-0.133236	2	-0.13	1.5	123	2	7.6	10365.1	0	51	1	4	3	2.41	9420.99	10365.1	1	70	3	43.72	4	2	1	20.7141	2	0	1
43612	0.6	3.1	0.7	9	4.774	18.85	18.85	0.982	0.530444	3	0.52	1.19234	1	1.08	1	1.21	8.838	1	7.58	-0.331842	1	-0.337	-0.199162	2	-0.13	2.5	107	2	8.2	22368.1	1	56	4	2	1	1.57	21630.1	22368.1	1	63	3	26.88	3	3	1	16.8678	1	0	1
43614	0.6	2.9	0.7	9	4.466	6.9	6.9	1.307	0.496222	3	0.52	1.47823	2	1.62	1	1.21	11.763	2	12.94	-0.299369	1	-0.337	-0.29221	1	-0.322	0.1	104	2	6.4	57830.4	0	64	3	3	3	1.35	58859.1	57830.4	2	62	3	25.91	3	2	1	12.5006	1	0	2
43617	0.6	2.7	0.7	9	4.158	7.09	7.09	2.125	0.462	2	0.46	1.96427	3	2.01	2	1.81	19.125	3	18.93	-0.216016	2	-0.13	-0.311504	1	-0.322	1.3	135	2	7.9	27673.4	1	47	4	4	3	1.71	25996.2	27673.4	2	64	.	34.07	4	3	1	28.8075	2	0	1
43618	1.2	2.5	0.6	7.7	3.85	23.9	23.9	2.702	0.5	3	0.52	2.02964	3	2.01	2	1.81	20.8054	3	18.93	-0.312693	1	-0.337	-0.327472	1	-0.322	5.1	64	1	7.1	13836	1	58	2	1	2		14000.8	13836	1	72	1	26.33	3	1	1	28.4869	2	0	1
43622	0.6	2.7	0.8	10.3	4.158	14	14	1.347	0.403689	1	0.39	1.68323	2	1.62	2	1.81	13.8741	2	12.94	-0.0751068	2	-0.13	-0.390823	1	-0.322	0.4	79	1	5.4	31371.9	1	30	4	5	5	2.5	28954.7	31371.9	2	67	1	24.95	2	1	0	28.4869	2	0	2
43624	0.6	2.9	0.7	9	4.466	9.89	9.89	1.118	0.496222	3	0.52	1.32204	1	1.08	1	1.21	10.062	1	7.58	-0.318326	1	-0.337	-0.311167	1	-0.322	0.5	95	1	7	21578.9	0	53	4	2	1	4.29	20000.3	21578.9	2	68	2	37.79	4	1	1	25.1214	2	0	1
43629	0.6	3.2	0.8	10.3	4.928	8	8	1.534	0.478447	2	0.46	1.81323	3	2.01	2	1.81	15.8002	3	18.93	-0.0561621	3	0.046	-0.0759056	2	-0.13	0.8	119	2	6.6	19746.9	1	26	1	2	5	1.97	16356.3	19746.9	2	71	1	37.66	4	1	1	17.5088	1	0	2
43632	1.9	3.3	0.8	10.3	5.082	15.46	15.46	4.549	0.493398	3	0.52	2.90026	4	2.53	3	2.42	46.8547	4	31.37	0.234727	4	0.3	0.283639	4	0.28	4.9	131	2	9.4	4935.88	1	65	2	3	4	0.53	4661.46	4935.88	1	62	1	35.33	4	1	0	17.9896	1	0	2
43634	1.4	3.3	0.8	10.3	5.082	0.44	0.44	1.429	0.493398	3	0.52	1.74232	2	1.62	2	1.81	14.7187	2	12.94	-0.0668155	2	-0.13	-0.0179033	3	0.04	1.1	125	2	9.8	105230	1	25	3	5	5	0.96	104333	105230	2	62	3	20.28	2	1	0	48.4799	3	1	2
43635	0.6	3.4	0.8	10.3	5.236	27.64	27.64	0.025	0.50835	3	0.52	-2.30353	1	1.08	1	1.21	0.2575	1	7.58	-0.202457	2	-0.13	-0.0860564	2	-0.13	1.3	106	2	6.9	6330.88	1	64	1	1	3	1.97	5782.23	6330.88	1	71	1	29.91	3	1	0	16.4671	1	0	2
43636	0.6	3.3	0.6	7.7	5.082	5.99	5.99	1.306	0.66	4	0.6	1.30262	1	1.08	1	1.21	10.0562	1	7.58	-0.454806	1	-0.337	-0.0303296	3	0.04	0.7	101	2	4.7	53878.9	0	38	3	5	1	3.87	53454.4	53878.9	1	60	3	23.57	2	1	0	36.7005	3	1	2
43639	0.6	2.9	0.8	10.3	4.466	4.53	4.53	2.797	0.433592	2	0.46	2.4139	4	2.53	3	2.42	28.8091	4	31.37	0.0724138	3	0.046	-0.140655	2	-0.13	0.3	100	2	7	25359.9	0	77	3	4	1	1.46	24693	25359.9	1	62	3	29.3	3	2	1	32.1329	3	1	2
43640	0.6	3.4	0.7	9	5.236	21.97	21.97	0.634	0.581778	4	0.6	0.754794	1	1.08	1	1.21	5.706	1	7.58	-0.365836	1	-0.337	-0.0292076	3	0.04	2.5	146	2	8.2	29596.7	1	26	4	4	5	0.47	29760.9	29596.7	1	68	.	45.05	4	1	1	15.786	1	0	2
43641	3.9	3.7	0.7	9	5.698	26.35	26.35	1.573	0.633111	4	0.6	1.66348	2	1.62	2	1.81	14.157	2	12.94	-0.272424	1	-0.337	0.241942	4	0.28	0.2	132	2	8.2	61690.3	1	20	3	3	5	0.46	61164.9	61690.3	1	61	1	33.85	4	1	0	28.2866	2	0	2
43644	18.4	3.7	0.8	10.3	5.698	0.82	0.82	3.353	0.553204	4	0.6	2.59521	4	2.53	3	2.42	34.5359	4	31.37	0.127129	3	0.046	0.421267	4	0.28	3.1	117	2	8	9994.98	0	50	1	1	3	0.44	9970.34	9994.98	1	62	3	26.43	3	1	1	20.9145	2	0	2
43647	0.6	3.5	0.8	10.3	5.39	12.53	12.53	1.522	0.523301	3	0.52	1.80538	2	1.62	2	1.81	15.6766	3	18.93	-0.0573815	3	0.046	0.123423	3	0.04	0.3	116	2	8.8	20346.8	1	31	2	4	1	3.41	20569.3	20346.8	2	71	1	45.19	4	1	1	3.033	1	0	2
43653	0.6	2.7	0.8	10.3	4.158	7.15	7.15	1.921	0.403689	1	0.39	2.0382	3	2.01	2	1.81	19.7863	3	18.93	-0.0166631	3	0.046	-0.332379	1	-0.322	0.3	99	2	6.7	60282.1	0	39	3	5	1	5	57542.1	60282.1	2	68	3	26.67	3	2	0	21.7558	2	0	2
43656	0.6	2.8	0.6	7.7	4.312	14.3	14.3	3.289	0.56	4	0.6	2.22623	3	2.01	3	2.42	25.3253	4	31.37	-0.254617	1	-0.337	-0.146801	2	-0.13	0.3	105	2	6.3	10865.2	0	80	4	2	1	3.49	10683.4	10865.2	1	59	2	27.07	3	1	1	14.3837	1	0	1
43662	0.6	3.3	0.9	11.6	5.082	115.85	115.85	1.957	0.438103	2	0.46	2.23161	3	2.01	3	2.42	22.7012	3	18.93	0.210162	4	0.3	0.0359331	3	0.04	84.8	110	2	8	42092.2	1	38	3	4	4	0.7	41782.2	42092.2	1	69	1	29.6	3	1	1	23.2383	2	0	2
43671	0.6	2.9	1.2	15.5	4.466	64.17	64.17	0.827	0.288129	1	0.39	1.8948	3	2.01	2	1.81	12.8185	2	12.94	0.372378	4	0.3	-0.339937	1	-0.322	0.5	89	1	11.4	8946.89	0	75	3	2	1	1.21	8716.69	8946.89	2	62	2	37.63	4	1	1	23.7992	2	0	1
43672	0.6	2.4	0.8	10.3	3.696	4.1	4.1	4.877	0.358835	1	0.39	2.96988	4	2.53	3	2.42	50.2331	4	31.37	0.261044	4	0.3	-0.156411	2	-0.13	0.4	89	1	6.1	63233.7	1	63	3	5	1		59522.8	63233.7	2	63	3	19.08	2	1	0	37.8624	3	1	2
43674	0.6	2.7	0.8	10.3	4.158	25.4	25.4	2.038	0.403689	1	0.39	2.09732	3	2.01	3	2.42	20.9914	3	18.93	-0.00468924	3	0.046	-0.320405	1	-0.322	0.4	122	2	9.8	22837.2	1	57	4	2	5	4.02	22428.7	22837.2	1	59	1	38.93	4	1	1	3.75418	1	0	1
43678	0.6	3.3	0.8	10.3	5.082	3.9	3.9	2.328	0.493398	3	0.52	2.23036	3	2.01	3	2.42	23.9784	4	31.37	0.0249493	3	0.046	0.0738615	3	0.04	1.4	99	2	5.5	22501.1	0	43	3	4	1	1.4	22505.4	22501.1	1	60	3	38.85	4	1	1	19.1115	1	0	1
43679	5.5	3.5	1.2	15.5	5.39	0.23	0.23	1.851	0.347742	1	0.39	2.70048	4	2.53	3	2.42	28.6905	4	31.37	0.475422	4	0.3	0.15698	4	0.28	150.8	115	2	9.1	82477.4	0	56	3	5	1	4.38	82326.8	82477.4	1	60	3	27.16	3	2	0	36.5803	3	1	2
43680	0.6	5.4	1	12.9	8.316	1.06	1.06	0.121	0.644651	4	0.6	-0.376915	1	1.08	1	1.21	1.5609	1	7.58	0.190968	4	0.3	0.315319	4	0.28	0.8	232	4	10.4	12033.5	1	57	2	5	1	5	11859.8	12033.5	1	63	3	31.17	4	1	0	23.7191	2	0	2
43682	0.6	2.7	0.8	10.3	4.158	9	9	3.759	0.403689	1	0.39	2.7095	4	2.53	3	2.42	38.7177	4	31.37	0.165462	4	0.3	-0.150255	2	-0.13	0.2	99	2	7.5	29668.5	1	80	3	3	2	2.02	24668.9	29668.5	2	63	1	29.83	3	2	1	32.2932	3	1	1
43683	0.6	3.3	0.9	11.6	5.082	5.91	5.91	0.896	0.438103	2	0.46	1.45039	2	1.62	1	1.21	10.3936	1	7.58	0.103043	3	0.046	-0.0711862	2	-0.13	0.5	94	1	7	82477.4	0	54	3	4	1	5	82326.8	82477.4	1	60	3	25.56	3	1	0	26.2432	2	0	2
43684	0.6	2.9	0.5	6.5	4.466	7.44	7.44	3.762	0.687077	4	0.6	2.1992	3	2.01	3	2.42	24.453	4	31.37	-0.284314	1	-0.337	-0.0473303	3	0.04	0.6	122	2	6.2	10649.7	0	67	1	1	2	1.71	9618.8	10649.7	2	65	3	26.38	3	1	1	32.3333	3	1	1
43688	0.6	2.7	0.8	10.3	4.158	14.78	14.78	3.288	0.403689	1	0.39	2.57563	4	2.53	3	2.42	33.8664	4	31.37	0.120851	3	0.046	-0.194865	2	-0.13	0.4	110	2	6.3	25651.3	1	47	1	5	1	5	25274.2	25651.3	1	66	3	22.1	2	1	0	20.5539	2	0	2
43689	0.6	2.9	0.8	10.3	4.466	12.53	12.53	1.177	0.433592	2	0.46	1.54832	2	1.62	1	1.21	12.1231	2	12.94	-0.0922	2	-0.13	-0.305269	1	-0.322	1.1	87	1	8.4	73478	0	37	5	5	1	5	66713.2	73478	1	63	3	23.02	2	3	0	27.7257	2	0	2
43691	0.6	2.5	0.7	9	3.85	7.7	7.7	2.401	0.427778	1	0.39	2.08639	3	2.01	3	2.42	21.609	3	18.93	-0.187841	2	-0.13	-0.357957	1	-0.322	14.3	95	1	7.4	23378.8	1	44	3	2	3	0.59	23547.2	23378.8	1	62	3	20.77	2	1	1	38.1829	3	1	2
43695	0.6	3.3	0.7	9	5.082	12.1	12.1	1.988	0.564667	4	0.6	1.89763	3	2.01	2	1.81	17.892	3	18.93	-0.230035	2	-0.13	0.0391058	3	0.04	0.8	134	2	11.7	88489.9	1	33	3	5	1	5	84779.4	88489.9	2	72	3	28.09	3	1	0	31.2114	3	1	2
43696	0.6	3	0.7	9	4.62	12.47	12.47	0.971	0.513333	3	0.52	1.18107	1	1.08	1	1.21	8.739	1	7.58	-0.33293	1	-0.337	-0.26526	1	-0.322	0.4	97	1	5.7	23235	0	28	4	2	5		23161.6	23235	1	68	3	24.35	2	3	0	12.6609	1	0	2
43697	0.6	3.2	0.9	11.6	4.928	11.9	11.9	1.359	0.424828	1	0.39	1.86695	3	2.01	2	1.81	15.7644	3	18.93	0.149246	3	0.046	-0.0936386	2	-0.13	0.6	109	2	7.7	29506	0	79	3	5	1	1.97	30052.8	29506	1	60	3	25.3	3	2	0	26.6038	2	0	2
43699	0.6	3.5	0.6	7.7	5.39	4.88	4.88	1.781	0.7	4	0.6	1.61283	2	1.62	2	1.81	13.7137	2	12.94	-0.406546	1	-0.337	0.149824	4	0.28	0.3	103	2	6	6409.69	0	61	4	3	5	3.37	6451.24	6409.69	2	62	1	17.75	1	1	0	11.8595	1	0	2
43702	0.6	2.3	0.8	10.3	3.542	11.87	11.87	1.381	0.343883	1	0.39	1.70816	2	1.62	2	1.81	14.2243	2	12.94	-0.0716722	2	-0.13	-0.510252	1	-0.322	0.8	75	1	6.2	15742.1	1	80	4	1	3		14035.5	15742.1	2	67	1	22.35	2	1	1	10.0566	1	0	2
43705	0.6	3.1	0.7	9	4.774	11.48	11.48	2.985	0.530444	3	0.52	2.3041	4	2.53	3	2.42	26.865	4	31.37	-0.129078	2	-0.13	0.00360216	3	0.04	0.3	88	1	8	11133.3	0	80	4	2	2		10178	11133.3	2	68	2	31.27	4	2	1	11.4589	1	0	2
43708	0.6	3.1	0.6	7.7	4.774	3.06	3.06	0.768	0.62	4	0.6	0.771684	1	1.08	1	1.21	5.9136	1	7.58	-0.508193	1	-0.337	-0.220177	2	-0.13	2	68	1	3.9	11432.7	0	51	2	4	1	5	11086.9	11432.7	2	73	3	33.08	4	2	0	18.6708	1	0	1
43710	0.6	2.9	0.7	9	4.466	3.7	3.7	1.526	0.496222	3	0.52	1.63315	2	1.62	2	1.81	13.734	2	12.94	-0.277203	1	-0.337	-0.270044	1	-0.322	1.5	108	2	6.3	105298	0	50	3	5	1	4.72	94535.8	105298	2	63	3	38.22	4	1	0	28.2866	2	0	1
43716	0.6	3	0.6	7.7	4.62	7.17	7.17	1.982	0.6	4	0.6	1.71976	2	1.62	2	1.81	15.2614	2	12.94	-0.385985	1	-0.337	-0.162979	2	-0.13	0.1	90	1	5.5	86036.6	0	31	3	4	1	4.01	83742.8	86036.6	2	62	3	20.97	2	3	1	25.1614	2	0	2
43717	0.6	3.5	0.9	11.6	5.39	18.15	18.15	1.844	0.464655	2	0.46	2.17214	3	2.01	3	2.42	21.3904	3	18.93	0.198601	4	0.3	0.156264	4	0.28	1	89	1	8.7	34107.8	0	34	1	4	1	3.69	31367.7	34107.8	2	72	3	30.87	4	1	0	21.7558	2	0	1
43718	0.6	2.6	1	12.9	4.004	3.61	3.61	2.513	0.310388	1	0.39	2.65653	4	2.53	3	2.42	32.4177	4	31.37	0.428492	4	0.3	-0.312799	1	-0.322	16.8	88	1	8.6	7421.14	0	61	4	2	3	2.88	6009.67	7421.14	1	74	3	45.66	4	2	1	35.0978	3	1	1
43720	0.6	3.4	0.6	7.7	5.236	14.79	14.79	0.889	0.68	4	0.6	0.917992	1	1.08	1	1.21	6.8453	1	7.58	-0.496351	1	-0.337	-0.00438631	3	0.04	75.8	112	2	7.2	7944.07	0	64	4	4	1	5	7750.96	7944.07	2	67	3	41.02	4	3	1	25.522	2	0	1
43723	0.6	2.8	0.9	11.6	4.312	14.46	14.46	2.58	0.371724	1	0.39	2.50799	4	2.53	3	2.42	29.928	4	31.37	0.273698	4	0.3	-0.217191	2	-0.13	0.3	96	1	7.3	90689.4	1	51	3	2	1	4.48	89748.1	90689.4	2	62	3	25.94	3	1	1	35.7789	3	1	2
43726	0.6	2.8	1	12.9	4.312	166.92	166.92	4.042	0.334264	1	0.39	3.13179	4	2.53	3	2.42	52.1418	4	31.37	0.57588	4	0.3	-0.076592	2	-0.13	0.9	87	1	8.9	16215.9	1	76	4	4	1	3.29	15412.6	16215.9	2	66	1	30.46	4	1	1	36.2197	3	1	1
43727	0.6	4.3	0.9	11.6	6.622	8.07	8.07	1.089	0.570862	4	0.6	1.64546	2	1.62	2	1.81	12.6324	2	12.94	0.122152	3	0.046	0.374034	4	0.28	37.9	135	2	10.2	20564	1	46	2	1	1	0.66	19909.2	20564	2	72	1	33.1	4	1	1	17.2684	1	0	2
43731	0.6	3.2	0.7	9	4.928	12.43	12.43	1.335	0.547556	3	0.52	1.49943	2	1.62	1	1.21	12.015	2	12.94	-0.296546	1	-0.337	-0.0960613	2	-0.13	0.3	152	2	8.1	93325.4	1	21	3	2	6	0.85	92530.6	93325.4	2	60	3	17.85	1	3	0	52.8871	3	1	2
43732	0.6	4	0.7	9	6.16	8.96	8.96	1.69	0.684444	4	0.6	1.73523	2	1.62	2	1.81	15.21	2	12.94	-0.260502	1	-0.337	0.373131	4	0.28	1.3	140	2	7.2	26667.8	0	33	4	3	5	3.56	23355	26667.8	2	67	3	25.83	3	2	0	24.28	2	0	2
43738	1.4	3.5	0.9	11.6	5.39	5.67	5.67	1.051	0.464655	2	0.46	1.60994	2	1.62	2	1.81	12.1916	2	12.94	0.118371	3	0.046	0.0760344	3	0.04	4	116	2	8.8	6318.22	0	80	3	1	1	1.09	5751.07	6318.22	2	66	3	23.2	2	1	1	25.9628	2	0	2
43740	0.6	3.3	0.7	9	5.082	5.7	5.7	0.567	0.564667	4	0.6	0.643104	1	1.08	1	1.21	5.103	1	7.58	-0.372269	1	-0.337	-0.103128	2	-0.13	4.7	103	2	7.5	20677.7	1	34	4	5	1	4.83	20445.9	20677.7	2	70	1	25.84	3	1	1	12.7811	1	0	2
43742	0.6	3.6	0.9	11.6	5.544	4.88	4.88	2.076	0.477931	2	0.46	2.29064	4	2.53	3	2.42	24.0816	4	31.37	0.22234	4	0.3	0.239672	4	0.28	0.1	127	2	9.7	22149.8	1	36	1	2	5	0.96	18731.8	22149.8	1	69	1	46.62	4	1	0	30.2098	3	1	2
43747	0.6	3.7	0.9	11.6	5.698	6.1	6.1	1.744	0.491207	3	0.52	2.11638	3	2.01	3	2.42	20.2304	3	18.93	0.18838	4	0.3	0.259377	4	0.28	1.2	143	2	10	37551.5	0	29	1	2	1	2.28	35166.8	37551.5	1	66	3	42.95	4	1	0	13.342	1	0	2
43748	0.6	2.6	1	12.9	4.004	0.6	0.6	1.848	0.310388	1	0.39	2.34915	4	2.53	3	2.42	23.8392	4	31.37	0.360592	4	0.3	-0.380699	1	-0.322	0.3	84	1	10.8	35612.5	1	80	3	2	2	1.62	32609.7	35612.5	2	59	1	30.43	4	1	0	32.0528	3	1	1
43749	0.6	3.8	0.9	11.6	5.852	13.9	13.9	3.82	0.504483	3	0.52	2.90045	4	2.53	3	2.42	44.312	4	31.37	0.394217	4	0.3	0.512073	4	0.28	6.6	174	3	9.4	7555.39	0	63	2	3	1	1.97	7297.43	7555.39	1	72	3	21.04	2	3	1	15.8661	1	0	2
43756	0.6	3.2	0.6	7.7	4.928	53.35	53.35	19.216	0.64	4	0.6	3.99139	4	2.53	3	2.42	147.963	4	31.37	0.115256	3	0.046	0.471077	4	0.28	1.1	126	2	6.6	6545.07	0	64	1	1	1	0.65	5534.66	6545.07	2	72	1	29.69	3	2	1	26.0429	2	0	2
43757	0.6	3.5	0.8	10.3	5.39	6.05	6.05	1.096	0.523301	3	0.52	1.47702	2	1.62	1	1.21	11.2888	2	12.94	-0.100292	2	-0.13	0.0805132	3	0.04	0.8	124	2	8.9	6806.71	1	62	1	1	1	0.35	6890.46	6806.71	2	66	1	29.92	3	1	1	28.6071	2	0	2
43759	0.6	3.1	0.6	7.7	4.774	8.67	8.67	0.616	0.62	4	0.6	0.551142	1	1.08	1	1.21	4.7432	1	7.58	-0.522905	1	-0.337	-0.234888	1	-0.322	0.4	117	2	6.2	22636.8	0	42	4	4	6	5	22437.3	22636.8	1	74	3	24.85	2	1	0	27.1647	2	0	2
43761	#NULL!	2.9	0.6	7.7	4.466	14.38	14.38	0.937	0.58	4	0.6	0.970578	1	1.08	1	1.21	7.2149	1	7.58	-0.491624	1	-0.337	-0.329129	1	-0.322	285.8	120	2	9.1	8475.05	0	60	4	2	1	1.21	7540.29	8475.05	1	72	1	27.02	3	1	1	30.2098	3	1	1
43767	0.6	3.1	0.8	10.3	4.774	7.73	7.73	0.52	0.463495	2	0.46	0.731424	1	1.08	1	1.21	5.356	1	7.58	-0.156529	2	-0.13	-0.244077	1	-0.322	0.3	104	2	8.9	25062	1	67	3	4	2	1.96	24774.2	25062	1	59	1	21.02	2	1	0	25.4419	2	0	1
43768	0.6	3.4	0.8	10.3	5.236	16.17	16.17	1.374	0.50835	3	0.52	1.70308	2	1.62	2	1.81	14.1522	2	12.94	-0.0723797	2	-0.13	0.0440207	3	0.04	0.5	109	2	6	30201.4	1	58	3	3	5	1.19	30297.6	30201.4	2	60	2	26.94	3	3	1	40.8673	3	1	1
43769	31.3	2.9	0.8	10.3	4.466	0.07	0.07	0.163	0.433592	2	0.46	-0.428655	1	1.08	1	1.21	1.6789	1	7.58	-0.189916	2	-0.13	-0.402985	1	-0.322	7	76	1	9	34451.3	1	80	3	1	2	1.18	27960.6	34451.3	2	60	3	27.02	3	2	1	28.6873	2	0	1
43770	250.2	2.9	0.8	10.3	4.466	1.09	1.09	1.188	0.433592	2	0.46	1.55762	2	1.62	2	1.81	12.2364	2	12.94	-0.0910983	2	-0.13	-0.304167	1	-0.322	0.3	106	2	5.8	82537.6	1	43	3	5	1	5	80250.4	82537.6	2	68	3	25.19	3	2	0	33.2948	3	1	2
43771	0.6	2.8	1	12.9	4.312	66.43	66.43	3.542	0.334264	1	0.39	2.99974	4	2.53	3	2.42	45.6918	4	31.37	0.529895	4	0.3	-0.122576	2	-0.13	0.1	101	2	8.4	9667.4	1	68	1	3	1	1.28	7812.28	9667.4	1	66	3	26.8	3	1	1	16.988	1	0	1
43772	0.6	2.9	1	12.9	4.466	5.9	5.9	5.396	0.346202	1	0.39	3.42071	4	2.53	3	2.42	69.6084	4	31.37	0.684138	4	0.3	0.0863459	3	0.04	0.4	111	2	9	30103	1	58	3	3	2	1.19	29941.8	30103	2	59	1	29.02	3	1	0	37.1412	3	1	1
43773	145.8	3	0.9	11.6	4.62	1.62	1.62	0.454	0.398276	1	0.39	0.770542	1	1.08	1	1.21	5.2664	1	7.58	0.0603439	3	0.046	-0.315355	1	-0.322	13.6	98	2	7.2	26997	0	80	3	5	2	5	25528	26997	2	62	3	22.92	2	2	0	19.7926	1	0	2
43774	0.9	4	0.7	9	6.16	7.58	7.58	2.157	0.684444	4	0.6	1.97922	3	2.01	2	1.81	19.413	3	18.93	-0.212743	2	-0.13	0.42089	4	0.28	9.5	179	3	9.9	18156	1	25	2	2	6	1.11	17504.3	18156	2	68	1	23.56	2	1	1	6.1301	1	0	2
43775	0.6	2.9	0.6	7.7	4.466	43.87	43.87	3.471	0.58	4	0.6	2.28009	4	2.53	3	2.42	26.7267	4	31.37	-0.237132	2	-0.13	-0.0746367	2	-0.13	184.4	108	2	7	16309.9	1	50	1	4	6	5	15038	16309.9	2	70	1	35.58	4	1	0	18.791	1	0	2
43776	0.6	3.5	0.7	9	5.39	7.81	7.81	2.353	0.598889	4	0.6	2.06619	3	2.01	2	1.81	21.177	3	18.93	-0.19273	2	-0.13	0.208303	4	0.28	0.1	145	2	8.1	31153.8	0	48	1	4	6	5	28374.3	31153.8	2	65	3	41.63	4	1	1	30.8108	3	1	2
43777	0.6	3.5	0.8	10.3	5.39	5.46	5.46	1.426	0.523301	3	0.52	1.74022	2	1.62	2	1.81	14.6878	2	12.94	-0.0671193	2	-0.13	0.113685	3	0.04	1.2	98	2	5.2	123704	0	26	3	3	5	2.21	124340	123704	2	60	3	23.68	2	2	0	42.47	3	1	2
43785	0.6	3.7	0.8	10.3	5.698	32.36	32.36	1.425	0.553204	4	0.6	1.73952	2	1.62	2	1.81	14.6775	2	12.94	-0.0672205	2	-0.13	0.226917	4	0.28	2	129	2	6.5	96222.4	0	48	3	5	1	2.46	92595.8	96222.4	2	67	2	34.6	4	3	0	21.5555	2	0	2
43786	0.6	3.6	0.6	7.7	5.544	3.79	3.79	1.864	0.72	4	0.6	1.65837	2	1.62	2	1.81	14.3528	2	12.94	-0.398059	1	-0.337	0.217977	4	0.28	0.2	131	2	7.4	9173.76	0	71	1	5	1	3.41	8741.37	9173.76	2	70	3	23.73	2	2	1	25.0413	2	0	2
43790	0.6	2.9	0.7	9	4.466	13.33	13.33	2.132	0.496222	3	0.52	1.96756	3	2.01	2	1.81	19.188	3	18.93	-0.2153	2	-0.13	-0.208141	2	-0.13	2.2	104	2	7	83152.1	1	36	3	3	5	3.5	83118.6	83152.1	2	59	3	23.47	2	1	0	32.2932	3	1	2
43792	0.6	2.6	0.7	9	4.004	7.17	7.17	1.859	0.444889	2	0.46	1.83054	3	2.01	2	1.81	16.731	3	18.93	-0.243234	1	-0.337	-0.379574	1	-0.322	1	85	1	7.6	29781.7	0	75	3	5	1	4.09	30052.8	29781.7	2	64	3	30.33	4	2	1	26.8843	2	0	2
43794	0.6	2.5	0.8	10.3	3.85	16.67	16.67	2.662	0.373786	1	0.39	2.36443	4	2.53	3	2.42	27.4186	4	31.37	0.0588415	3	0.046	-0.331502	1	-0.322	0.3	73	1	8.5	9341.17	1	70	2	5	3	1.18	8769.32	9341.17	1	72	2	44.11	4	2	1	17.9095	1	0	1
43801	0.6	3.3	0.7	9	5.082	6.86	6.86	0.918	0.564667	4	0.6	1.12494	1	1.08	1	1.21	8.262	1	7.58	-0.338161	1	-0.337	-0.0690205	2	-0.13	0.8	116	2	8	29588.8	0	72	3	4	5	3.85	30137	29588.8	2	63	3	29.81	3	2	1	39.5051	3	1	2
43806	0.6	3.1	0.7	9	4.774	5.88	5.88	2.239	0.530444	3	0.52	2.01653	3	2.01	2	1.81	20.151	3	18.93	-0.204362	2	-0.13	-0.0716825	2	-0.13	0.3	99	2	7	30972.9	0	80	3	1	1	1.71	27153.5	30972.9	2	61	1	26.2	3	1	1	37.0611	3	1	1
43807	0.6	3.5	0.8	10.3	5.39	7.74	7.74	1.331	0.523301	3	0.52	1.67128	2	1.62	2	1.81	13.7093	2	12.94	-0.0767213	2	-0.13	0.104083	3	0.04	0.6	140	2	9.6	100945	0	22	3	5	5	4.29	97172.3	100945	2	72	1	24.74	2	1	1	29.9293	2	0	2
43810	0.6	3.9	0.9	11.6	6.006	12.19	12.19	4.565	0.517759	3	0.52	3.07862	4	2.53	3	2.42	52.954	4	31.37	0.459187	4	0.3	0.616763	4	0.28	0.3	151	2	8.4	82205	0	21	3	3	5	5	81172.5	82205	2	68	3	22.89	2	3	0	24.2399	2	0	2
43813	0.6	2.8	0.9	11.6	4.312	36.56	36.56	2.172	0.371724	1	0.39	2.33585	4	2.53	3	2.42	25.1952	4	31.37	0.23216	4	0.3	-0.25873	1	-0.322	0.3	81	1	8.6	36926.9	0	73	3	5	1	4.64	36500.6	36926.9	2	66	3	27.56	3	1	0	34.3766	3	1	2
43816	0.6	3.4	0.8	10.3	5.236	13.1	13.1	2.73	0.50835	3	0.52	2.38965	4	2.53	3	2.42	28.119	4	31.37	0.065689	3	0.046	0.182089	4	0.28	0.9	122	2	7.5	27161.1	1	77	3	4	3	1.46	21912.2	27161.1	1	68	2	36	4	2	1	6.49069	1	0	1
43822	0.6	3.1	0.8	10.3	4.774	5.77	5.77	1.188	0.463495	2	0.46	1.55762	2	1.62	2	1.81	12.2364	2	12.94	-0.0910983	2	-0.13	-0.178647	2	-0.13	0.2	94	1	7.9	79244	1	49	3	5	3	4.64	79814.8	79244	2	62	2	31.01	4	3	1	9.73604	1	0	1
43823	0.6	3.3	0.8	10.3	5.082	21.66	21.66	1.448	0.493398	3	0.52	1.75553	2	1.62	2	1.81	14.9144	2	12.94	-0.0648906	2	-0.13	-0.0159784	3	0.04	0.3	102	2	7	20802	0	31	3	2	1	0.25	18562.7	20802	2	63	1	21.57	2	3	0	28.8475	2	0	2
43824	0.6	2.3	1.1	14.2	3.542	1.49	1.49	6.756	0.249437	1	0.39	3.82033	4	2.53	3	2.42	95.9352	4	31.37	0.848233	4	0.3	-0.0586822	2	-0.13	2.2	187	3	6.5	42695	1	79	3	3	1	2.86	43220.6	42695	2	72	3	26.08	3	1	0	40.4667	3	1	2
43825	0.6	2.8	0.8	10.3	4.312	18.78	18.78	1.357	0.418641	1	0.39	1.69063	2	1.62	2	1.81	13.9771	2	12.94	-0.0740971	2	-0.13	-0.341846	1	-0.322	0.7	103	2	7.2	24690.5	0	49	4	2	1	2.83	24472.8	24690.5	2	64	2	28.87	3	2	1	16.3069	1	0	1
43830	0.6	3.1	0.8	10.3	4.774	11.09	11.09	1.331	0.463495	2	0.46	1.67128	2	1.62	2	1.81	13.7093	2	12.94	-0.0767213	2	-0.13	-0.16427	2	-0.13	0.4	124	2	7.2	23568.7	1	44	1	4	1	5	23849.4	23568.7	1	71	3	34.2	4	3	1	26.9644	2	0	2
43833	0.6	2.9	0.9	11.6	4.466	19	19	2.495	0.385	1	0.39	2.47449	4	2.53	3	2.42	28.942	4	31.37	0.265083	4	0.3	-0.171127	2	-0.13	0.5	88	1	9.5	42501.5	0	77	3	5	1	4.75	41383.7	42501.5	1	66	1	36.37	4	1	1	29.8091	2	0	2
43834	0.6	3	0.7	9	4.62	20.88	20.88	3.441	0.513333	3	0.52	2.44626	4	2.53	3	2.42	30.969	4	31.37	-0.0846577	2	-0.13	-0.0169876	3	0.04	2	98	2	6.2	84732.2	0	31	3	4	1	3.57	76606	84732.2	1	67	3	34.65	4	1	1	15.7059	1	0	1
43836	0.6	3.3	0.9	11.6	5.082	21.29	21.29	0.766	0.438103	2	0.46	1.29363	1	1.08	1	1.21	8.8856	1	7.58	0.0903176	3	0.046	-0.0839112	2	-0.13	0.3	95	1	8.4	25832.3	0	52	4	5	1	5	23942.5	25832.3	2	72	3	24.22	2	1	0	24.8409	2	0	1
43839	0.6	2.7	1	12.9	4.158	0.43	0.43	1.589	0.322326	1	0.39	2.19815	3	2.01	3	2.42	20.4981	3	18.93	0.334156	4	0.3	-0.366284	1	-0.322	0.3	76	1	9.8	56064.4	1	67	3	4	3		53784.2	56064.4	1	65	1	21.53	2	2	0	49.6818	3	1	1
43840	0.6	2.8	0.8	10.3	4.312	37.99	37.99	1.524	0.418641	1	0.39	1.80669	2	1.62	2	1.81	15.6972	3	18.93	-0.0571783	3	0.046	-0.324927	1	-0.322	0.3	91	1	8.2	50332.3	1	80	3	1	2	0.77	46088.5	50332.3	2	60	.	26.05	3	1	1	28.1263	2	0	1
43841	0.6	2.5	1.1	14.2	3.85	0.92	0.92	1.402	0.271127	1	0.39	2.2478	4	2.53	3	2.42	19.9084	3	18.93	0.398787	4	0.3	-0.459892	1	-0.322	0.1	67	1	8.4	36128.6	1	74	3	5	1	4.6	37167.1	36128.6	2	67	1		.	2	1	25.482	2	0	1
43843	0.6	3.1	0.7	9	4.774	8.17	8.17	1.896	0.530444	3	0.52	1.85025	3	2.01	2	1.81	17.064	3	18.93	-0.239449	1	-0.337	-0.106769	2	-0.13	1.3	112	2	5.5	70522.7	1	61	3	4	1		59356.4	70522.7	1	60	1	30.69	4	1	0	31.0111	3	1	2
43844	0.6	3.5	0.8	10.3	5.39	26.04	26.04	3.024	0.523301	3	0.52	2.49193	4	2.53	3	2.42	31.1472	4	31.37	0.09501	3	0.046	0.275815	4	0.28	3.4	104	2	6.1	57266.1	1	36	5	5	1	5	55981.8	57266.1	1	70	3	19.16	2	3	1	31.6521	3	1	2
43847	0.6	2.5	0.7	9	3.85	21.82	21.82	4.434	0.427778	1	0.39	2.6998	4	2.53	3	2.42	39.906	4	31.37	0.00491262	3	0.046	-0.165203	2	-0.13	0.5	102	2	6.4	7921.35	1	65	1	2	3	1.22	7480.95	7921.35	1	71	3	33.47	4	2	1	21.1148	2	0	1
43848	3.4	4	0.8	10.3	6.16	9.15	9.15	1.666	0.598058	4	0.6	1.89578	3	2.01	2	1.81	17.1598	3	18.93	-0.042722	3	0.046	0.370682	4	0.28	1.7	117	2	9.6	17910.3	0	44	1	3	1	1.4	17437	17910.3	1	59	3	26.36	3	1	0	19.9128	1	0	2
43850	0.6	4	0.9	11.6	6.16	1.77	1.77	0.599	0.531034	3	0.52	1.04771	1	1.08	1	1.21	6.9484	1	7.58	0.0741678	3	0.046	0.264431	4	0.28	0.4	113	2	8	32582.3	0	25	1	2	6	1.22	31733.9	32582.3	1	69	3	29.86	3	1	0	15.4254	1	0	2
43852	0.6	3.4	1	12.9	5.236	43.64	43.64	1.474	0.405891	1	0.39	2.12303	3	2.01	3	2.42	19.0146	3	18.93	0.322469	4	0.3	0.0541461	3	0.04	0.5	93	1	8.2	21104.3	1	52	4	2	5	0.52	20683.8	21104.3	1	59	2	50.47	4	1	1	10.0165	1	0	1
43853	0.6	3	0.8	10.3	4.62	7.2	7.2	1.397	0.448544	2	0.46	1.71968	2	1.62	2	1.81	14.3891	2	12.94	-0.0700543	2	-0.13	-0.222612	1	-0.322	0.4	106	2	10.4	13642	0	77	2	1	1	1.46	11715.4	13642	1	72	3	29.09	3	2	1	23.1982	2	0	1
43857	2.4	3.3	0.7	9	5.082	16.7	16.7	2.379	0.564667	4	0.6	2.07718	3	2.01	2	1.81	21.411	3	18.93	-0.190082	2	-0.13	0.0790589	3	0.04	2.2	168	3	11.1	16879.2	1	48	1	1	6	1.21	16631	16879.2	1	65	3	33.11	4	3	1	12.5407	1	0	2
43859	0.6	2.7	0.7	9	4.158	12.58	12.58	2.242	0.462	2	0.46	2.01787	3	2.01	2	1.81	20.178	3	18.93	-0.204056	2	-0.13	-0.299544	1	-0.322	2.6	100	2	9.9	8711.44	0	79	3	2	1	0.8	8872.86	8711.44	1	67	3	33.46	4	2	1	45.2746	3	1	2
43861	1.7	2.8	0.5	6.5	4.312	3.98	3.98	8.151	0.663385	4	0.6	2.97239	4	2.53	3	2.42	52.9815	4	31.37	-0.0163403	3	0.046	0.165964	4	0.28	577.5	97	1	5.5	50332.3	1	80	3	4	2	1.92	46088.5	50332.3	2	60	2	28.86	3	1	1	23.9995	2	0	1
43862	0.6	3.8	0.9	11.6	5.852	8.62	8.62	0.935	0.504483	3	0.52	1.49299	2	1.62	1	1.21	10.846	2	12.94	0.106884	3	0.046	0.224739	4	0.28	6.2	132	2	8	18743.6	0	53	4	3	1	1.99	19030	18743.6	1	68	1	30.45	4	2	1	9.37544	1	0	2
43864	0.6	3	0.9	11.6	4.62	3.45	3.45	2.946	0.398276	1	0.39	2.64065	4	2.53	3	2.42	34.1736	4	31.37	0.310422	4	0.3	-0.0652772	2	-0.13	0.4	114	2	13.7	23114.1	1	65	3	3	1	1.46	22473.4	23114.1	1	67	1	23.18	2	2	0	45.2746	3	1	2
43867	0.6	3.3	0.8	10.3	5.082	3.71	3.71	1.045	0.493398	3	0.52	1.42937	2	1.62	1	1.21	10.7635	2	12.94	-0.105367	2	-0.13	-0.0564544	2	-0.13	1.3	96	1	9.3	20384.3	0	63	3	3	1	1.02	16338.9	20384.3	1	61	3	27.14	3	1	1	33.976	3	1	2
43868	0.6	2.9	0.7	9	4.466	17.52	17.52	3.606	0.496222	3	0.52	2.4931	4	2.53	3	2.42	32.454	4	31.37	-0.0690227	2	-0.13	-0.0618635	2	-0.13	0.1	122	2	9.7	18105	1	26	2	2	3	1.75	17459.9	18105	1	64	3	34.87	4	3	0	33.8958	3	1	2
43871	0.6	3	0.8	10.3	4.62	9.34	9.34	1.21	0.448544	2	0.46	1.57597	2	1.62	2	1.81	12.463	2	12.94	-0.0888931	2	-0.13	-0.241451	1	-0.322	0.7	93	1	5.8	22837.2	1	58	4	5	1	5	22428.7	22837.2	1	59	2	31.43	4	1	0	28.2465	2	0	2
43874	0.6	3.3	0.7	9	5.082	10.06	10.06	0.617	0.564667	4	0.6	0.727614	1	1.08	1	1.21	5.553	1	7.58	-0.367472	1	-0.337	-0.0983317	2	-0.13	0.4	127	2	8.5	36658.9	0	26	2	3	1	1.95	35139.3	36658.9	2	65	3	29.82	3	1	0	27.3651	2	0	2
43877	0.6	2.6	0.9	11.6	4.004	0.45	0.45	0.836	0.345172	1	0.39	1.38107	1	1.08	1	1.21	9.6976	1	7.58	0.0971539	3	0.046	-0.482555	1	-0.322	0.2	78	1	8.3	26446.2	0	80	3	4	2	5	26158.4	26446.2	2	70	2	30.73	4	2	0	24.8409	2	0	1
43885	6.4	3.4	0.7	9	5.236	7.69	7.69	1.143	0.581778	4	0.6	1.34416	1	1.08	1	1.21	10.287	1	7.58	-0.315829	1	-0.337	0.0207995	3	0.04	0.1	111	2	8.6	24323.1	0	22	1	3	5	2.35	23728.6	24323.1	1	64	3	22.19	2	3	1	33.0545	3	1	2
43886	0.6	3.8	0.8	10.3	5.852	18.2	18.2	0.486	0.568155	4	0.6	0.663803	1	1.08	1	1.21	5.0058	1	7.58	-0.159763	2	-0.13	0.181233	4	0.28	0.7	133	2	6.5	23582.7	1	22	1	2	6	0.58	23350.3	23582.7	1	69	1	37.94	4	3	1	35.9793	3	1	2
43887	0.6	3.3	1.2	15.5	5.082	163.46	163.46	3.404	0.327871	1	0.39	3.3097	4	2.53	3	2.42	52.762	4	31.37	0.631276	4	0.3	0.180942	4	0.28	0.2	104	2	10	12071.3	1	80	1	1	2	1.86	10060.8	12071.3	1	66	1	21.64	2	1	1	18.0698	1	0	2
43888	3.9	3.1	0.7	9	4.774	6.75	6.75	1.203	0.530444	3	0.52	1.39532	1	1.08	1	1.21	10.827	2	12.94	-0.309823	1	-0.337	-0.177143	2	-0.13	0.7	100	2	8.8	24265.3	1	43	2	1	1		23908.5	24265.3	1	72	.	23.88	2	1	1	23.1982	2	0	2
43889	0.6	3.8	0.8	10.3	5.852	20.1	20.1	4.926	0.568155	4	0.6	2.97988	4	2.53	3	2.42	50.7378	4	31.37	0.264841	4	0.3	0.605837	4	0.28	1.2	147	2	8.4	82417	0	27	3	3	6	1.96	81508.5	82417	1	73	1	40.49	4	1	0	25.1614	2	0	2
43892	0.6	3.5	0.7	9	5.39	3.02	3.02	0.557	0.598889	4	0.6	0.62531	1	1.08	1	1.21	5.013	1	7.58	-0.373225	1	-0.337	0.0278076	3	0.04	0.2	96	1	6	30172.6	0	35	1	1	1	1.81	29230.6	30172.6	2	66	3	33.79	4	3	1	12.0198	1	0	2
43893	0.6	3.1	1.3	16.8	4.774	8.07	8.07	0.775	0.284167	1	0.39	2.00471	3	2.01	2	1.81	13.02	2	12.94	0.375462	4	0.3	-0.219495	2	-0.13	0.5	105	2	11.1	24122.1	1	45	4	4	4	1.69	24223.3	24122.1	1	68	1	39.41	4	1	1	12.3804	1	0	1
43895	0.6	3.2	0.6	7.7	4.928	17.82	17.82	1.574	0.64	4	0.6	1.48927	2	1.62	1	1.21	12.1198	2	12.94	-0.427659	1	-0.337	-0.0718378	2	-0.13	1	146	2	8.6	112349	1	50	3	4	6	5	108025	112349	2	72	3	36.39	4	2	0	32.8541	3	1	1
43902	10	2.9	0.7	9	4.466	0.19	0.19	1.6	0.496222	3	0.52	1.6805	2	1.62	2	1.81	14.4	2	12.94	-0.269676	1	-0.337	-0.262517	1	-0.322	9.4	88	1	6.1	65251.7	1	41	3	5	1	0.58	65721.7	65251.7	1	60	3	19.58	2	2	0	25.2416	2	0	2
43903	0.6	2.2	0.7	9	3.388	8.78	8.78	1.714	0.376444	1	0.39	1.74933	2	1.62	2	1.81	15.426	2	12.94	-0.258053	1	-0.337	-0.492385	1	-0.322	0.1	52	1	7.6	11141.2	0	80	3	5	4	1.67	11020	11141.2	2	60	3	21.3	2	2	1	36.8607	3	1	1
43904	0.6	3	0.9	11.6	4.62	7.74	7.74	2.701	0.398276	1	0.39	2.55382	4	2.53	3	2.42	31.3316	4	31.37	0.285912	4	0.3	-0.0897868	2	-0.13	0.7	110	2	9.4	12248.2	0	70	3	2	1	0.97	10621.8	12248.2	2	60	3	25.44	3	1	1	29.769	2	0	1
43905	0.6	2.7	0.6	7.7	4.158	18.08	18.08	3.393	0.54	3	0.52	2.25736	4	2.53	3	2.42	26.1261	4	31.37	-0.24459	1	-0.337	-0.184742	2	-0.13	2.1	94	1	7.3	31659.8	1	73	3	5	1	2.64	32569.8	31659.8	2	62	3	34.2	4	1	1	33.8958	3	1	2
43906	62.9	2.5	0.7	9	3.85	0.07	0.07	2.663	0.427778	1	0.39	2.18995	3	2.01	3	2.42	23.967	4	31.37	-0.161286	2	-0.13	-0.331401	1	-0.322	45.9	84	1	8.4	6660.03	0	68	4	2	1	1.42	6302.97	6660.03	1	64	2	43.69	4	2	1	19.8727	1	0	1
43908	0.6	2.8	0.8	10.3	4.312	6.94	6.94	2.291	0.418641	1	0.39	2.21434	3	2.01	3	2.42	23.5973	4	31.37	0.0211749	3	0.046	-0.246574	1	-0.322	0.5	82	1	7.3	143538	1	55	3	4	1	5	135815	143538	1	71	.	23.96	2	2	0	34.8174	3	1	2
43909	16.4	3.2	0.7	9	4.928	9.4	9.4	5.933	0.547556	3	0.52	2.99103	4	2.53	3	2.42	53.397	4	31.37	0.114463	3	0.046	0.314948	4	0.28	112.5	101	2	8.5	26785.2	0	36	5	5	1	0.45	26106.1	26785.2	2	66	3	30.53	4	3	0	14.4238	1	0	2
43910	93.2	3.8	0.7	9	5.852	0.22	0.22	1.902	0.650222	4	0.6	1.85341	3	2.01	2	1.81	17.118	3	18.93	-0.238836	2	-0.13	0.322389	4	0.28	59.6	116	2	6	15708.1	0	53	1	1	1	1.16	15233	15708.1	1	71	3	28.2	3	2	1	35.8591	3	1	2
43911	0.6	3.3	0.8	10.3	5.082	20.8	20.8	2.98	0.493398	3	0.52	2.47727	4	2.53	3	2.42	30.694	4	31.37	0.0906549	3	0.046	0.139567	3	0.04	0.4	123	2	9.3	20802.2	0	60	3	4	3	0.29	21262.1	20802.2	2	59	3	28.58	3	3	1	10.938	1	0	1
43912	10.7	4	0.9	11.6	6.16	0.14	0.14	1.828	0.531034	3	0.52	2.16342	3	2.01	3	2.42	21.2048	3	18.93	0.196964	4	0.3	0.387228	4	0.28	6.6	136	2	6.7	24672.6	1	21	1	2	5	0.48	23373.2	24672.6	1	66	.	32.87	4	3	1	26.8442	2	0	2
43914	0.6	3.2	0.7	9	4.928	8.49	8.49	1.698	0.547556	3	0.52	1.73995	2	1.62	2	1.81	15.282	2	12.94	-0.259686	1	-0.337	-0.0592009	2	-0.13	1.3	127	2	7.7	11404.7	1	54	2	4	6	0.69	11540.5	11404.7	2	62	1	33.47	4	1	1	16.9079	1	0	1
43916	70.3	2.9	0.6	7.7	4.466	1.97	1.97	22.133	0.58	4	0.6	4.13272	4	2.53	3	2.42	170.424	4	31.37	0.11526	3	0.046	0.277756	4	0.28	423.5	139	2	7.6	31151.6	1	55	3	2	1	2.14	31250.9	31151.6	2	59	1	24.31	2	3	1	18.2701	1	0	2
43920	0.6	3.2	0.7	9	4.928	5.8	5.8	1.042	0.547556	3	0.52	1.25164	1	1.08	1	1.21	9.378	1	7.58	-0.325893	1	-0.337	-0.125408	2	-0.13	0.5	105	2	5.6	25351.9	1	43	4	5	3	3.69	25458.2	25351.9	2	68	3	27.12	3	1	0	17.9095	1	0	1
43923	1.9	3.3	0.8	10.3	5.082	2.96	2.96	1.224	0.493398	3	0.52	1.58747	2	1.62	2	1.81	12.6072	2	12.94	-0.0874884	2	-0.13	-0.0385763	3	0.04	0.5	114	2	8.7	9790.19	0	67	1	1	1	0.91	8842.52	9790.19	1	66	2	28.61	3	1	0	20.5138	2	0	2
43926	0.6	3.2	1	12.9	4.928	8.55	8.55	2.024	0.382016	1	0.39	2.44013	4	2.53	3	2.42	26.1096	4	31.37	0.378601	4	0.3	-0.0258655	3	0.04	1.3	118	2	8.2	32632.2	0	71	3	4	5	1.42	31403.9	32632.2	1	68	3	24.42	2	1	1	29.4084	2	0	2
43932	0.6	2.8	0.7	9	4.312	15.17	15.17	1.093	0.479111	2	0.46	1.29943	1	1.08	1	1.21	9.837	1	7.58	-0.320819	1	-0.337	-0.368339	1	-0.322	0.4	96	1	7.2	23417.3	0	27	4	3	6	2.12	22789.3	23417.3	1	74	1	34.37	4	1	1	8.65426	1	0	2
43934	0.6	2.5	0.7	9	3.85	6.49	6.49	3.634	0.427778	1	0.39	2.50083	4	2.53	3	2.42	32.706	4	31.37	-0.0663957	2	-0.13	-0.236511	1	-0.322	0.8	79	1	6.4	19428.8	0	80	3	3	1	5	17222.4	19428.8	1	70	2	33.7	4	1	1	25.9628	2	0	2
43935	0.6	3.5	0.8	10.3	5.39	19.79	19.79	2.919	0.523301	3	0.52	2.45659	4	2.53	3	2.42	30.0657	4	31.37	0.0845966	3	0.046	0.265401	4	0.28	0.6	118	2	9.1	86666.7	1	29	3	4	6	1.76	85928.6	86666.7	1	60	.	31.08	4	1	0	23.8393	2	0	2
43937	0.6	2.7	1	12.9	4.158	13.37	13.37	0.815	0.322326	1	0.39	1.53048	2	1.62	1	1.21	10.5135	2	12.94	0.256681	4	0.3	-0.443758	1	-0.322	0.7	95	1	9	30886.5	1	47	3	1	1	1.61	29253.3	30886.5	1	61	1	24.9	2	3	1	60.099	3	1	2
43939	0.6	3.5	0.7	9	5.39	13.57	13.57	2.344	0.598889	4	0.6	2.06236	3	2.01	2	1.81	21.096	3	18.93	-0.193648	2	-0.13	0.207385	4	0.28	1.5	127	2	8.3	24316.4	0	35	2	2	5	1.69	23923.9	24316.4	1	62	1	36.75	4	1	1	13.5022	1	0	2
43942	0.6	3.4	0.7	9	5.236	6.6	6.6	2.427	0.581778	4	0.6	2.09716	3	2.01	3	2.42	21.843	3	18.93	-0.185196	2	-0.13	0.151433	4	0.28	0.3	124	2	8	54330.4	0	62	3	4	1	5	55531.6	54330.4	1	67	1	31.22	4	3	0	45.6752	3	1	2
43944	3	3.5	0.9	11.6	5.39	3.25	3.25	1.084	0.464655	2	0.46	1.64086	2	1.62	2	1.81	12.5744	2	12.94	0.121654	3	0.046	0.0793177	3	0.04	142.4	121	2	7.6	43985.1	1	34	2	1	1	1.75	43296.5	43985.1	1	65	1	29.01	3	1	1	3.49776	1	0	2
43945	90	4.1	0.6	7.7	6.314	0.23	0.23	7.375	0.82	4	0.6	3.03375	4	2.53	3	2.42	56.7875	4	31.37	0.03153	3	0.046	0.846613	4	0.28	#NULL!	176	3	10.3	10074.2	0	70	3	3	1	2.86	9935.27	10074.2	2	59	3	31.12	4	1	1	23.1581	2	0	1
43949	0.6	3.8	0.8	10.3	5.852	21.26	21.26	3.52	0.568155	4	0.6	2.64381	4	2.53	3	2.42	36.256	4	31.37	0.143089	3	0.046	0.484085	4	0.28	0.2	152	2	7.7	18373.6	0	41	2	3	6		17743.8	18373.6	2	62	2	40.72	4	3	0	12.14	1	0	2
43954	0.6	2.6	0.7	9	4.004	16.85	16.85	1.28	0.444889	2	0.46	1.45736	2	1.62	1	1.21	11.52	2	12.94	-0.302088	1	-0.337	-0.438428	1	-0.322	1.2	119	2	6.6	24592.9	0	21	4	2	6	0.81	24515.3	24592.9	2	67	3	20.67	2	3	0	5.68937	1	0	2
43955	0.6	2.8	0.8	10.3	4.312	16.82	16.82	0.892	0.418641	1	0.39	1.27106	1	1.08	1	1.21	9.1876	1	7.58	-0.120492	2	-0.13	-0.38824	1	-0.322	0.4	128	2	8.9	15251.6	1	27	1	2	5	0.87	15101.3	15251.6	1	70	3	26.15	3	1	1	18.8711	1	0	2
43956	3.5	3	0.9	11.6	4.62	2.56	2.56	1.341	0.398276	1	0.39	1.85362	3	2.01	2	1.81	15.5556	2	12.94	0.147429	3	0.046	-0.228271	1	-0.322	0.5	101	2	8.7	30561.9	1	80	5	1	2	1.39	27491.6	30561.9	1	73	.	18.07	1	1	1	45.2746	3	1	1
43957	0.6	3.5	0.8	10.3	5.39	4.89	4.89	1.685	0.523301	3	0.52	1.90712	3	2.01	2	1.81	17.3555	3	18.93	-0.0407839	3	0.046	0.140021	3	0.04	2.3	134	2	8.7	22712.4	0	44	2	5	3		20643.6	22712.4	2	71	1	28.83	3	1	0	24.7207	2	0	2
43959	0.6	3.1	0.7	9	4.774	3.55	3.55	1.909	0.530444	3	0.52	1.85708	3	2.01	2	1.81	17.181	3	18.93	-0.238119	2	-0.13	-0.105439	2	-0.13	163.7	109	2	6.7	120349	1	57	3	3	2	3.37	120732	120349	2	61	3	24.18	2	2	0	27.0045	2	0	2
43962	0.6	3.4	0.8	10.3	5.236	19.6	19.6	7.309	0.50835	3	0.52	3.37446	4	2.53	3	2.42	75.2827	4	31.37	0.404459	4	0.3	0.520859	4	0.28	0.9	129	2	6.8	27640.9	0	74	3	3	1	2.19	28153.1	27640.9	1	67	3	27.59	3	2	1	46.8772	3	1	2
43963	0.6	3	1.2	15.5	4.62	2.61	2.61	0.584	0.298065	1	0.39	1.5469	2	1.62	1	1.21	9.052	1	7.58	0.348834	4	0.3	-0.30297	1	-0.322	0.5	94	1	8.5	45955.7	0	31	3	5	1	5	45593.6	45955.7	1	70	3	29.28	3	1	0	23.7992	2	0	2
43966	0.6	2.8	0.7	9	4.312	38.86	38.86	4.419	0.479111	2	0.46	2.69641	4	2.53	3	2.42	39.771	4	31.37	0.00364902	3	0.046	-0.0438712	3	0.04	1	101	2	6.9	30970	1	71	3	3	1	2.67	31860.2	30970	1	61	2	19.53	2	1	0	25.0413	2	0	2
43968	0.6	2.8	0.8	10.3	4.312	7.94	7.94	3.267	0.418641	1	0.39	2.56922	4	2.53	3	2.42	33.6501	4	31.37	0.118815	3	0.046	-0.148934	2	-0.13	1.8	104	2	9	22182.1	0	52	3	4	3	1.01	19915	22182.1	2	63	2	25.03	3	2	1	17.7893	1	0	1
43971	55.7	2.7	0.7	9	4.158	0.51	0.51	0.713	0.462	2	0.46	0.872226	1	1.08	1	1.21	6.417	1	7.58	-0.358202	1	-0.337	-0.45369	1	-0.322	11.4	110	2	8.9	158173	1	52	5	4	1	5	152084	158173	2	65	1	24.92	2	1	1	30.931	3	1	2
43973	0.6	3.5	0.8	10.3	5.39	12.34	12.34	3.525	0.523301	3	0.52	2.64523	4	2.53	3	2.42	36.3075	4	31.37	0.143563	3	0.046	0.324367	4	0.28	0.5	120	2	8	25381.7	0	44	1	2	2	2.34	24613.9	25381.7	1	71	3	32.92	4	1	0	28.2465	2	0	2
43976	0.6	2.4	0.7	9	3.696	5.53	5.53	2.682	0.410667	1	0.39	2.19706	3	2.01	3	2.42	24.138	4	31.37	-0.159371	2	-0.13	-0.356596	1	-0.322	0.3	85	1	8.1	8866.48	1	60	1	2	1	2.86	8975.58	8866.48	2	65	1	33.61	4	1	1	14.9446	1	0	2
43977	0.6	2.7	0.8	10.3	4.158	17.71	17.71	1.19	0.403689	1	0.39	1.5593	2	1.62	2	1.81	12.257	2	12.94	-0.0908979	2	-0.13	-0.406614	1	-0.322	0.5	92	1	7.1	26827.6	1	62	3	2	1	0.84	24081	26827.6	1	61	1	26.06	3	3	1	30.0495	3	1	1
43980	0.6	3.7	0.8	10.3	5.698	6.46	6.46	1.415	0.553204	4	0.6	1.73248	2	1.62	2	1.81	14.5745	2	12.94	-0.068233	2	-0.13	0.225905	4	0.28	0.3	113	2	6.9	15708.1	0	53	1	2	1	0.7	15233	15708.1	1	71	3	26.57	3	2	1	29.2482	2	0	2
43986	0.6	2.9	0.7	9	4.466	7.04	7.04	1.298	0.496222	3	0.52	1.47132	2	1.62	1	1.21	11.682	2	12.94	-0.300276	1	-0.337	-0.293117	1	-0.322	0.3	109	2	7.3	25649.9	1	23	4	4	6	2.12	24837	25649.9	1	74	3	32.18	4	1	1	12.7009	1	0	2
43991	13.1	2.8	0.7	9	4.312	0.25	0.25	2.687	0.479111	2	0.46	2.19893	3	2.01	3	2.42	24.183	4	31.37	-0.158867	2	-0.13	-0.206387	2	-0.13	3.4	111	2	7.9	9563.87	1	61	2	1	4	1.05	8735.04	9563.87	2	65	3	41.43	4	1	1	14.0632	1	0	2
43992	0.6	3.4	0.9	11.6	5.236	36.51	36.51	1.145	0.451379	2	0.46	1.6956	2	1.62	2	1.81	13.282	2	12.94	0.12774	3	0.046	0.0209994	3	0.04	1.3	126	2	10.5	22359.6	1	21	1	4	5	2.49	22139.3	22359.6	1	66	2	31.32	4	1	1	17.1883	1	0	2
43994	0.6	2.7	0.7	9	4.158	10.21	10.21	1.924	0.462	2	0.46	1.86491	3	2.01	2	1.81	17.316	3	18.93	-0.236584	2	-0.13	-0.332072	1	-0.322	0.9	74	1	5.3	109817	0	46	3	3	3	4.62	109838	109817	2	60	2	24.67	2	3	1	29.0879	2	0	1
43997	0.6	3.2	0.9	11.6	4.928	6.99	6.99	3.008	0.424828	1	0.39	2.66148	4	2.53	3	2.42	34.8928	4	31.37	0.316569	4	0.3	0.0736843	3	0.04	0.3	98	2	9.6	5920.81	0	60	2	5	3	2.14	5811.14	5920.81	2	62	1	31.09	4	1	1	35.5385	3	1	1
43999	0.6	3.6	1.1	14.2	5.544	10.95	10.95	3.458	0.390423	1	0.39	3.15059	4	2.53	3	2.42	49.1036	4	31.37	0.605529	4	0.3	0.377665	4	0.28	299.1	115	2	7.9	15828.1	1	51	1	2	1	0.48	15324.1	15828.1	1	66	.		.	1	1	19.8727	1	0	2
44005	1.5	3.3	0.8	10.3	5.082	5.35	5.35	2.569	0.493398	3	0.52	2.32887	4	2.53	3	2.42	26.4607	4	31.37	0.0494437	3	0.046	0.0983559	3	0.04	850	95	1	8.4	17661.2	1	22	1	1	1	2.33	17027.2	17661.2	1	65	.	23.88	2	3	1	27.0045	2	0	2
44008	0.6	2.9	1.1	14.2	4.466	16.99	16.99	0.293	0.314507	1	0.39	0.682317	1	1.08	1	1.21	4.1606	1	7.58	0.290426	4	0.3	-0.390979	1	-0.322	7.7	77	1	8.2	24964.9	0	39	2	4	1	2.12	24562	24964.9	2	63	3	38.51	4	1	0	21.5555	2	0	2
44010	27.6	3.4	0.7	9	5.236	0.76	0.76	2.337	0.581778	4	0.6	2.05937	3	2.01	2	1.81	21.033	3	18.93	-0.194361	2	-0.13	0.142267	3	0.04	122.7	129	2	8.3	9232.89	1	72	1	1	1	1.42	8773.91	9232.89	2	72	1	33.93	4	1	1	14.9046	1	0	1
44011	0.6	2.9	0.7	9	4.466	21.52	21.52	1.301	0.496222	3	0.52	1.47363	2	1.62	1	1.21	11.709	2	12.94	-0.299974	1	-0.337	-0.292815	1	-0.322	0.8	137	2	7.5	20677.7	1	36	4	4	1	5	20445.9	20677.7	2	70	.	22.75	2	1	1	11.2585	1	0	2
44012	0.6	2.9	0.6	7.7	4.466	26.62	26.62	4.848	0.58	4	0.6	2.61422	4	2.53	3	2.42	37.3296	4	31.37	-0.116785	2	-0.13	0.0457104	3	0.04	110.6	162	2	9	24637.8	1	48	3	3	1	1.41	24175.3	24637.8	2	63	2	35.13	4	2	1	36.1395	3	1	2
44013	0.6	2.9	0.7	9	4.466	17.88	17.88	2.896	0.496222	3	0.52	2.27383	4	2.53	3	2.42	26.064	4	31.37	-0.137922	2	-0.13	-0.130763	2	-0.13	0.2	107	2	6.1	96661.9	1	51	3	3	1		92580.3	96661.9	2	64	3	25.57	3	3	1	50.8838	3	1	2
44016	0.6	3.5	0.8	10.3	5.39	17.66	17.66	1.929	0.523301	3	0.52	2.04235	3	2.01	2	1.81	19.8687	3	18.93	-0.0158445	3	0.046	0.16496	4	0.28	0.3	131	2	7.6	28753	0	44	3	3	1	0.52	27597.2	28753	1	67	2	29.8	3	3	1	21.7558	2	0	2
44021	0.6	2.9	0.9	11.6	4.466	17.72	17.72	1.34	0.385	1	0.39	1.85287	3	2.01	2	1.81	15.544	2	12.94	0.147328	3	0.046	-0.288882	1	-0.322	0.2	111	2	10	31835.1	1	71	3	3	1	3.65	32611.7	31835.1	1	65	1	24.76	2	2	0	25.482	2	0	1
44022	0.6	2.7	0.9	11.6	4.158	29.17	29.17	0.703	0.358448	1	0.39	1.2078	1	1.08	1	1.21	8.1548	1	7.58	0.084198	3	0.046	-0.454659	1	-0.322	0.2	124	2	7.3	25439.5	1	44	4	5	1	1.45	24997.1	25439.5	1	64	3	27.3	3	2	0	25.8826	2	0	1
44027	0.6	3.2	1	12.9	4.928	58.57	58.57	0.53	0.382016	1	0.39	1.10017	1	1.08	1	1.21	6.837	1	7.58	0.229148	4	0.3	-0.175319	2	-0.13	0.3	118	2	7.9	30785.7	0	76	3	1	1	3.65	31035.5	30785.7	1	59	2	26.28	3	2	1	12.2602	1	0	2
44032	0.6	2.8	0.8	10.3	4.312	15.42	15.42	2.015	0.418641	1	0.39	2.08597	3	2.01	3	2.42	20.7545	3	18.93	-0.0070431	3	0.046	-0.274792	1	-0.322	0.5	126	2	6.9	24647.1	1	47	4	4	3	3.58	23833.9	24647.1	1	74	3	38.43	4	2	0	24.6807	2	0	1
44033	0.6	2.9	0.9	11.6	4.466	10.8	10.8	1.747	0.385	1	0.39	2.1181	3	2.01	3	2.42	20.2652	3	18.93	0.188686	4	0.3	-0.247524	1	-0.322	0.3	100	2	7.7	53808.3	1	47	3	5	1	5	52317.2	53808.3	2	66	3	23.49	2	1	1	15.9463	1	0	1
44034	0.6	2.8	0.7	9	4.312	11.65	11.65	2.007	0.479111	2	0.46	1.90714	3	2.01	2	1.81	18.063	3	18.93	-0.22809	2	-0.13	-0.27561	1	-0.322	0.8	89	1	5.6	68461.6	1	49	3	5	1	5	68474.5	68461.6	1	70	3	19.64	2	2	0	31.9727	3	1	2
44035	0.6	2.7	0.8	10.3	4.158	6.73	6.73	1.406	0.403689	1	0.39	1.7261	2	1.62	2	1.81	14.4818	2	12.94	-0.0691438	2	-0.13	-0.38486	1	-0.322	0.2	102	2	6.8	24438.6	0	28	4	4	5	1.63	22789.3	24438.6	2	74	3	21.4	2	1	0	18.19	1	0	2
44039	0.6	3.4	0.9	11.6	5.236	15.6	15.6	2.752	0.451379	2	0.46	2.57253	4	2.53	3	2.42	31.9232	4	31.37	0.291041	4	0.3	0.1843	4	0.28	0.5	104	2	7.9	10500.3	1	57	2	1	1	0.87	10478.1	10500.3	1	62	2	52.59	4	1	1	18.6708	1	0	2
44040	0.6	3.1	0.8	10.3	4.774	6.45	6.45	0.879	0.463495	2	0.46	1.25638	1	1.08	1	1.21	9.0537	1	7.58	-0.12177	2	-0.13	-0.209318	2	-0.13	0.5	111	2	8.4	81406.8	0	42	5	3	1	0.98	79881	81406.8	1	62	1	27.9	3	1	1	15.9863	1	0	2
44041	0.6	2.8	0.7	9	4.312	13.64	13.64	2.579	0.479111	2	0.46	2.1579	3	2.01	3	2.42	23.211	3	18.93	-0.169772	2	-0.13	-0.217293	2	-0.13	0.3	87	1	7.1	7307.29	0	60	4	5	1	5	7322.99	7307.29	1	68	1	30.79	4	1	0	30.0495	3	1	1
44042	0.6	2.9	0.8	10.3	4.466	9.58	9.58	0.983	0.433592	2	0.46	1.3682	1	1.08	1	1.21	10.1249	1	7.58	-0.111515	2	-0.13	-0.324584	1	-0.322	0.9	85	1	6.1	10866.9	0	52	1	1	1	2.54	10271.1	10866.9	2	73	.	26.53	3	3	1	15.8661	1	0	2
44045	0.6	2.9	1	12.9	4.466	8.99	8.99	1.421	0.346202	1	0.39	2.08641	3	2.01	3	2.42	18.3309	3	18.93	0.317098	4	0.3	-0.280695	1	-0.322	0.1	97	1	7.6	48520.7	0	65	3	2	2	5	49593.5	48520.7	1	67	3	23.49	2	3	1	40.8673	3	1	2
44049	0.6	3.2	0.7	9	4.928	9.07	9.07	0.391	0.547556	3	0.52	0.271452	1	1.08	1	1.21	3.519	1	7.58	-0.38897	1	-0.337	-0.188485	2	-0.13	0.3	101	2	6.5	20621.5	0	30	4	3	6		19313.5	20621.5	1	64	3	29.67	3	3	1	22.0363	2	0	2
44050	0.6	4	0.8	10.3	6.16	1.12	1.12	0.464	0.598058	4	0.6	0.617479	1	1.08	1	1.21	4.7792	1	7.58	-0.16185	2	-0.13	0.251554	4	0.28	0.4	120	2	8	63853.2	1	20	3	2	6	0.1	59533.1	63853.2	1	61	2	22.15	2	3	0	32.774	3	1	2
44051	0.6	3.1	0.8	10.3	4.774	16	16	1.421	0.463495	2	0.46	1.73671	2	1.62	2	1.81	14.6363	2	12.94	-0.0676255	2	-0.13	-0.155174	2	-0.13	1.2	92	1	7.6	67623.9	0	32	3	2	1	4.14	64550.2	67623.9	1	68	3	23.98	2	1	0	18.8711	1	0	2
44053	0.6	2.6	0.7	9	4.004	65.85	65.85	2.138	0.444889	2	0.46	1.97037	3	2.01	2	1.81	19.242	3	18.93	-0.214686	2	-0.13	-0.351026	1	-0.322	0.8	74	1	6.8	31770.3	1	80	3	3	1	1.86	28968.6	31770.3	1	63	3	25.05	3	1	0	35.2981	3	1	1
44055	14.6	2.2	0.7	9	3.388	8.05	8.05	3.22	0.376444	1	0.39	2.37988	4	2.53	3	2.42	28.98	4	31.37	-0.105983	2	-0.13	-0.340315	1	-0.322	14.2	86	1	8.1	30434.2	1	80	3	1	2	2.27	26657.1	30434.2	2	62	.	33.49	4	1	1	8.09333	1	0	2
44057	5.4	2.7	0.7	9	4.158	5.65	5.65	7.361	0.462	2	0.46	3.2067	4	2.53	3	2.42	66.249	4	31.37	0.186312	4	0.3	0.0908244	3	0.04	129.9	108	2	7	74182.7	1	22	3	4	6	4.33	69372.8	74182.7	2	69	3	21.59	2	3	0	25.3217	2	0	2
44059	0.6	2.8	1	12.9	4.312	1.81	1.81	0.807	0.334264	1	0.39	1.52062	2	1.62	1	1.21	10.4103	2	12.94	0.2559	4	0.3	-0.396572	1	-0.322	0.6	80	1	10.1	91938.5	1	52	3	4	3	5	92231.5	91938.5	1	63	3	26.83	3	2	0	35.9793	3	1	2
44060	0.6	3.1	0.7	9	4.774	28.3	28.3	1.992	0.530444	3	0.52	1.89964	3	2.01	2	1.81	17.928	3	18.93	-0.229625	2	-0.13	-0.0969453	2	-0.13	0.3	82	1	6	72562.8	1	69	3	5	3	4.13	69611.6	72562.8	1	67	3	25.3	3	1	0	36.5001	3	1	1
44062	0.6	2.8	0.8	10.3	4.312	12.09	12.09	2.229	0.418641	1	0.39	2.1869	3	2.01	3	2.42	22.9587	3	18.93	0.0148443	3	0.046	-0.252904	1	-0.322	0.3	87	1	9.1	6792.13	0	77	1	1	1	1.04	6077.3	6792.13	1	60	2	31.56	4	2	1	19.7125	1	0	2
44063	0.6	3.2	0.7	9	4.928	83.12	83.12	1.523	0.547556	3	0.52	1.63118	2	1.62	2	1.81	13.707	2	12.94	-0.277508	1	-0.337	-0.0770234	2	-0.13	0.1	129	2	6.9	26223	1	40	3	3	4	4.19	26187	26223	1	67	2	32.59	4	2	1	12.4205	1	0	2
44064	1.9	3.3	0.7	9	5.082	0.46	0.46	1.359	0.564667	4	0.6	1.51725	2	1.62	1	1.21	12.231	2	12.94	-0.294123	1	-0.337	-0.024983	3	0.04	11.7	132	2	7.6	21460.6	1	27	1	3	5	0.46	21249.1	21460.6	2	70	3	24.29	2	1	1	16.988	1	0	2
44066	0.6	3.1	0.8	10.3	4.774	6.42	6.42	0.428	0.463495	2	0.46	0.536718	1	1.08	1	1.21	4.4084	1	7.58	-0.165255	2	-0.13	-0.252803	1	-0.322	1.4	118	2	7.6	16765.5	1	55	1	1	4	0.58	16965.2	16765.5	1	66	2	35.53	4	1	1	24.881	2	0	1
44067	0.6	3.1	0.7	9	4.774	14.16	14.16	0.499	0.530444	3	0.52	0.515351	1	1.08	1	1.21	4.491	1	7.58	-0.378756	1	-0.337	-0.246076	1	-0.322	0.4	134	2	11.1	26789	1	20	4	3	5		26937.6	26789	2	72	1	35.3	4	1	1	16.1065	1	0	2
44068	3.4	2.6	0.8	10.3	4.004	0.63	0.63	3.698	0.388738	1	0.39	2.69314	4	2.53	3	2.42	38.0894	4	31.37	0.159807	4	0.3	-0.196761	2	-0.13	472.9	97	1	7.8	6484.12	1	60	1	3	1	3.41	6653.46	6484.12	2	70	3	31.47	4	1	1	29.6488	2	0	1
44069	0.6	2.7	0.9	11.6	4.158	7.76	7.76	1.26	0.358448	1	0.39	1.79131	2	1.62	2	1.81	14.616	2	12.94	0.139269	3	0.046	-0.399588	1	-0.322	0.2	97	1	7.6	14315.1	1	76	4	3	2	3.32	12905.1	14315.1	1	68	3	32.29	4	1	0	25.522	2	0	2
44071	0.6	3.3	0.8	10.3	5.082	8.05	8.05	2.365	0.493398	3	0.52	2.24613	4	2.53	3	2.42	24.3595	4	31.37	0.0287206	3	0.046	0.0776328	3	0.04	0.5	134	2	8.9	98001.1	1	43	3	5	1	3.13	95285.3	98001.1	2	67	1	33.87	4	1	0	39.3047	3	1	1
44072	0.6	2.7	0.6	7.7	4.158	4.89	4.89	1.045	0.54	3	0.52	1.07967	1	1.08	1	1.21	8.0465	1	7.58	-0.480931	1	-0.337	-0.421083	1	-0.322	0.2	89	1	7.6	22368.1	1	54	4	5	1	3.49	21630.1	22368.1	1	63	1	22.25	2	1	0	34.7372	3	1	1
44073	0.6	3.2	1	12.9	4.928	14.09	14.09	2.123	0.382016	1	0.39	2.48788	4	2.53	3	2.42	27.3867	4	31.37	0.388731	4	0.3	-0.0157357	3	0.04	0.5	112	2	7.3	89720.6	0	34	3	3	5	4.33	87328.6	89720.6	2	61	1	28.77	3	3	0	36.7405	3	1	1
44074	0.6	3.8	0.9	11.6	5.852	11.04	11.04	0.942	0.504483	3	0.52	1.50045	2	1.62	1	1.21	10.9272	2	12.94	0.107575	3	0.046	0.22543	4	0.28	1.7	114	2	7.8	52377.3	0	22	3	2	5	0.71	50419.8	52377.3	2	66	3	31.66	4	1	1	29.0078	2	0	2
44081	0.6	3.2	0.9	11.6	4.928	16.79	16.79	0.613	0.424828	1	0.39	1.07081	1	1.08	1	1.21	7.1108	1	7.58	0.0755126	3	0.046	-0.167372	2	-0.13	1	86	1	7.4	83074.3	1	25	3	3	1	1.57	81665.5	83074.3	1	67	3	20.75	2	2	1	38.9842	3	1	2
44082	0.6	3.1	0.7	9	4.774	2.87	2.87	1.074	0.530444	3	0.52	1.28189	1	1.08	1	1.21	9.666	1	7.58	-0.322711	1	-0.337	-0.190031	2	-0.13	0.3	91	1	5.6	12503	0	80	3	5	1	1.17	12252.5	12503	1	60	3	31.69	4	1	1	30.2098	3	1	2
44084	0.6	3.5	1	12.9	5.39	3.63	3.63	1.212	0.417829	1	0.39	1.92732	3	2.01	2	1.81	15.6348	3	18.93	0.296031	4	0.3	0.0921123	3	0.04	0.3	117	2	8.2	21679.5	0	22	1	3	4		21719.9	21679.5	1	62	3	20.44	2	1	1	31.2114	3	1	2
44085	0.6	3.6	0.9	11.6	5.544	7.7	7.7	1.576	0.477931	2	0.46	2.01509	3	2.01	2	1.81	18.2816	3	18.93	0.17125	4	0.3	0.188581	4	0.28	1.3	135	2	8.3	29506	0	79	3	3	1	2.19	30052.8	29506	1	60	2	19.73	2	2	0	24.2399	2	0	1
44086	0.6	3.8	0.7	9	5.852	12.07	12.07	0.985	0.650222	4	0.6	1.19539	1	1.08	1	1.21	8.865	1	7.58	-0.331545	1	-0.337	0.22968	4	0.28	0.7	112	2	8.3	28135.7	0	50	4	3	3		26077.3	28135.7	2	66	3	34.42	4	1	0	15.5857	1	0	2
44088	2.1	2.8	0.7	9	4.312	6.86	6.86	0.392	0.479111	2	0.46	0.274007	1	1.08	1	1.21	3.528	1	7.58	-0.388876	1	-0.337	-0.436396	1	-0.322	6.5	102	2	7.4	11766.2	1	68	4	2	2	1.16	9544.76	11766.2	1	74	.	33.76	4	1	0	18.791	1	0	1
44091	0.6	2.9	0.5	6.5	4.466	2.9	2.9	0.733	0.687077	4	0.6	0.56364	1	1.08	1	1.21	4.7645	1	7.58	-0.586086	1	-0.337	-0.349102	1	-0.322	1.6	95	1	4.9	15426.2	1	49	2	1	3	0.87	15610	15426.2	1	62	1	29.89	3	1	1	26.2032	2	0	2
44092	0.6	2.5	0.9	11.6	3.85	6.14	6.14	0.769	0.331897	1	0.39	1.29754	1	1.08	1	1.21	8.9204	1	7.58	0.0906099	3	0.046	-0.522875	1	-0.322	0.3	70	1	8	28753	0	47	3	2	1	1.21	27597.2	28753	1	67	1	24.41	2	3	1	47.2779	3	1	1
44093	0.6	3.4	0.8	10.3	5.236	11.16	11.16	1.623	0.50835	3	0.52	1.86963	3	2.01	2	1.81	16.7169	3	18.93	-0.0471052	3	0.046	0.0692953	3	0.04	0.4	126	2	8.3	36049.1	1	36	3	4	3	1.82	36034.6	36049.1	1	64	3	39	4	3	1	23.9595	2	0	1
44095	0.6	3.6	0.7	9	5.544	6.16	6.16	1.147	0.616	4	0.6	1.34765	1	1.08	1	1.21	10.323	1	7.58	-0.315429	1	-0.337	0.145271	4	0.28	0.2	134	2	7.3	26383.4	1	24	4	3	5	1.63	26529.8	26383.4	2	68	1	31.5	4	1	1	9.61584	1	0	2
44096	4.3	3.1	0.6	7.7	4.774	9.11	9.11	2.765	0.62	4	0.6	2.05269	3	2.01	2	1.81	21.2905	3	18.93	-0.30636	1	-0.337	-0.0183435	3	0.04	0.9	101	2	6.9	7649.71	0	64	2	1	1	1.16	6909.24	7649.71	1	72	3	24.96	2	3	1	19.5923	1	0	2
44097	0.6	3.1	0.9	11.6	4.774	12.09	12.09	2.248	0.411552	1	0.39	2.37024	4	2.53	3	2.42	26.0768	4	31.37	0.239926	4	0.3	-0.0707632	2	-0.13	0.1	105	2	6.8	29588.8	0	70	3	5	1	3.57	30137	29588.8	2	63	3		.	1	0	33.2147	3	1	2
44098	0.6	3.2	0.8	10.3	4.928	8.62	8.62	1.014	0.478447	2	0.46	1.39925	1	1.08	1	1.21	10.4442	2	12.94	-0.108444	2	-0.13	-0.128187	2	-0.13	0.2	115	2	8.2	23260.8	0	34	3	3	1	1.09	23077.5	23260.8	2	64	3	21.06	2	3	0	31.572	3	1	2
44100	1.6	3.2	0.6	7.7	4.928	14.11	14.11	0.698	0.64	4	0.6	0.676114	1	1.08	1	1.21	5.3746	1	7.58	-0.514992	1	-0.337	-0.159171	2	-0.13	0.5	99	2	7.2	27692.6	1	27	4	4	5	3.65	26049.2	27692.6	2	60	3	27.11	3	3	0	24.6807	2	0	2
44104	0.6	2.3	0.8	10.3	3.542	44	44	5.302	0.343883	1	0.39	3.05343	4	2.53	3	2.42	54.6106	4	31.37	0.292772	4	0.3	-0.145807	2	-0.13	0.1	61	1	9.2	31636	1	80	3	4	1		28968.6	31636	1	63	2	32.07	4	1	0	25.3618	2	0	2
44108	0.6	2.6	0.8	10.3	4.004	23.62	23.62	1.458	0.388738	1	0.39	1.76242	2	1.62	2	1.81	15.0174	2	12.94	-0.0638769	2	-0.13	-0.420445	1	-0.322	54.6	77	1	5.8	30046.3	1	80	3	1	3	1.46	26131.2	30046.3	1	67	1	22.17	2	1	0	28.6472	2	0	1
44109	0.6	3.6	0.7	9	5.544	26.6	26.6	1.149	0.616	4	0.6	1.34939	1	1.08	1	1.21	10.341	1	7.58	-0.315229	1	-0.337	0.145471	4	0.28	0.5	114	2	5.2	25460.2	0	42	4	2	5	0.35	25280.9	25460.2	2	67	1	27.78	3	3	1	8.29366	1	0	2
44110	18.1	3.3	0.8	10.3	5.082	37.6	37.6	0.523	0.493398	3	0.52	0.737176	1	1.08	1	1.21	5.3869	1	7.58	-0.156243	2	-0.13	-0.107331	2	-0.13	0.7	157	2	12	31924.8	1	33	3	4	3	1.6	30805.7	31924.8	1	65	1	36.43	4	3	1	18.831	1	0	2
44112	0.6	3.5	0.8	10.3	5.39	11.87	11.87	1.516	0.523301	3	0.52	1.80143	2	1.62	2	1.81	15.6148	3	18.93	-0.057991	3	0.046	0.122814	3	0.04	0.3	118	2	9.1	20819.3	1	32	1	4	5	1.79	21046.9	20819.3	2	72	3	34.79	4	2	0	12.3804	1	0	1
44113	0.6	3.6	0.7	9	5.544	12.56	12.56	1.173	0.616	4	0.6	1.37006	1	1.08	1	1.21	10.557	2	12.94	-0.312829	1	-0.337	0.147872	4	0.28	0.5	106	2	5.8	15369.7	0	45	2	5	1	4.44	15096.8	15369.7	2	68	3	25.28	3	3	1	23.1181	2	0	2
44117	0.6	2.9	0.8	10.3	4.466	4.2	4.2	1.93	0.433592	2	0.46	2.04287	3	2.01	2	1.81	19.879	3	18.93	-0.0157421	3	0.046	-0.228811	1	-0.322	1	137	2	8.5	10520.6	1	67	4	2	2	1.46	10882.7	10520.6	1	59	1	24.19	2	1	1	29.3283	2	0	2
44120	#NULL!	2.6	1	12.9	4.004	0.07	0.07	0.616	0.310388	1	0.39	1.25054	1	1.08	1	1.21	7.9464	1	7.58	0.237383	4	0.3	-0.503908	1	-0.322	320.4	99	2	10.2	11204.3	1	71	2	5	1	0.88	8499.58	11204.3	2	60	1	35.59	4	1	1	27.6455	2	0	1
44121	0.6	3.9	0.9	11.6	6.006	10.21	10.21	1.731	0.517759	3	0.52	2.1089	3	2.01	3	2.42	20.0796	3	18.93	0.187052	4	0.3	0.344628	4	0.28	0.9	99	2	7	20242.2	0	33	3	3	3	0.7	20082.7	20242.2	2	60	3	28.97	3	3	1	29.4084	2	0	2
44123	0.6	2.5	0.8	10.3	3.85	15.47	15.47	2.174	0.373786	1	0.39	2.16192	3	2.01	3	2.42	22.3922	3	18.93	0.00922331	3	0.046	-0.38112	1	-0.322	0.1	92	1	9.1	34225.3	0	54	3	3	3	0.72	34162.8	34225.3	2	61	1	20.09	2	3	1	17.2284	1	0	2
44124	0.6	3	0.6	7.7	4.62	3.41	3.41	1.846	0.6	4	0.6	1.64867	2	1.62	2	1.81	14.2142	2	12.94	-0.3999	1	-0.337	-0.176894	2	-0.13	64.9	143	2	8	86839.4	1	37	3	5	1	3.15	81626.7	86839.4	1	61	2	22.44	2	2	1	26.8442	2	0	2
44126	0.6	3.1	0.8	10.3	4.774	14.39	14.39	1.662	0.463495	2	0.46	1.89337	3	2.01	2	1.81	17.1186	3	18.93	-0.0431299	3	0.046	-0.130678	2	-0.13	0.4	101	2	8.5	50486	0	60	3	5	6	5	49331	50486	1	63	3	31.87	4	3	1	15.5456	1	0	2
44128	0.6	2.9	0.8	10.3	4.466	6.14	6.14	0.839	0.433592	2	0.46	1.20981	1	1.08	1	1.21	8.6417	1	7.58	-0.125693	2	-0.13	-0.338762	1	-0.322	0.3	107	2	6.8	26383.4	1	29	4	2	5	2.73	26529.8	26383.4	2	68	1	21.68	2	1	1	15.3453	1	0	2
44129	0.6	3	0.9	11.6	4.62	13.12	13.12	1.709	0.398276	1	0.39	2.09611	3	2.01	3	2.42	19.8244	3	18.93	0.184806	4	0.3	-0.190893	2	-0.13	0.1	103	2	9.3	8851.82	1	51	2	4	1	1.66	8957.27	8851.82	1	60	3	26.19	3	1	1	30.4101	3	1	2
44131	113.7	3	0.7	9	4.62	3.8	3.8	1.575	0.513333	3	0.52	1.66476	2	1.62	2	1.81	14.175	2	12.94	-0.272221	1	-0.337	-0.204551	2	-0.13	0.4	111	2	6.9	87858.8	1	26	3	3	6	5	87110.5	87858.8	2	63	3	20.34	2	2	1	34.1362	3	1	2
44132	0.6	3.4	0.7	9	5.236	27.03	27.03	0.637	0.581778	4	0.6	0.759514	1	1.08	1	1.21	5.733	1	7.58	-0.365547	1	-0.337	-0.0289186	3	0.04	0.4	117	2	8.4	22837.2	1	57	4	2	1	1.53	22428.7	22837.2	1	59	1		.	1	1	3.95852	1	0	2
44133	104	3	0.8	10.3	4.62	0.34	0.34	3.971	0.448544	2	0.46	2.76437	4	2.53	3	2.42	40.9013	4	31.37	0.184797	4	0.3	0.0322385	3	0.04	312.2	94	1	7.2	84192	1	47	3	4	1	2.92	84798.4	84192	2	69	3	23.44	2	3	0	44.8739	3	1	2
44141	0.6	3.2	0.8	10.3	4.928	2.95	2.95	1.977	0.478447	2	0.46	2.06693	3	2.01	2	1.81	20.3631	3	18.93	-0.0109322	3	0.046	-0.0306757	3	0.04	0.5	126	2	9.6	7644.18	1	77	1	1	1	1.33	6804.83	7644.18	1	65	1	25.1	3	1	1	14.9046	1	0	1
44142	0.6	3.1	0.9	11.6	4.774	9.23	9.23	3.826	0.411552	1	0.39	2.90202	4	2.53	3	2.42	44.3816	4	31.37	0.394768	4	0.3	0.0840782	3	0.04	0.4	118	2	9.1	71300.8	0	28	5	4	5	2.05	69247	71300.8	2	69	3	18.73	2	2	0	22.477	2	0	2
44148	0.6	3.5	0.8	10.3	5.39	9.41	9.41	3.033	0.523301	3	0.52	2.4949	4	2.53	3	2.42	31.2399	4	31.37	0.0958993	3	0.046	0.276704	4	0.28	14.3	141	2	8.7	20346.8	1	32	1	3	5	3.21	20569.3	20346.8	2	71	3	37.21	4	1	1	20.5138	2	0	2
44149	2.9	3.2	1.1	14.2	4.928	0.23	0.23	1.006	0.347042	1	0.39	1.91588	3	2.01	2	1.81	14.2852	2	12.94	0.359099	4	0.3	-0.12898	2	-0.13	2.7	105	2	12.1	30428.9	1	80	3	3	2	5	27418.1	30428.9	2	68	3	24.6	2	2	1	17.7893	1	0	1
44150	0.6	3.4	0.6	7.7	5.236	8.27	8.27	1.379	0.68	4	0.6	1.35701	1	1.08	1	1.21	10.6183	2	12.94	-0.447439	1	-0.337	0.044526	3	0.04	0.2	83	1	5.6	37469.4	0	48	3	2	6	0.65	36767.1	37469.4	2	61	3	26.72	3	3	0	23.8793	2	0	2
44154	0.6	3.6	0.9	11.6	5.544	9.54	9.54	2.654	0.477931	2	0.46	2.53627	4	2.53	3	2.42	30.7864	4	31.37	0.281176	4	0.3	0.298507	4	0.28	0.4	143	2	9	60555.3	0	35	3	4	5	4.84	58940.9	60555.3	1	62	3	32.77	4	2	0	20.3135	2	0	2
44155	0.6	2.4	0.6	7.7	3.696	32.28	32.28	2.95	0.48	2	0.46	2.11746	3	2.01	3	2.42	22.715	3	18.93	-0.287886	1	-0.337	-0.329776	1	-0.322	3.3	86	1	7.1	14011.9	1	71	4	3	1	1.91	14035.5	14011.9	2	67	2	32.59	4	2	1	30.0495	3	1	1
44156	0.6	3.4	0.8	10.3	5.236	14.03	14.03	3.464	0.50835	3	0.52	2.62777	4	2.53	3	2.42	35.6792	4	31.37	0.137765	3	0.046	0.254166	4	0.28	1	109	2	6.7	22662.5	0	49	1	1	5	1.44	21420	22662.5	2	70	3	27.02	3	2	1	15.2651	1	0	2
44157	0.6	3.3	0.9	11.6	5.082	1.85	1.85	0.369	0.438103	2	0.46	0.563241	1	1.08	1	1.21	4.2804	1	7.58	0.052333	3	0.046	-0.121896	2	-0.13	0.3	115	2	8.9	24709.8	0	25	1	5	5	5	23140.7	24709.8	1	65	3	23.57	2	3	0	10.0566	1	0	2
44158	0.6	3.1	0.8	10.3	4.774	15.39	15.39	2.101	0.463495	2	0.46	2.12776	3	2.01	3	2.42	21.6403	3	18.93	0.00175725	3	0.046	-0.085791	2	-0.13	0.2	105	2	7.5	11149.2	1	76	1	4	1	1.4	10626.1	11149.2	1	66	1	29.91	3	1	1	30.2498	3	1	1
44163	0.6	3.5	0.7	9	5.39	14.65	14.65	0.93	0.598889	4	0.6	1.13793	1	1.08	1	1.21	8.37	1	7.58	-0.336978	1	-0.337	0.0640548	3	0.04	1.5	120	2	9.6	32245.5	1	45	3	1	5	1.25	31640.2	32245.5	2	63	3	21.02	2	3	1	21.5555	2	0	2
44164	#NULL!	2.7	1	12.9	4.158	0.22	0.22	3.042	0.322326	1	0.39	2.84757	4	2.53	3	2.42	39.2418	4	31.37	0.481511	4	0.3	-0.218928	2	-0.13	149.5	86	1	9.7	25166.9	1	80	3	1	1	1.31	23044.9	25166.9	2	70	1	25.9	3	1	1	22.6774	2	0	2
44171	0.6	4	0.9	11.6	6.16	27.63	27.63	0.445	0.531034	3	0.52	0.750519	1	1.08	1	1.21	5.162	1	7.58	0.0594924	3	0.046	0.249756	4	0.28	0.4	112	2	7.9	71111.1	1	27	3	4	1	1.94	70014.4	71111.1	1	69	1	26.89	3	1	1	18.9913	1	0	2
44173	0.6	3.1	0.9	11.6	4.774	11.06	11.06	1.603	0.411552	1	0.39	2.03208	3	2.01	2	1.81	18.5948	3	18.93	0.173999	4	0.3	-0.136691	2	-0.13	0.3	129	2	9.7	81565.5	0	33	3	5	6	5	77499.8	81565.5	2	67	3	24.62	2	1	0	29.8492	2	0	2
44175	0.6	3.6	0.8	10.3	5.544	14.24	14.24	0.863	0.538252	3	0.52	1.23801	1	1.08	1	1.21	8.8889	1	7.58	-0.12334	2	-0.13	0.117132	3	0.04	1	171	3	8.8	25992.1	0	32	3	2	1	1.36	23499.3	25992.1	2	59	3	36.92	4	1	1	18.5506	1	0	1
44176	0.6	2.9	0.5	6.5	4.466	8.44	8.44	5.049	0.687077	4	0.6	2.49344	4	2.53	3	2.42	32.8185	4	31.37	-0.175838	2	-0.13	0.0611455	3	0.04	0.1	114	2	5.7	11851.1	0	73	3	1	2	1.07	11108	11851.1	2	70	2	35.67	4	2	0	23.4386	2	0	1
44177	0.6	3.5	0.8	10.3	5.39	16.4	16.4	2.439	0.523301	3	0.52	2.27694	4	2.53	3	2.42	25.1217	4	31.37	0.0362527	3	0.046	0.217058	4	0.28	1.1	135	2	9.9	32219.6	1	26	4	4	5	2.64	29760.9	32219.6	1	68	1	27.05	3	1	1	19.8727	1	0	2
44178	0.6	3.1	0.8	10.3	4.774	10.03	10.03	0.777	0.463495	2	0.46	1.13304	1	1.08	1	1.21	8.0031	1	7.58	-0.131752	2	-0.13	-0.2193	2	-0.13	0.5	121	2	8.5	17305	1	40	1	1	4	0.18	17511.2	17305	2	72	1	26.17	3	1	1	38.9041	3	1	2
44180	1	3.4	0.9	11.6	5.236	4.82	4.82	1.706	0.451379	2	0.46	2.09435	3	2.01	3	2.42	19.7896	3	18.93	0.1845	4	0.3	0.0777594	3	0.04	1.5	126	2	8.7	16150.2	0	45	2	4	1	2.35	16110.4	16150.2	1	62	3	35.53	4	1	0	21.9562	2	0	2
44181	0.6	3.1	0.8	10.3	4.774	8.87	8.87	0.979	0.463495	2	0.46	1.36413	1	1.08	1	1.21	10.0837	1	7.58	-0.11191	2	-0.13	-0.199459	2	-0.13	0.4	111	2	8.1	33289.1	0	34	4	2	5	1.37	31630.3	33289.1	2	65	3	31.89	4	1	0	16.387	1	0	2
44182	0.6	3	0.6	7.7	4.62	4.46	4.46	0.851	0.6	4	0.6	0.874307	1	1.08	1	1.21	6.5527	1	7.58	-0.500082	1	-0.337	-0.277076	1	-0.322	1.8	125	2	6.6	14808.9	0	59	2	2	1	4.5	14772.3	14808.9	2	61	2	36.89	4	1	1	25.1614	2	0	2
44183	0.6	4	0.7	9	6.16	11.5	11.5	0.623	0.684444	4	0.6	0.737291	1	1.08	1	1.21	5.607	1	7.58	-0.366895	1	-0.337	0.266738	4	0.28	1	156	2	6.8	18532.7	0	23	1	2	5	3.29	18567.4	18532.7	1	60	3	24.64	2	3	0	38.6637	3	1	2
44184	0.6	3.1	0.6	7.7	4.774	10.36	10.36	4.312	0.62	4	0.6	2.49705	4	2.53	3	2.42	33.2024	4	31.37	-0.160788	2	-0.13	0.127228	3	0.04	0.2	125	2	7.2	113909	0	49	3	2	1	3.71	103822	113909	2	59	2	66.16	4	2	1	24.0797	2	0	1
44189	0.6	2.7	0.7	9	4.158	14.28	14.28	2.151	0.462	2	0.46	1.97643	3	2.01	2	1.81	19.359	3	18.93	-0.213357	2	-0.13	-0.308845	1	-0.322	0.6	91	1	6.2	96287.5	1	55	3	3	1	5	93245.9	96287.5	2	68	3	23.49	2	2	1	18.0698	1	0	1
44190	0.6	2.6	0.7	9	4.004	12.23	12.23	1.127	0.444889	2	0.46	1.33006	1	1.08	1	1.21	10.143	1	7.58	-0.317427	1	-0.337	-0.453767	1	-0.322	3.9	111	2	6.3	12507.7	1	71	4	2	3	2.92	11531	12507.7	1	73	2	21.89	2	1	1	40.4667	3	1	1
44195	0.6	2.9	1.1	14.2	4.466	20.59	20.59	2.495	0.314507	1	0.39	2.82419	4	2.53	3	2.42	35.429	4	31.37	0.510277	4	0.3	-0.171127	2	-0.13	0.9	114	2	9.5	5118.86	0	69	2	1	1	0.47	4510.01	5118.86	2	73	2	38.94	4	1	1	16.5873	1	0	2
44196	0.6	3.5	0.8	10.3	5.39	9.2	9.2	0.892	0.523301	3	0.52	1.27106	1	1.08	1	1.21	9.1876	1	7.58	-0.120492	2	-0.13	0.060313	3	0.04	0.8	129	2	7.1	16150.2	0	40	1	1	5	1.53	16110.4	16150.2	1	62	3	34.05	4	3	1	23.9995	2	0	2
44197	0.6	3.1	0.8	10.3	4.774	4.29	4.29	1.814	0.463495	2	0.46	1.98088	3	2.01	2	1.81	18.6842	3	18.93	-0.0276079	3	0.046	-0.115156	2	-0.13	0.3	110	2	7.5	26296.9	1	23	4	3	5	0.47	25807.6	26296.9	1	59	2	46.67	4	1	1	7.57247	1	0	2
44201	0.6	2.5	0.7	9	3.85	11.87	11.87	2.823	0.427778	1	0.39	2.2483	4	2.53	3	2.42	25.407	4	31.37	-0.145211	2	-0.13	-0.315327	1	-0.322	0.3	84	1	6.8	11615.6	0	76	3	4	1	1.14	11265.9	11615.6	2	59	2	21.02	2	2	1	42.0693	3	1	1
44203	1.8	3.2	0.7	9	4.928	7.34	7.34	6.348	0.547556	3	0.52	3.05864	4	2.53	3	2.42	57.132	4	31.37	0.138587	3	0.046	0.339072	4	0.28	#NULL!	99	2	6.8	26403.7	1	35	1	2	1	1.21	25990.4	26403.7	1	66	1		.	1	1	24.28	2	0	2
44206	0.6	3.9	0.9	11.6	6.006	25.51	25.51	3.478	0.517759	3	0.52	2.80666	4	2.53	3	2.42	40.3448	4	31.37	0.36224	4	0.3	0.519816	4	0.28	3.5	147	2	10.7	30429.9	0	45	1	1	6	1.99	28374.3	30429.9	2	65	3	27.38	3	2	1	24.0396	2	0	2
44210	0.6	3.6	0.7	9	5.544	7.61	7.61	1.717	0.616	4	0.6	1.75108	2	1.62	2	1.81	15.453	2	12.94	-0.257746	1	-0.337	0.202954	4	0.28	2.4	143	2	7.4	9299.25	0	71	3	5	1	2.92	9471.57	9299.25	1	60	2	28.9	3	2	1	41.268	3	1	1
44213	0.6	3.4	0.9	11.6	5.236	24.19	24.19	1.486	0.451379	2	0.46	1.95629	3	2.01	2	1.81	17.2376	3	18.93	0.162104	4	0.3	0.0553636	3	0.04	0.6	104	2	10.2	77290.3	1	50	3	5	1	5	76996.5	77290.3	1	70	1	22.59	2	1	0	21.9562	2	0	2
44215	22.4	3.3	0.9	11.6	5.082	0.91	0.91	0.962	0.438103	2	0.46	1.52146	2	1.62	1	1.21	11.1592	2	12.94	0.10955	3	0.046	-0.064679	2	-0.13	81.7	110	2	9.3	9334.6	0	73	3	4	1	0.84	9507.57	9334.6	1	61	1	27.3	3	2	0	34.1763	3	1	2
44217	0.6	3.2	0.9	11.6	4.928	18.34	18.34	2.162	0.424828	1	0.39	2.33123	4	2.53	3	2.42	25.0792	4	31.37	0.231137	4	0.3	-0.0117471	3	0.04	0.4	94	1	10	22368.1	1	53	4	4	1	5	21630.1	22368.1	1	63	3	24.11	2	2	0	15.3453	1	0	2
44218	0.6	2.5	0.7	9	3.85	9.52	9.52	1.117	0.427778	1	0.39	1.32115	1	1.08	1	1.21	10.053	1	7.58	-0.318426	1	-0.337	-0.488541	1	-0.322	0.2	93	1	7.5	7019.82	0	64	2	3	1	2.56	6779.73	7019.82	2	72	3	34.89	4	1	1	35.6187	3	1	2
44221	0.6	3.5	0.8	10.3	5.39	28.66	28.66	0.73	0.523301	3	0.52	1.07064	1	1.08	1	1.21	7.519	1	7.58	-0.136324	2	-0.13	0.0444805	3	0.04	0.4	112	2	7.1	25483.4	0	27	4	2	6	1.81	24856.8	25483.4	2	64	1	23.41	2	3	1	19.5522	1	0	2
44223	27.3	3	0.6	7.7	4.62	3.8	3.8	2.614	0.6	4	0.6	1.99653	3	2.01	2	1.81	20.1278	3	18.93	-0.321569	1	-0.337	-0.0985627	2	-0.13	48.9	120	2	6.7	10053.4	0	57	1	1	1	0.8	9594.95	10053.4	1	65	3	35.33	4	2	1	9.7761	1	0	1
44229	0.6	3.1	0.7	9	4.774	6.55	6.55	3.804	0.530444	3	0.52	2.54655	4	2.53	3	2.42	34.236	4	31.37	-0.0506206	3	0.046	0.0820594	3	0.04	1.2	111	2	6.4	30970	1	72	3	3	1	2.41	31860.2	30970	2	63	3	25.04	3	1	0	22.8777	2	0	2
44231	0.6	3.1	0.7	9	4.774	17.81	17.81	0.288	0.530444	3	0.52	-0.0342948	1	1.08	1	1.21	2.592	1	7.58	-0.398603	1	-0.337	-0.265923	1	-0.322	0.3	125	2	8.6	20705.2	0	31	3	3	5	1.44	20542	20705.2	2	60	3	25.27	3	3	0	39.5451	3	1	2
44232	0.6	3.8	0.8	10.3	5.852	6.53	6.53	0.91	0.568155	4	0.6	1.29104	1	1.08	1	1.21	9.373	1	7.58	-0.118721	2	-0.13	0.222276	4	0.28	38.5	128	2	7.4	20743.2	0	38	3	4	3		20190.2	20743.2	2	62	3	23.34	2	1	0	27.5253	2	0	2
44233	0.6	3.1	0.8	10.3	4.774	7.27	7.27	1.493	0.463495	2	0.46	1.78614	2	1.62	2	1.81	15.3779	2	12.94	-0.0603264	2	-0.13	-0.147875	2	-0.13	0.2	129	2	7.1	6026.96	0	65	1	2	3	1.69	5820.83	6026.96	2	70	1	27.46	3	2	0	14.3036	1	0	2
44237	0.6	3.2	0.8	10.3	4.928	23.64	23.64	1.083	0.478447	2	0.46	1.46508	2	1.62	1	1.21	11.1549	2	12.94	-0.101587	2	-0.13	-0.12133	2	-0.13	1.1	116	2	6.7	29596.7	1	29	4	3	6	3.49	29760.9	29596.7	1	68	3	29.03	3	1	1	10.3771	1	0	2
44238	0.6	3.1	0.7	9	4.774	19.77	19.77	1.725	0.530444	3	0.52	1.75573	2	1.62	2	1.81	15.525	2	12.94	-0.25693	1	-0.337	-0.12425	2	-0.13	0.3	118	2	5.9	39600.4	0	61	3	5	1	2.98	38694.4	39600.4	2	69	3	30.08	4	2	0	13.7426	1	0	2
44240	0.6	3	0.8	10.3	4.62	20.02	20.02	1.349	0.448544	2	0.46	1.68471	2	1.62	2	1.81	13.8947	2	12.94	-0.0749049	2	-0.13	-0.227463	1	-0.322	0.6	97	1	6	29506	0	72	3	4	3	1.86	30052.8	29506	1	60	3	38.78	4	2	0	23.7191	2	0	2
44241	0.6	2.8	0.7	9	4.312	41.11	41.11	1.511	0.479111	2	0.46	1.62327	2	1.62	2	1.81	13.599	2	12.94	-0.278727	1	-0.337	-0.326247	1	-0.322	1.3	83	1	7.3	90397.3	0	46	3	4	3	5	90414.5	90397.3	1	63	3	22.73	2	3	0	45.2746	3	1	2
44245	0.6	2.6	0.9	11.6	4.004	9.3	9.3	3.232	0.345172	1	0.39	2.7333	4	2.53	3	2.42	37.4912	4	31.37	0.338555	4	0.3	-0.241154	1	-0.322	0.6	107	2	7.2	99236.8	1	40	3	4	5	3.64	97373.9	99236.8	2	63	2	23.25	2	1	1	31.1313	3	1	2
44247	0.6	3	0.8	10.3	4.62	27.44	27.44	2.397	0.448544	2	0.46	2.25957	4	2.53	3	2.42	24.6891	4	31.37	0.0319796	3	0.046	-0.120579	2	-0.13	1	94	1	7.5	75847.3	1	37	3	5	1	3.78	72384.7	75847.3	1	63	1	26.07	3	1	0	32.4535	3	1	2
44249	0.6	3.2	0.8	10.3	4.928	2.62	2.62	0.655	0.478447	2	0.46	0.96223	1	1.08	1	1.21	6.7465	1	7.58	-0.143584	2	-0.13	-0.163327	2	-0.13	0.3	88	1	6.8	10866.9	0	57	2	1	4	1.96	10271.1	10866.9	1	73	3	28.73	3	2	0	28.9277	2	0	2
44250	443.1	2.8	0.7	9	4.312	2.65	2.65	2.37	0.479111	2	0.46	2.07339	3	2.01	2	1.81	21.33	3	18.93	-0.190998	2	-0.13	-0.238518	1	-0.322	377	101	2	8.1	16982.1	1	33	1	4	4	3.13	16720.8	16982.1	2	74	1	30.19	4	1	1	24.6807	2	0	2
44252	0.6	3.2	1.6	20.6	4.928	0.07	0.07	0.047	0.239223	1	0.39	-0.286908	1	1.08	1	1.21	0.9682	1	7.58	0.308701	4	0.3	-0.220216	2	-0.13	13.9	104	2	13	10500.3	1	58	2	1	5	0.71	10478.1	10500.3	1	62	1	27.78	3	1	1	14.7042	1	0	2
44253	0.6	3.4	0.8	10.3	5.236	45.22	45.22	0.698	0.50835	3	0.52	1.02581	1	1.08	1	1.21	7.1894	1	7.58	-0.139427	2	-0.13	-0.0230269	3	0.04	0.2	88	1	8.4	23222.7	0	33	4	2	1	2.42	22065.5	23222.7	1	68	3	21.23	2	3	1	16.5072	1	0	2
44254	0.6	4	0.9	11.6	6.16	14.33	14.33	1.805	0.531034	3	0.52	2.15076	3	2.01	3	2.42	20.938	3	18.93	0.194613	4	0.3	0.384876	4	0.28	0.1	148	2	7.8	90194.7	0	23	3	4	6	4.08	82965.8	90194.7	1	63	3	22.67	2	3	0	46.0759	3	1	2
44255	0.6	2.2	0.7	9	3.388	3.22	3.22	1.106	0.376444	1	0.39	1.31125	1	1.08	1	1.21	9.954	1	7.58	-0.319523	1	-0.337	-0.553855	1	-0.322	2.9	80	1	6.8	61219.8	1	60	3	5	3	5	59522.8	61219.8	2	63	1	30.94	4	1	0	26.0429	2	0	2
44259	0.6	2.9	1.1	14.2	4.466	0.07	0.07	0.122	0.314507	1	0.39	-0.193834	1	1.08	1	1.21	1.7324	1	7.58	0.274671	4	0.3	-0.406733	1	-0.322	1	111	2	10.6	65216	0	62	3	3	1		64543	65216	2	59	2	25.08	3	1	0	25.482	2	0	2
44260	0.6	3.2	0.8	10.3	4.928	6.96	6.96	0.774	0.478447	2	0.46	1.12917	1	1.08	1	1.21	7.9722	1	7.58	-0.132044	2	-0.13	-0.151788	2	-0.13	0.5	100	2	10.3	7701.56	1	77	2	4	2	3.37	5957.08	7701.56	2	69	2	31.84	4	2	0	9.81617	1	0	1
44261	0.6	4.1	0.8	10.3	6.314	27.33	27.33	1.466	0.61301	4	0.6	1.76789	2	1.62	2	1.81	15.0998	2	12.94	-0.0630658	2	-0.13	0.376453	4	0.28	0.1	176	3	9.1	76598.2	0	45	3	3	1	1.45	76612.8	76598.2	1	67	2	39.99	4	1	1	26.3634	2	0	2
44262	0.6	2.6	0.6	7.7	4.004	11.88	11.88	1.874	0.52	3	0.52	1.66373	2	1.62	2	1.81	14.4298	2	12.94	-0.397036	1	-0.337	-0.37804	1	-0.322	2.8	76	1	5.9	88241.8	1	35	3	3	1	5	85931.5	88241.8	2	63	1	38.74	4	2	0	30.2899	3	1	2
44264	0.6	3.6	0.7	9	5.544	20.25	20.25	1.113	0.616	4	0.6	1.31756	1	1.08	1	1.21	10.017	1	7.58	-0.318825	1	-0.337	0.141876	3	0.04	0.3	131	2	8.5	17689.8	0	38	4	4	5	4.72	16701.1	17689.8	2	69	3	29.81	3	1	0	10.0566	1	0	1
44265	0.6	3.7	0.9	11.6	5.698	13.24	13.24	0.976	0.491207	3	0.52	1.53591	2	1.62	1	1.21	11.3216	2	12.94	0.110934	3	0.046	0.181931	4	0.28	0.7	150	2	10.1	119314	0	40	3	3	5		107336	119314	2	63	3	28.28	3	3	0	17.1082	1	0	2
44266	0.6	2.8	0.6	7.7	4.312	8.8	8.8	2.685	0.56	4	0.6	2.02333	3	2.01	2	1.81	20.6745	3	18.93	-0.314405	1	-0.337	-0.206589	2	-0.13	1.1	99	2	5.4	21112	1	39	2	1	6	1.41	21342.8	21112	2	70	3	27.9	3	1	1	27.0446	2	0	2
44267	0.6	3	0.8	10.3	4.62	6.05	6.05	1.125	0.448544	2	0.46	1.50313	2	1.62	1	1.21	11.5875	2	12.94	-0.0973988	2	-0.13	-0.249957	1	-0.322	1.2	109	2	7.1	22465.1	0	37	1	1	1	1.09	20942.4	22465.1	1	70	3	29.99	3	1	1	28.1263	2	0	2
44269	0.6	3.4	0.8	10.3	5.236	22.6	22.6	1.406	0.50835	3	0.52	1.7261	2	1.62	2	1.81	14.4818	2	12.94	-0.0691438	2	-0.13	0.0472566	3	0.04	2	135	2	8	29840.2	1	40	3	2	1	0.58	30055.2	29840.2	1	61	1	23.4	2	3	1	45.2746	3	1	2
44275	6.7	3	0.7	9	4.62	7.04	7.04	1.43	0.513333	3	0.52	1.56817	2	1.62	2	1.81	12.87	2	12.94	-0.286942	1	-0.337	-0.219272	2	-0.13	0.2	101	2	7.5	9557.32	0	62	4	4	3	0.77	9869.27	9557.32	2	61	1	21.99	2	3	1	11.5791	1	0	1
44276	0.6	3.3	0.7	9	5.082	40.16	40.16	3.121	0.564667	4	0.6	2.34865	4	2.53	3	2.42	28.089	4	31.37	-0.115664	2	-0.13	0.153477	4	0.28	1.3	126	2	8.1	10270.3	0	76	3	2	2	0.77	9935.27	10270.3	2	59	2	39.19	4	2	1	24.6005	2	0	2
44281	0.6	3.2	0.7	9	4.928	22.86	22.86	1.355	0.547556	3	0.52	1.5143	2	1.62	1	1.21	12.195	2	12.94	-0.294527	1	-0.337	-0.0940426	2	-0.13	0.5	92	1	6.9	9854.46	1	74	1	1	1	0.68	8213.17	9854.46	1	66	1	25.06	3	1	1	23.9995	2	0	2
44285	0.6	3.3	0.8	10.3	5.082	8.41	8.41	1.715	0.493398	3	0.52	1.92476	3	2.01	2	1.81	17.6645	3	18.93	-0.0377223	3	0.046	0.0111899	3	0.04	0.8	111	2	7.8	19889.4	0	55	4	3	5	1.44	20000.3	19889.4	2	68	1	30.95	4	1	1	26.123	2	0	1
44286	0.6	3.4	0.8	10.3	5.236	2.57	2.57	1.911	0.50835	3	0.52	2.03298	3	2.01	2	1.81	19.6833	3	18.93	-0.0176864	3	0.046	0.0987141	3	0.04	0.9	123	2	7.6	20234	0	46	1	1	1	3.23	19124.7	20234	2	71	3	30.01	4	2	0	24.9211	2	0	2
44287	0.6	2.8	0.7	9	4.312	4.76	4.76	1.746	0.479111	2	0.46	1.76783	2	1.62	2	1.81	15.714	3	18.93	-0.254785	1	-0.337	-0.302305	1	-0.322	0.5	114	2	7.3	9784.26	1	51	1	4	1	4.36	9900.81	9784.26	1	70	3	33.77	4	2	0	28.0061	2	0	2
44290	15	2.5	0.8	10.3	3.85	3.99	3.99	3.259	0.373786	1	0.39	2.56677	4	2.53	3	2.42	33.5677	4	31.37	0.118038	3	0.046	-0.272305	1	-0.322	162.3	84	1	7.1	14119.2	0	71	4	1	1	1.2	12084.9	14119.2	1	59	3		.	2	1	5.96983	1	0	2
44291	0.6	3.1	0.7	9	4.774	28.41	28.41	1.574	0.530444	3	0.52	1.66412	2	1.62	2	1.81	14.166	2	12.94	-0.272323	1	-0.337	-0.139643	2	-0.13	0.4	82	1	6	38971.2	1	39	3	4	3	0.75	38955.5	38971.2	2	60	3	23.02	2	3	1	25.2416	2	0	2
44295	0.6	3	0.7	9	4.62	15.2	15.2	2.024	0.513333	3	0.52	1.91558	3	2.01	2	1.81	18.216	3	18.93	-0.22635	2	-0.13	-0.15868	2	-0.13	0.1	157	2	8.9	62985.4	1	65	3	1	2	2.55	62262.3	62985.4	1	67	2	28.19	3	2	1	43.6719	3	1	2
44296	0.6	2.8	0.9	11.6	4.312	7.6	7.6	2.894	0.371724	1	0.39	2.62284	4	2.53	3	2.42	33.5704	4	31.37	0.305248	4	0.3	-0.185641	2	-0.13	0.2	91	1	9.6	51818.5	1	73	3	3	1	2.14	53082.5	51818.5	2	63	3	33.43	4	1	0	21.1949	2	0	1
44299	98.7	3.1	0.7	9	4.774	0.16	0.16	3.325	0.530444	3	0.52	2.41197	4	2.53	3	2.42	29.925	4	31.37	-0.0957993	2	-0.13	0.0368807	3	0.04	82.9	102	2	5.5	6695.51	0	67	1	3	3	5	6543.7	6695.51	2	71	3	25.01	3	1	0	24.881	2	0	2
44303	0.6	3.5	1	12.9	5.39	12.89	12.89	3.401	0.417829	1	0.39	2.95912	4	2.53	3	2.42	43.8729	4	31.37	0.516465	4	0.3	0.312547	4	0.28	1	124	2	7.1	22510.5	0	32	2	1	5	2.07	21807.7	22510.5	1	65	3	25.27	3	1	0	24.1999	2	0	2
44304	0.6	2.9	0.8	10.3	4.466	7.72	7.72	1.523	0.433592	2	0.46	1.80603	2	1.62	2	1.81	15.6869	3	18.93	-0.0572799	3	0.046	-0.270349	1	-0.322	2.6	94	1	8	147737	1	37	5	5	1	1.75	142558	147737	1	72	.	19.29	2	1	0	24.8409	2	0	2
44305	0.6	4.1	0.8	10.3	6.314	17.14	17.14	1.798	0.61301	4	0.6	1.97202	3	2.01	2	1.81	18.5194	3	18.93	-0.0292436	3	0.046	0.410275	4	0.28	0.5	137	2	8.4	86210.8	0	53	3	4	1	4.75	86053.5	86210.8	1	59	3	26.36	3	3	1	21.7959	2	0	2
44307	0.6	2.5	0.9	11.6	3.85	20.97	20.97	1.84	0.331897	1	0.39	2.16997	3	2.01	3	2.42	21.344	3	18.93	0.198192	4	0.3	-0.415293	1	-0.322	4.3	109	2	8.7	11764.6	1	57	2	3	1	1.71	11904.7	11764.6	1	61	1	29.96	3	1	0	23.679	2	0	1
44310	0.6	3.5	0.7	9	5.39	5.39	5.39	2.989	0.598889	4	0.6	2.30544	4	2.53	3	2.42	26.901	4	31.37	-0.128682	2	-0.13	0.272352	4	0.28	0.4	147	2	7.3	39262.7	0	20	3	4	5	1.47	38829.9	39262.7	1	73	3	23.21	2	1	0	33.5753	3	1	2
44312	3	3	0.8	10.3	4.62	0.39	0.39	1.897	0.448544	2	0.46	2.02562	3	2.01	2	1.81	19.5391	3	18.93	-0.0191188	3	0.046	-0.171677	2	-0.13	3.9	105	2	7.2	23199.6	1	36	2	1	1	1.55	23453.3	23199.6	1	69	1	23.15	2	1	0	17.3486	1	0	2
44313	0.6	3	0.8	10.3	4.62	5.4	5.4	1.041	0.448544	2	0.46	1.42553	2	1.62	1	1.21	10.7223	2	12.94	-0.105764	2	-0.13	-0.258322	1	-0.322	2.6	112	2	8.2	82629.6	0	62	5	3	1	5	83112.3	82629.6	2	65	1	23.5	2	1	1	20.4337	2	0	1
44316	0.6	3.8	0.8	10.3	5.852	17.47	17.47	2.179	0.568155	4	0.6	2.16422	3	2.01	3	2.42	22.4437	3	18.93	0.00973447	3	0.046	0.350731	4	0.28	1.5	141	2	8.2	6074.68	0	66	2	3	1	2.86	5811.14	6074.68	2	62	3	34.06	4	2	1	24.4002	2	0	2
44317	0.6	3.2	0.7	9	4.928	6.56	6.56	1.452	0.547556	3	0.52	1.58344	2	1.62	2	1.81	13.068	2	12.94	-0.284713	1	-0.337	-0.0842287	2	-0.13	0.5	101	2	7.9	38015.3	0	45	4	4	1	4.96	37233.7	38015.3	2	61	3	30.66	4	1	1	10.0966	1	0	1
44318	2.5	3.4	0.8	10.3	5.236	3.43	3.43	1.276	0.50835	3	0.52	1.62908	2	1.62	2	1.81	13.1428	2	12.94	-0.0822626	2	-0.13	0.0341378	3	0.04	1.2	127	2	8.3	34468.1	1	31	5	1	1	0.06	33149.3	34468.1	2	67	.	18.34	1	1	1	12.0999	1	0	2
44320	0.6	3.4	0.8	10.3	5.236	9.44	9.44	1.192	0.50835	3	0.52	1.56098	2	1.62	2	1.81	12.2776	2	12.94	-0.0906975	2	-0.13	0.0257029	3	0.04	0.7	118	2	7.9	101939	0	48	3	4	1	1.62	101959	101939	1	61	3	28.58	3	1	0	41.6686	3	1	2
44326	0.6	3.5	0.8	10.3	5.39	10.31	10.31	2.003	0.523301	3	0.52	2.08	3	2.01	3	2.42	20.6309	3	18.93	-0.00827123	3	0.046	0.172534	4	0.28	0.3	113	2	7.9	26223	1	40	3	2	1	2.91	26187	26223	1	67	1	30.28	4	1	1	28.6071	2	0	2
44328	7.6	3	0.7	9	4.62	0.07	0.07	1.368	0.513333	3	0.52	1.52385	2	1.62	1	1.21	12.312	2	12.94	-0.293214	1	-0.337	-0.225544	1	-0.322	10.2	113	2	7.5	28557.1	1	23	2	2	5	0.83	27883.9	28557.1	2	61	3	34.2	4	3	1	13.5022	1	0	2
44329	0.6	3	1.1	14.2	4.62	2.24	2.24	0.55	0.325352	1	0.39	1.31206	1	1.08	1	1.21	7.81	1	7.58	0.314669	4	0.3	-0.306224	1	-0.322	0.3	83	1	9.4	11716.8	0	66	2	5	1	5	10865.5	11716.8	1	72	3	22.24	2	2	1	7.85294	1	0	1
44331	0.6	2.9	0.8	10.3	4.466	14.72	14.72	1.205	0.433592	2	0.46	1.57183	2	1.62	2	1.81	12.4115	2	12.94	-0.0893945	2	-0.13	-0.302464	1	-0.322	3	107	2	9.1	22207.9	0	41	5	4	1	2.69	21722.7	22207.9	1	70	1	26.22	3	1	0	20.2333	2	0	2
44332	7.2	2.8	0.7	9	4.312	0.48	0.48	2.545	0.479111	2	0.46	2.14463	3	2.01	3	2.42	22.905	3	18.93	-0.173215	2	-0.13	-0.220736	1	-0.322	0.5	96	1	7	31487.2	1	78	3	5	2	4.9	31860.2	31487.2	1	61	3	38.76	4	1	0	22.1164	2	0	2
44333	0.6	2.4	0.6	7.7	3.696	0.07	0.07	0.637	0.48	2	0.46	0.584664	1	1.08	1	1.21	4.9049	1	7.58	-0.520884	1	-0.337	-0.562773	1	-0.322	0.7	63	1	7.4	27013	1	78	3	5	1	1.31	27789.5	27013	1	70	3	18.87	2	2	1	30.8508	3	1	1
44339	0.6	3.4	0.7	9	5.236	4.14	4.14	1.795	0.581778	4	0.6	1.79551	2	1.62	2	1.81	16.155	3	18.93	-0.249778	1	-0.337	0.0868502	3	0.04	1.1	190	3	11.6	22149.8	1	31	1	1	1	0.71	18731.8	22149.8	1	69	.	41.27	4	1	1	10.938	1	0	2
44343	0.6	2.6	0.5	6.5	4.004	10.71	10.71	3.009	0.616	4	0.6	1.97586	3	2.01	2	1.81	19.5585	3	18.93	-0.356526	1	-0.337	-0.263041	1	-0.322	0.3	54	1	3.4	23026.7	0	68	3	3	3	1.18	18457	23026.7	1	60	1	30.63	4	3	1	25.4018	2	0	2
44345	#NULL!	3	0.6	7.7	4.62	1.83	1.83	5.387	0.6	4	0.6	2.71964	4	2.53	3	2.42	41.4799	4	31.37	-0.0767796	2	-0.13	0.146227	4	0.28	#NULL!	92	1	5.1	41088.9	1	74	3	3	1	3.65	35990.3	41088.9	1	60	1	20.08	2	1	0	28.527	2	0	1
44346	0.6	2.6	0.7	9	4.004	3.85	3.85	1.417	0.444889	2	0.46	1.55904	2	1.62	2	1.81	12.753	2	12.94	-0.288259	1	-0.337	-0.424598	1	-0.322	0.7	97	1	6.9	24002.4	1	46	3	3	4	1.79	24175.3	24002.4	2	63	3	24.52	2	3	0	34.3366	3	1	2
44349	0.6	3	0.9	11.6	4.62	18.39	18.39	2.395	0.398276	1	0.39	2.43358	4	2.53	3	2.42	27.782	4	31.37	0.254917	4	0.3	-0.120782	2	-0.13	1.4	110	2	6.6	25295.2	0	21	1	3	5		24677	25295.2	2	64	3	27.74	3	1	0	28.4068	2	0	2
44352	0.6	3	0.7	9	4.62	2.31	2.31	2.184	0.513333	3	0.52	1.99166	3	2.01	2	1.81	19.656	3	18.93	-0.209983	2	-0.13	-0.142313	2	-0.13	1.7	77	1	6.7	39496.1	1	80	3	3	1		36166	39496.1	1	64	1	27.81	3	1	1	30.4502	3	1	1
44353	0.6	3.1	0.8	10.3	4.774	7.18	7.18	1.533	0.463495	2	0.46	1.81258	3	2.01	2	1.81	15.7899	3	18.93	-0.0562637	3	0.046	-0.143812	2	-0.13	0.8	91	1	8.7	35156.4	1	80	3	3	3	1.11	28850.1	35156.4	2	70	1	19.14	2	2	1	18.9512	1	0	2
44354	0.6	3.5	0.7	9	5.39	22.23	22.23	2.016	0.598889	4	0.6	1.91162	3	2.01	2	1.81	18.144	3	18.93	-0.227169	2	-0.13	0.173864	4	0.28	0.3	182	3	8.7	22532.6	1	46	3	4	3	0.73	21341.2	22532.6	1	61	3	35.6	4	1	1	32.6939	3	1	1
44356	0.6	3	0.7	9	4.62	11.1	11.1	1.999	0.513333	3	0.52	1.90315	3	2.01	2	1.81	17.991	3	18.93	-0.228909	2	-0.13	-0.161239	2	-0.13	0.3	117	2	7.6	8481.03	1	60	2	1	3		8359.7	8481.03	2	61	3	19.27	2	1	1	31.2515	3	1	2
44358	0.6	3.1	0.8	10.3	4.774	1.77	1.77	1.053	0.463495	2	0.46	1.43699	2	1.62	1	1.21	10.8459	2	12.94	-0.104572	2	-0.13	-0.19212	2	-0.13	1	144	2	9.1	26839.7	1	25	1	5	3	2.21	25876.3	26839.7	1	66	3	22.12	2	1	0	29.2482	2	0	2
44360	0.6	3.3	0.7	9	5.082	3.7	3.7	1.993	0.564667	4	0.6	1.90014	3	2.01	2	1.81	17.937	3	18.93	-0.229523	2	-0.13	0.0396175	3	0.04	0.3	159	2	7	16244.5	0	46	1	2	6	1.45	15503.8	16244.5	1	65	2	34.69	4	1	1	20.1933	2	0	2
44361	0.6	2.7	0.8	10.3	4.158	5.96	5.96	2.624	0.403689	1	0.39	2.35005	4	2.53	3	2.42	27.0272	4	31.37	0.0550059	3	0.046	-0.26071	1	-0.322	0.6	95	1	7.7	32773.3	1	75	3	5	3	5	33715.3	32773.3	1	67	3	29.44	3	1	0	30.8909	3	1	1
44365	0.6	3.3	0.8	10.3	5.082	11.24	11.24	2.27	0.493398	3	0.52	2.20513	3	2.01	3	2.42	23.381	3	18.93	0.0190315	3	0.046	0.0679436	3	0.04	0.2	112	2	7	49732.4	0	60	3	5	1	4.38	49331	49732.4	1	63	3	34.44	4	2	0	28.0061	2	0	2
44366	0.6	2.6	0.7	9	4.004	3.65	3.65	1.945	0.444889	2	0.46	1.87576	3	2.01	2	1.81	17.505	3	18.93	-0.234435	2	-0.13	-0.370775	1	-0.322	0.1	86	1	6.2	48263.9	0	67	3	4	3	1.96	49331	48263.9	1	63	3	31.43	4	2	1	34.6571	3	1	1
44369	0.6	3.3	0.9	11.6	5.082	7.2	7.2	1.055	0.438103	2	0.46	1.61374	2	1.62	2	1.81	12.238	2	12.94	0.118768	3	0.046	-0.0554606	2	-0.13	0.5	131	2	10.3	91938.5	1	56	3	4	1	5	92231.5	91938.5	1	63	3	33.49	4	1	0	27.7257	2	0	1
44372	0.6	3.4	0.6	7.7	5.236	8.73	8.73	1.332	0.68	4	0.6	1.32233	1	1.08	1	1.21	10.2564	1	7.58	-0.452185	1	-0.337	0.03978	3	0.04	1.1	144	2	7.1	18839.5	0	44	1	4	1	5	18303.7	18839.5	2	64	1	31.79	4	3	0	21.4353	2	0	2
44375	0.6	3.6	0.6	7.7	5.544	14.06	14.06	2.863	0.72	4	0.6	2.08752	3	2.01	3	2.42	22.0451	3	18.93	-0.29655	1	-0.337	0.319487	4	0.28	0.6	123	2	6.6	28365.4	0	30	1	1	5		27181	28365.4	2	64	3	25.9	3	1	0	10.7377	1	0	2
44377	0.6	3.4	0.7	9	5.236	48.58	48.58	3.644	0.581778	4	0.6	2.50358	4	2.53	3	2.42	32.796	4	31.37	-0.0654595	2	-0.13	0.271169	4	0.28	4.9	133	2	8	49325.5	0	29	3	3	5	0.62	48640.6	49325.5	2	62	.	37.8	4	1	1	23.8393	2	0	1
44379	0.6	3.4	0.8	10.3	5.236	8.04	8.04	2.147	0.50835	3	0.52	2.14942	3	2.01	3	2.42	22.1141	3	18.93	0.0064625	3	0.046	0.122863	3	0.04	0.8	142	2	7.9	83611.8	0	53	3	4	1	4.64	83459.2	83611.8	2	63	3	34.69	4	3	1	18.5105	1	0	2
44380	0.6	4.2	0.7	9	6.468	2.95	2.95	3.135	0.718667	4	0.6	2.35313	4	2.53	3	2.42	28.215	4	31.37	-0.11429	2	-0.13	0.565711	4	0.28	0.4	161	2	9.5	11432.7	0	54	2	1	1	0.73	11086.9	11432.7	1	73	2	29.83	3	2	1	25.522	2	0	2
44381	0.6	2.9	0.8	10.3	4.466	4.31	4.31	0.64	0.433592	2	0.46	0.939063	1	1.08	1	1.21	6.592	1	7.58	-0.14503	2	-0.13	-0.358099	1	-0.322	0.3	100	2	7	28404.8	0	75	3	3	1	1.43	28468.9	28404.8	2	68	1	28.93	3	1	0	25.6422	2	0	1
44382	0.6	3.2	1	12.9	4.928	60.36	60.36	0.816	0.382016	1	0.39	1.53171	2	1.62	1	1.21	10.5264	2	12.94	0.256779	4	0.3	-0.147688	2	-0.13	0.6	106	2	9.2	51694.3	1	39	4	4	3	5	51114.7	51694.3	2	70	3	40.11	4	1	0	6.69102	1	0	1
44384	0.6	3.6	0.8	10.3	5.544	10.67	10.67	1.411	0.538252	3	0.52	1.72965	2	1.62	2	1.81	14.5333	2	12.94	-0.0686378	2	-0.13	0.171834	4	0.28	0.9	134	2	8.2	21445.7	0	32	4	3	1	3.18	20085.5	21445.7	2	64	1	30.17	4	1	0	17.0281	1	0	2
44385	0.6	2.8	0.6	7.7	4.312	52.93	52.93	1.561	0.56	4	0.6	1.48098	2	1.62	1	1.21	12.0197	2	12.94	-0.428981	1	-0.337	-0.321165	1	-0.322	0.2	91	1	6.6	12916.3	0	78	2	1	1		11092.2	12916.3	1	72	1	34.64	4	2	1	28.8475	2	0	1
44387	0.6	3.1	0.8	10.3	4.774	19.32	19.32	1.029	0.463495	2	0.46	1.41394	2	1.62	1	1.21	10.5987	2	12.94	-0.106956	2	-0.13	-0.194504	2	-0.13	0.6	112	2	7.2	23699.2	1	43	3	5	1	2.54	23547.2	23699.2	1	62	3	23.84	2	1	1	26.1631	2	0	2
44393	0.6	3.6	0.8	10.3	5.544	12.25	12.25	1.537	0.538252	3	0.52	1.81518	3	2.01	2	1.81	15.8311	3	18.93	-0.0558571	3	0.046	0.184615	4	0.28	0.5	123	2	7.5	84992.5	0	24	3	5	6	5	84055.6	84992.5	1	73	3	21.48	2	1	1	18.5506	1	0	2
44398	0.6	3.4	0.8	10.3	5.236	11.52	11.52	0.837	0.50835	3	0.52	1.20742	1	1.08	1	1.21	8.6211	1	7.58	-0.125889	2	-0.13	-0.00948881	3	0.04	0.4	141	2	8.7	23634.8	0	39	1	5	1	1.45	22605.7	23634.8	1	70	3	23.64	2	1	0	25.9628	2	0	2
44400	0.6	3.1	0.7	9	4.774	7.54	7.54	0.928	0.530444	3	0.52	1.13578	1	1.08	1	1.21	8.352	1	7.58	-0.337175	1	-0.337	-0.204495	2	-0.13	0.3	112	2	7.1	63054.2	0	60	3	5	5	1.92	64448.3	63054.2	2	61	3	24.1	2	2	0	31.7723	3	1	2
44401	3.8	2.8	0.6	7.7	4.312	0.21	0.21	2.851	0.56	4	0.6	2.08332	3	2.01	3	2.42	21.9527	3	18.93	-0.297748	1	-0.337	-0.189932	2	-0.13	11.4	99	2	8.7	11614.8	1	52	1	3	2		11447.2	11614.8	1	64	1	45	4	1	1	8.61419	1	0	2
44404	0.6	3.6	0.9	11.6	5.544	54.1	54.1	1.316	0.477931	2	0.46	1.8348	3	2.01	2	1.81	15.2656	2	12.94	0.144907	3	0.046	0.162238	4	0.28	2.7	139	2	8.1	89649.8	0	50	3	4	3	2.88	89486.2	89649.8	2	60	3	20.19	2	3	1	21.9562	2	0	2
44405	0.6	3.5	0.8	10.3	5.39	81.97	81.97	2.56	0.523301	3	0.52	2.32536	4	2.53	3	2.42	26.368	4	31.37	0.0485324	3	0.046	0.229337	4	0.28	1.1	138	2	8.1	8799.22	1	64	1	1	2	2.62	7812.28	8799.22	1	66	1	32.04	4	1	1	29.769	2	0	1
44406	0.6	3.3	0.8	10.3	5.082	31.52	31.52	1.487	0.493398	3	0.52	1.78211	2	1.62	2	1.81	15.3161	2	12.94	-0.0609354	2	-0.13	-0.0120232	3	0.04	0.6	96	1	7.6	16140.9	1	24	2	1	1		15981.9	16140.9	1	62	1	37.35	4	1	1	15.9463	1	0	2
44407	0.6	2.9	0.6	7.7	4.466	9.24	9.24	0.968	0.58	4	0.6	1.00313	1	1.08	1	1.21	7.4536	1	7.58	-0.488563	1	-0.337	-0.326067	1	-0.322	0.3	99	2	5.6	80587.1	1	41	3	5	3	2.98	81167.6	80587.1	2	62	2	22.73	2	2	0	28.5671	2	0	2
44409	2.1	3	0.7	9	4.62	151.37	151.37	6.497	0.513333	3	0.52	3.08184	4	2.53	3	2.42	58.473	4	31.37	0.146585	3	0.046	0.214255	4	0.28	836.1	113	2	6.6	83074.3	1	24	3	3	1	2.91	81665.5	83074.3	1	67	1	32.02	4	1	0	20.2333	2	0	2
44411	0.6	2.9	0.7	9	4.466	3.75	3.75	1.432	0.496222	3	0.52	1.56957	2	1.62	2	1.81	12.888	2	12.94	-0.28674	1	-0.337	-0.279581	1	-0.322	0.2	85	1	7.1	21503.1	0	50	4	2	6	0	20422.8	21503.1	1	61	3	45.81	4	3	0	20.3936	2	0	1
44412	0.6	3	0.7	9	4.62	22.5	22.5	3.64	0.513333	3	0.52	2.50248	4	2.53	3	2.42	32.76	4	31.37	-0.0658339	2	-0.13	0.00183625	3	0.04	13.3	95	1	7	83152.1	1	34	3	3	5	3.5	83118.6	83152.1	2	59	3	33.17	4	1	0	12.0999	1	0	2
44413	0.6	3.3	0.8	10.3	5.082	8.34	8.34	1.389	0.493398	3	0.52	1.71393	2	1.62	2	1.81	14.3067	2	12.94	-0.0708634	2	-0.13	-0.0219512	3	0.04	2	86	1	7.1	11084.3	0	53	1	1	1	0.1	10791.4	11084.3	1	59	2	32.97	4	1	0	23.7992	2	0	2
44415	0.6	2.9	0.7	9	4.466	9.26	9.26	0.841	0.496222	3	0.52	1.03734	1	1.08	1	1.21	7.569	1	7.58	-0.345726	1	-0.337	-0.338567	1	-0.322	1.1	97	1	8.8	88003	1	48	3	5	1	5	88636.9	88003	1	59	3	20.74	2	1	0	41.268	3	1	2
44417	0.6	3.6	0.7	9	5.544	8.02	8.02	3.106	0.616	4	0.6	2.34384	4	2.53	3	2.42	27.954	4	31.37	-0.117137	2	-0.13	0.343564	4	0.28	1.5	106	2	6.4	94593.9	0	21	3	3	5	1.76	91058.6	94593.9	1	68	.	25.39	3	3	0	34.617	3	1	2
44418	0.6	4.2	0.7	9	6.468	13.33	13.33	1.215	0.718667	4	0.6	1.40524	2	1.62	1	1.21	10.935	2	12.94	-0.30862	1	-0.337	0.371381	4	0.28	11.3	144	2	8.5	66471.6	0	43	3	5	1	5	63609.5	66471.6	2	68	3	27.36	3	1	0	16.7877	1	0	1
44420	0.6	2.9	0.7	9	4.466	7.49	7.49	2.535	0.496222	3	0.52	2.14069	3	2.01	3	2.42	22.815	3	18.93	-0.174229	2	-0.13	-0.16707	2	-0.13	0.5	88	1	6.5	12715.4	0	80	3	1	2	1.44	11088	12715.4	2	62	3	29.69	3	1	1	31.8124	3	1	2
44423	0.6	3.7	0.8	10.3	5.698	9.62	9.62	0.445	0.553204	4	0.6	0.575669	1	1.08	1	1.21	4.5835	1	7.58	-0.163649	2	-0.13	0.130489	3	0.04	0.6	120	2	8	82235.8	0	30	3	5	5	4.29	78136.7	82235.8	2	72	1	31.46	4	2	0	29.8492	2	0	2
44424	0.6	3.1	0.6	7.7	4.774	9.06	9.06	1.658	0.62	4	0.6	1.54126	2	1.62	1	1.21	12.7666	2	12.94	-0.419102	1	-0.337	-0.131086	2	-0.13	0.6	134	2	6.6	12093.1	1	62	4	3	1	2.69	12310.3	12093.1	2	67	1	37.38	4	1	1	33.0545	3	1	1
44425	0.6	2.6	0.6	7.7	4.004	7.27	7.27	1.192	0.52	3	0.52	1.21128	1	1.08	1	1.21	9.1784	1	7.58	-0.466262	1	-0.337	-0.447265	1	-0.322	1.7	64	1	5.6	87805.1	1	25	3	4	5	5	83116.5	87805.1	1	63	3	21.8	2	1	0	25.5621	2	0	2
44426	0.6	2.1	0.5	6.5	3.234	7.62	7.62	1.426	0.497538	3	0.52	1.22912	1	1.08	1	1.21	9.269	1	7.58	-0.517172	1	-0.337	-0.533416	1	-0.322	0.2	58	1	6	7299.6	1	78	1	2	2		6754.39	7299.6	1	64	1	21.42	2	3	1	5.20858	1	0	1
44427	0.6	3.3	0.8	10.3	5.082	7.56	7.56	2.055	0.493398	3	0.52	2.10563	3	2.01	3	2.42	21.1665	3	18.93	-0.00294952	3	0.046	0.0459627	3	0.04	0.9	101	2	7.1	31507	0	24	3	5	5	0.98	31669	31507	1	69	3	23.01	2	2	0	36.0995	3	1	2
44430	0.6	3.1	0.6	7.7	4.774	28.84	28.84	2.367	0.62	4	0.6	1.89727	3	2.01	2	1.81	18.2259	3	18.93	-0.34664	1	-0.337	-0.0586239	2	-0.13	0.2	110	2	7.5	25203.3	0	45	4	3	3	1.93	24916.5	25203.3	1	64	1	31.4	4	2	1	10.6576	1	0	2
44431	0.6	2.4	0.7	9	3.696	77.63	77.63	2.917	0.410667	1	0.39	2.28106	4	2.53	3	2.42	26.253	4	31.37	-0.135831	2	-0.13	-0.333057	1	-0.322	32.7	68	1	8.2	17303.4	1	47	2	1	3	1.75	17053.6	17303.4	1	64	3	39.62	4	3	1	21.6356	2	0	1
44433	0.6	3.5	0.8	10.3	5.39	10.62	10.62	1.957	0.523301	3	0.52	2.05676	3	2.01	2	1.81	20.1571	3	18.93	-0.0129791	3	0.046	0.167826	4	0.28	0.1	124	2	8.7	47353.4	0	66	3	3	1	3.15	46864.7	47353.4	1	61	2	29.39	3	2	0	25.0012	2	0	2
44442	0.6	2.6	0.8	10.3	4.004	51.08	51.08	1.424	0.388738	1	0.39	1.73882	2	1.62	2	1.81	14.6672	2	12.94	-0.0673218	2	-0.13	-0.42389	1	-0.322	4.9	97	1	7	32769.2	1	45	4	3	1	4.86	30227.9	32769.2	2	67	1	23.02	2	2	1	12.4605	1	0	2
44443	0.6	4.7	0.9	11.6	7.238	4.77	4.77	0.998	0.623966	4	0.6	1.5582	2	1.62	2	1.81	11.5768	2	12.94	0.113112	3	0.046	0.393148	4	0.28	0.6	134	2	10	33919.8	0	35	2	1	6	0.96	27917.2	33919.8	1	69	3	28.14	3	2	0	13.1016	1	0	2
44444	0.6	3.1	0.7	9	4.774	6.74	6.74	2.977	0.530444	3	0.52	2.30142	4	2.53	3	2.42	26.793	4	31.37	-0.129871	2	-0.13	0.00280922	3	0.04	0.6	97	1	5.9	17391	0	58	5	4	5	0.67	16976.7	17391	2	69	3	22.14	2	1	0	9.33538	1	0	2
44445	0.6	4.3	1.2	15.5	6.622	14.78	14.78	1.66	0.427226	1	0.39	2.59157	4	2.53	3	2.42	25.73	4	31.37	0.455912	4	0.3	0.43169	4	0.28	0.3	151	2	9.3	28238.2	1	30	3	3	3	0.75	27157.8	28238.2	1	65	3	25.33	3	3	1	16.5873	1	0	2
44446	0.6	2.8	0.7	9	4.312	15.88	15.88	0.634	0.479111	2	0.46	0.754794	1	1.08	1	1.21	5.706	1	7.58	-0.365836	1	-0.337	-0.413356	1	-0.322	2.1	81	1	5.8	22585.1	0	48	4	4	6	1.27	22437.3	22585.1	2	74	1	28.63	3	3	0	20.8343	2	0	2
44450	11.7	3.4	1	12.9	5.236	11	11	6.134	0.405891	1	0.39	3.5489	4	2.53	3	2.42	79.1286	4	31.37	0.73144	4	0.3	0.463117	4	0.28	2.5	106	2	8.8	5814.81	1	62	2	1	3	1.52	5992.01	5814.81	1	60	2	23.32	2	3	1	9.81617	1	0	1
44451	1	2.8	0.8	10.3	4.312	0.23	0.23	0.674	0.418641	1	0.39	0.990825	1	1.08	1	1.21	6.9422	1	7.58	-0.141749	2	-0.13	-0.409498	1	-0.322	263.6	79	1	6.8	58022.1	1	38	3	5	1	3.87	57998.7	58022.1	1	60	3	21.51	2	1	0	38.0226	3	1	2
44452	0.6	3.3	0.9	11.6	5.082	13.62	13.62	1.404	0.438103	2	0.46	1.89953	3	2.01	2	1.81	16.2864	3	18.93	0.153795	4	0.3	-0.020434	3	0.04	1	94	1	7.3	31727.2	0	27	1	3	1	0.73	29022	31727.2	1	72	2	23.9	2	1	0	24.3601	2	0	2
44453	2.2	3.3	0.7	9	5.082	5.45	5.45	1.331	0.564667	4	0.6	1.49643	2	1.62	1	1.21	11.979	2	12.94	-0.29695	1	-0.337	-0.0278092	3	0.04	157.6	88	1	7.7	26223	1	42	5	2	3	0.47	26187	26223	1	67	1	21.2	2	2	0	27.8058	2	0	2
44454	0.6	3.5	1.4	18.1	5.39	10	10	1.09	0.29779	1	0.39	2.52063	4	2.53	3	2.42	19.729	3	18.93	0.408057	4	0.3	0.0799153	3	0.04	1.4	125	2	8.5	38588	0	29	3	5	1	2.42	38786.5	38588	2	60	3	25.71	3	3	0	32.4535	3	1	2
44456	0.6	3.5	1	12.9	5.39	19.29	19.29	1.966	0.417829	1	0.39	2.41105	4	2.53	3	2.42	25.3614	4	31.37	0.372665	4	0.3	0.168747	4	0.28	0.5	135	2	10.8	119314	0	43	3	5	1	4.83	107336	119314	2	63	3	29.65	3	1	1	33.2147	3	1	1
44457	0.6	3.6	0.9	11.6	5.544	11.88	11.88	1.594	0.477931	2	0.46	2.02645	3	2.01	2	1.81	18.4904	3	18.93	0.173082	4	0.3	0.190414	4	0.28	5.7	130	2	9.2	52278.5	0	61	3	5	1	4.02	52939.8	52278.5	1	60	3	31.28	4	2	1	46.8772	3	1	1
44460	0.6	2.6	0.7	9	4.004	16.39	16.39	1.693	0.444889	2	0.46	1.737	2	1.62	2	1.81	15.237	2	12.94	-0.260196	1	-0.337	-0.396536	1	-0.322	0.4	107	2	7.1	7595.8	1	75	1	4	2	0.7	7024.35	7595.8	2	64	1	37.07	4	1	1	22.437	2	0	1
44461	0.6	3.5	0.7	9	5.39	16.76	16.76	1.814	0.598889	4	0.6	1.80603	2	1.62	2	1.81	16.326	3	18.93	-0.247836	1	-0.337	0.153197	4	0.28	0.6	166	3	8.4	100882	1	22	3	4	5	1.2	96555.3	100882	2	67	3	22.69	2	3	1	31.4117	3	1	2
44462	0.6	3.1	0.8	10.3	4.774	4.9	4.9	3.343	0.463495	2	0.46	2.59222	4	2.53	3	2.42	34.4329	4	31.37	0.126165	3	0.046	0.0386172	3	0.04	0.2	131	2	9.2	18964.1	0	75	3	5	1	4.64	18250.3	18964.1	2	66	2	33.2	4	3	1	30.5303	3	1	2
44465	0.6	3	1.1	14.2	4.62	0.46	0.46	1.915	0.325352	1	0.39	2.55962	4	2.53	3	2.42	27.193	4	31.37	0.451058	4	0.3	-0.169835	2	-0.13	40.4	96	1	11.7	8840.56	1	63	2	5	2	2.31	8975.58	8840.56	2	65	1	38.45	4	2	0	21.5956	2	0	1
44466	0.6	3.2	0.7	9	4.928	36.96	36.96	0.591	0.547556	3	0.52	0.684561	1	1.08	1	1.21	5.319	1	7.58	-0.369969	1	-0.337	-0.169484	2	-0.13	0.4	113	2	8.3	26190.4	1	80	3	3	2	1.25	21776.9	26190.4	1	61	1	29.05	3	2	0	27.5253	2	0	1
44469	0.6	2.8	0.8	10.3	4.312	5.66	5.66	1.261	0.418641	1	0.39	1.61726	2	1.62	2	1.81	12.9883	2	12.94	-0.0837714	2	-0.13	-0.35152	1	-0.322	0.3	72	1	7.3	118020	1	34	3	4	1	5	113883	118020	2	65	3	26.76	3	2	0	35.2981	3	1	2
44473	12.8	2.6	0.5	6.5	4.004	5.12	5.12	0.14	0.616	4	0.6	-1.09186	1	1.08	1	1.21	0.91	1	7.58	-0.642074	1	-0.337	-0.548589	1	-0.322	#NULL!	69	1	3.1	27532.8	1	29	4	4	6	1.21	27090.3	27532.8	1	61	2	18.28	1	1	0	21.3952	2	0	2
44474	0.6	3.1	0.8	10.3	4.774	64.9	64.9	1.62	0.463495	2	0.46	1.86778	3	2.01	2	1.81	16.686	3	18.93	-0.0474108	3	0.046	-0.134959	2	-0.13	0.2	106	2	8.8	12049	1	73	2	4	3	0.88	11483.6	12049	1	72	3	26.46	3	1	1	19.7125	1	0	1
44475	0.6	3.4	0.8	10.3	5.236	10.45	10.45	1.242	0.50835	3	0.52	1.60207	2	1.62	2	1.81	12.7926	2	12.94	-0.085681	2	-0.13	0.0307194	3	0.04	0.5	139	2	10	22468.7	0	44	1	1	1	0.82	20950.8	22468.7	2	67	3	26.46	3	2	0	13.2618	1	0	2
44476	2.3	3	0.7	9	4.62	1.47	1.47	3.686	0.513333	3	0.52	2.51504	4	2.53	3	2.42	33.174	4	31.37	-0.0615383	2	-0.13	0.00613185	3	0.04	17.3	95	1	9.3	12993.7	0	80	3	1	2		12852.3	12993.7	2	59	2		.	2	1	16.5873	1	0	2
44479	0.6	4.3	2	25.8	6.622	22.17	22.17	0.042	0.256667	1	0.39	0.300014	1	1.08	1	1.21	1.0836	1	7.58	0.308251	4	0.3	0.2741	4	0.28	0.5	152	2	12.9	6600.91	1	65	1	2	2	1.41	6106.11	6600.91	2	71	2	37.85	4	2	1	9.13505	1	0	1
44480	0.6	3.1	0.9	11.6	4.774	6.7	6.7	3.156	0.411552	1	0.39	2.70951	4	2.53	3	2.42	36.6096	4	31.37	0.331137	4	0.3	0.0204474	3	0.04	0.4	116	2	8.3	24752.7	0	50	3	4	6	1.13	22515.4	24752.7	1	67	1	29.32	3	1	1	32.8942	3	1	1
44481	0.6	3.2	0.7	9	4.928	3.15	3.15	1.068	0.547556	3	0.52	1.27629	1	1.08	1	1.21	9.612	1	7.58	-0.323308	1	-0.337	-0.122823	2	-0.13	1.7	97	1	5.9	10667.1	1	51	2	1	3	1.96	10794.2	10667.1	1	73	3	25.61	3	1	1	24.0396	2	0	2
44486	0.6	4.1	0.7	9	6.314	6.08	6.08	1.052	0.701556	4	0.6	1.26119	1	1.08	1	1.21	9.468	1	7.58	-0.324899	1	-0.337	0.334848	4	0.28	0.3	116	2	7.1	61690.3	1	29	3	3	6	1.27	61164.9	61690.3	1	61	.	34.46	4	3	0	16.0665	1	0	2
44487	0.6	2.8	0.8	10.3	4.312	16.15	16.15	2.207	0.418641	1	0.39	2.17698	3	2.01	3	2.42	22.7321	3	18.93	0.0125964	3	0.046	-0.255152	1	-0.322	0.2	100	2	6.1	60743.5	0	62	3	5	1	5	62086.5	60743.5	2	70	2	31.37	4	2	1	24.4002	2	0	2
44488	0.6	2.6	0.7	9	4.004	8.03	8.03	0.787	0.444889	2	0.46	0.970973	1	1.08	1	1.21	7.083	1	7.58	-0.351005	1	-0.337	-0.487344	1	-0.322	0.3	72	1	6.3	27871.6	1	27	4	5	5	5	26988.3	27871.6	1	63	1	21.89	2	1	0	15.1449	1	0	2
44492	0.6	3	0.7	9	4.62	10.01	10.01	1.331	0.513333	3	0.52	1.49643	2	1.62	1	1.21	11.979	2	12.94	-0.29695	1	-0.337	-0.229279	1	-0.322	0.5	119	2	7.8	80240.8	1	68	3	2	1		75872.7	80240.8	2	61	3	32.3	4	2	1	33.2548	3	1	1
44495	0.6	3.1	0.6	7.7	4.774	12.51	12.51	2.388	0.62	4	0.6	1.90611	3	2.01	2	1.81	18.3876	3	18.93	-0.344501	1	-0.337	-0.056485	2	-0.13	2.5	105	2	6.9	70474.3	0	36	5	4	1	5	69919	70474.3	2	63	3	24.11	2	2	0	30.7707	3	1	2
44498	0.6	2.2	0.7	9	3.388	26.66	26.66	1.419	0.376444	1	0.39	1.56045	2	1.62	2	1.81	12.771	2	12.94	-0.288056	1	-0.337	-0.522389	1	-0.322	0.4	103	2	9.6	12093.1	1	69	4	3	3	0.87	12310.3	12093.1	2	67	1	34.31	4	2	1	27.2048	2	0	1
44501	0.6	3.7	0.7	9	5.698	16.59	16.59	0.952	0.633111	4	0.6	1.16131	1	1.08	1	1.21	8.568	1	7.58	-0.334807	1	-0.337	0.179559	4	0.28	1.7	116	2	7.6	24560.2	0	27	4	2	6	0.29	23901.5	24560.2	1	64	3	21.71	2	1	0	22.5171	2	0	2
44503	0.6	2.9	0.7	9	4.466	7.42	7.42	1.071	0.496222	3	0.52	1.27909	1	1.08	1	1.21	9.639	1	7.58	-0.32301	1	-0.337	-0.31585	1	-0.322	0.3	104	2	6.4	22550.1	0	80	3	5	1	3.65	22304.7	22550.1	1	60	3	26	3	1	0	34.4167	3	1	1
44508	0.6	2.5	0.7	9	3.85	37.58	37.58	1.781	0.427778	1	0.39	1.78768	2	1.62	2	1.81	16.029	3	18.93	-0.251209	1	-0.337	-0.421325	1	-0.322	1	71	1	8.8	11230.6	1	80	4	1	2		10806.3	11230.6	1	64	3	47	4	1	1	10.7778	1	0	1
44509	0.6	3.1	0.6	7.7	4.774	31.51	31.51	1.234	0.62	4	0.6	1.24591	1	1.08	1	1.21	9.5018	1	7.58	-0.462049	1	-0.337	-0.174033	2	-0.13	0.1	102	2	6.6	21834.5	0	32	5	3	5		20449.6	21834.5	1	64	3	29.48	3	2	0	14.584	1	0	2
44513	0.6	3.1	0.8	10.3	4.774	5.26	5.26	1.952	0.463495	2	0.46	2.0542	3	2.01	2	1.81	20.1056	3	18.93	-0.0134908	3	0.046	-0.101039	2	-0.13	0.3	101	2	6.5	29675.8	0	33	1	5	5	5	26603	29675.8	2	73	3	29.58	3	1	0	25.6823	2	0	2
44514	0.6	3.1	0.7	9	4.774	14.66	14.66	1.617	0.530444	3	0.52	1.69107	2	1.62	2	1.81	14.553	2	12.94	-0.267945	1	-0.337	-0.135265	2	-0.13	4.8	97	1	7	81374.5	1	58	3	5	2	5	76996.5	81374.5	1	70	3	24.44	2	1	0	41.6686	3	1	2
44517	0.6	2.9	1	12.9	4.466	9.04	9.04	1.12	0.346202	1	0.39	1.84838	3	2.01	2	1.81	14.448	2	12.94	0.286825	4	0.3	-0.310967	1	-0.322	0.6	93	1	7.9	51169.4	0	61	3	5	6	4.84	52300.7	51169.4	2	62	3	32.31	4	1	1	26.6038	2	0	2
44522	0.6	2.8	1.1	14.2	4.312	3.5	3.5	2.166	0.303662	1	0.39	2.68278	4	2.53	3	2.42	30.7572	4	31.37	0.476741	4	0.3	-0.259343	1	-0.322	0.2	101	2	9	24836.9	1	72	4	3	2		22897.6	24836.9	2	70	3	34.85	4	1	1	26.724	2	0	1
44527	0.6	3.2	0.8	10.3	4.928	5.15	5.15	1.048	0.478447	2	0.46	1.43223	2	1.62	1	1.21	10.7944	2	12.94	-0.105069	2	-0.13	-0.124812	2	-0.13	0.1	102	2	7	31540.6	1	41	3	2	1	1.13	31767.8	31540.6	2	60	1	46.25	4	1	1	23.2783	2	0	1
44528	0.6	3.2	0.8	10.3	4.928	8.06	8.06	2.477	0.478447	2	0.46	2.2924	4	2.53	3	2.42	25.5131	4	31.37	0.0401144	3	0.046	0.0203709	3	0.04	3.9	106	2	7.3	6755.42	0	61	1	1	1	0.88	5845.35	6755.42	2	64	2	34.93	4	1	1	21.3151	2	0	2
44532	0.6	2.6	0.9	11.6	4.004	4.66	4.66	2.79	0.345172	1	0.39	2.58624	4	2.53	3	2.42	32.364	4	31.37	0.294853	4	0.3	-0.284856	1	-0.322	18	92	1	7.2	59923.9	0	63	3	5	1	5	58553	59923.9	2	67	3	26.25	3	1	0	27.6455	2	0	2
44533	0.6	3.1	0.7	9	4.774	10.73	10.73	0.271	0.530444	3	0.52	-0.0951365	1	1.08	1	1.21	2.439	1	7.58	-0.400182	1	-0.337	-0.267502	1	-0.322	1.6	107	2	7.5	30101.6	1	41	4	4	1	3.49	30227.9	30101.6	2	67	3	27.76	3	1	1	4.1268	1	0	1
44534	0.6	3.4	0.8	10.3	5.236	7.43	7.43	1.793	0.50835	3	0.52	1.96924	3	2.01	2	1.81	18.4679	3	18.93	-0.0297546	3	0.046	0.0866458	3	0.04	0.8	106	2	8.3	72824.1	1	36	3	5	1	4.14	70037.8	72824.1	1	68	.	22.71	2	1	0	20.5939	2	0	2
44536	0.6	3	0.6	7.7	4.62	15.98	15.98	1.656	0.6	4	0.6	1.54006	2	1.62	1	1.21	12.7512	2	12.94	-0.419306	1	-0.337	-0.1963	2	-0.13	0.6	105	2	6.2	32385.1	1	37	3	2	1	1.41	31934.4	32385.1	2	62	3	28.12	3	3	0	32.2932	3	1	2
44540	0.6	3.3	1	12.9	5.082	4.6	4.6	1.505	0.393953	1	0.39	2.14384	3	2.01	3	2.42	19.4145	3	18.93	0.325615	4	0.3	-0.010196	3	0.04	0.4	124	2	9.3	22510.5	0	36	1	4	1	5	21807.7	22510.5	1	65	1	25.31	3	2	0	13.6224	1	0	2
44545	0.6	3.3	0.6	7.7	5.082	2.71	2.71	2.421	0.66	4	0.6	1.91983	3	2.01	2	1.81	18.6417	3	18.93	-0.341143	1	-0.337	0.0833342	3	0.04	1.5	129	2	6.5	77274.3	1	54	3	5	1		76980.6	77274.3	2	69	3	34.07	4	2	1	17.5088	1	0	1
44549	0.6	3.8	0.8	10.3	5.852	2.71	2.71	1.909	0.568155	4	0.6	2.03193	3	2.01	2	1.81	19.6627	3	18.93	-0.017891	3	0.046	0.323105	4	0.28	49.8	130	2	9.3	17812.6	1	33	1	1	1	0.48	18007.4	17812.6	2	72	.	36.15	4	1	0	11.2986	1	0	2
44550	246.7	3	0.9	11.6	4.62	11.3	11.3	1.747	0.398276	1	0.39	2.1181	3	2.01	3	2.42	20.2652	3	18.93	0.188686	4	0.3	-0.187013	2	-0.13	0.6	91	1	8.4	8367.18	1	66	2	4	2	1.14	8367.56	8367.18	2	63	1	29.71	3	1	0	25.3217	2	0	2
44556	0.6	2.8	0.8	10.3	4.312	8.84	8.84	2.059	0.418641	1	0.39	2.10757	3	2.01	3	2.42	21.2077	3	18.93	-0.00254019	3	0.046	-0.270289	1	-0.322	0.9	102	2	8.3	7395.23	0	64	1	1	1	0.8	7130.27	7395.23	2	70	2	30.52	4	2	1	13.0214	1	0	1
44558	0.6	3.4	0.7	9	5.236	21.16	21.16	1.573	0.581778	4	0.6	1.66348	2	1.62	2	1.81	14.157	2	12.94	-0.272424	1	-0.337	0.0642044	3	0.04	0.4	103	2	6.2	23235	0	21	4	4	5	3.32	23161.6	23235	1	68	3	19.28	2	1	0	14.8244	1	0	2
44559	0.6	3.3	0.7	9	5.082	3.03	3.03	1.483	0.564667	4	0.6	1.60457	2	1.62	2	1.81	13.347	2	12.94	-0.28157	1	-0.337	-0.0124291	3	0.04	0.9	120	2	7.9	17153.7	1	45	2	2	3	1.21	17358.1	17153.7	1	73	2	30.56	4	1	1	17.9496	1	0	2
44564	0.6	2.8	1	12.9	4.312	14.68	14.68	1.178	0.334264	1	0.39	1.89887	3	2.01	2	1.81	15.1962	2	12.94	0.292624	4	0.3	-0.359848	1	-0.322	0.5	92	1	8	99236.8	1	40	3	4	1	2.59	97373.9	99236.8	1	61	3	36.22	4	1	0	37.9425	3	1	2
44565	0.6	3.4	0.9	11.6	5.236	8.11	8.11	3.446	0.451379	2	0.46	2.79741	4	2.53	3	2.42	39.9736	4	31.37	0.359189	4	0.3	0.252448	4	0.28	5	119	2	8.3	47886.9	1	23	5	4	5	0.97	45680.9	47886.9	2	72	1	16.3	1	1	1	6.2503	1	0	2
44567	0.6	3.7	0.9	11.6	5.698	13.56	13.56	3.343	0.491207	3	0.52	2.76707	4	2.53	3	2.42	38.7788	4	31.37	0.349307	4	0.3	0.420303	4	0.28	0.8	118	2	7.1	14474.2	1	31	1	2	1	0.74	14632.5	14474.2	1	65	3	39.9	4	2	1	18.23	1	0	1
44568	0.6	3.4	0.7	9	5.236	4.41	4.41	3.087	0.581778	4	0.6	2.3377	4	2.53	3	2.42	27.783	4	31.37	-0.119005	2	-0.13	0.217624	4	0.28	0.2	111	2	6.8	36515.9	1	35	3	4	1	0.77	36501.2	36515.9	1	61	1	39.74	4	1	0	28.9677	2	0	2
44569	0.6	2.9	0.6	7.7	4.466	7.54	7.54	2.936	0.58	4	0.6	2.1127	3	2.01	3	2.42	22.6072	3	18.93	-0.289277	1	-0.337	-0.126782	2	-0.13	1.5	122	2	6.9	17432.7	0	66	3	3	1	1.49	17290.3	17432.7	1	67	3	26.49	3	1	0	31.3316	3	1	1
44570	0.6	2.9	0.7	9	4.466	3.8	3.8	2.892	0.496222	3	0.52	2.27245	4	2.53	3	2.42	26.028	4	31.37	-0.13832	2	-0.13	-0.131161	2	-0.13	0.2	106	2	7.8	26403.7	1	38	1	5	2	0.41	25990.4	26403.7	1	66	3	27.8	3	1	0	10.898	1	0	2
44572	0.6	3.2	0.8	10.3	4.928	8.52	8.52	0.557	0.478447	2	0.46	0.80016	1	1.08	1	1.21	5.7371	1	7.58	-0.152997	2	-0.13	-0.172741	2	-0.13	0.7	122	2	8.4	13131.2	1	60	4	2	1	4.43	13366.2	13131.2	2	72	1	27.14	3	1	1	26.4436	2	0	1
44573	0.6	3.6	0.9	11.6	5.544	3.79	3.79	1.343	0.477931	2	0.46	1.85511	3	2.01	2	1.81	15.5788	2	12.94	0.14763	3	0.046	0.164962	4	0.28	0.4	127	2	7.7	22510.5	0	30	1	1	6	0.62	21807.7	22510.5	1	65	1	26.91	3	2	1	16.3069	1	0	2
44575	0.6	3.2	0.8	10.3	4.928	9.09	9.09	0.823	0.478447	2	0.46	1.19055	1	1.08	1	1.21	8.4769	1	7.58	-0.12726	2	-0.13	-0.147003	2	-0.13	0.3	149	2	9	23580.1	1	40	1	3	1		22829.3	23580.1	1	66	3	25.71	3	1	0	27.4452	2	0	2
44576	0.6	3.1	0.8	10.3	4.774	5.28	5.28	1.299	0.463495	2	0.46	1.64694	2	1.62	2	1.81	13.3797	2	12.94	-0.079947	2	-0.13	-0.167495	2	-0.13	0.4	89	1	6.5	23568.7	1	45	1	2	1	2.27	23849.4	23568.7	1	71	3	31.66	4	1	1	24.7207	2	0	2
44578	0.6	3.4	0.7	9	5.236	10.44	10.44	1.194	0.581778	4	0.6	1.38781	1	1.08	1	1.21	10.746	2	12.94	-0.310725	1	-0.337	0.0259033	3	0.04	0.3	80	1	4.4	28792.7	0	53	3	3	4	3.39	28740.1	28792.7	2	61	3	26.13	3	3	1	47.2779	3	1	1
44580	0.6	3.3	0.9	11.6	5.082	55.2	55.2	3.576	0.438103	2	0.46	2.83444	4	2.53	3	2.42	41.4816	4	31.37	0.371523	4	0.3	0.197295	4	0.28	0.7	140	2	9	14474.2	1	32	1	3	1	5	14632.5	14474.2	1	65	.	32.25	4	1	1	13.8228	1	0	2
44582	2.3	3.6	1.6	20.6	5.544	31.33	31.33	0.011	0.269126	1	0.39	-1.73916	1	1.08	1	1.21	0.2266	1	7.58	0.305456	4	0.3	0.0367554	3	0.04	8.6	120	2	12.4	25935.1	1	80	3	3	1	1.24	23044.9	25935.1	1	67	1	22.53	2	1	1	41.268	3	1	2
44586	0.6	3.7	0.9	11.6	5.698	15.3	15.3	0.812	0.491207	3	0.52	1.35195	1	1.08	1	1.21	9.4192	1	7.58	0.0948058	3	0.046	0.165803	4	0.28	0.2	142	2	9.1	17374.3	1	30	1	2	6	0.73	17102.3	17374.3	1	65	2	28.19	3	1	1	13.8228	1	0	1
44587	0.6	2.8	0.8	10.3	4.312	9.54	9.54	1.586	0.418641	1	0.39	1.84657	3	2.01	2	1.81	16.3358	3	18.93	-0.050873	3	0.046	-0.318622	1	-0.322	13.4	109	2	8	13312.9	1	75	4	1	2	2.02	11869.6	13312.9	2	64	2	25.65	3	2	1	8.45393	1	0	1
44588	0.6	3.5	0.7	9	5.39	14.73	14.73	0.95	0.598889	4	0.6	1.15921	1	1.08	1	1.21	8.55	1	7.58	-0.335005	1	-0.337	0.0660282	3	0.04	2.4	126	2	7.2	77918.4	0	53	3	4	1	4.97	76861.7	77918.4	1	64	3	38.25	4	2	0	29.9293	2	0	1
44589	0.6	3.1	0.8	10.3	4.774	18.5	18.5	0.825	0.463495	2	0.46	1.19298	1	1.08	1	1.21	8.4975	1	7.58	-0.127064	2	-0.13	-0.214612	2	-0.13	0.5	133	2	10.2	21996.4	1	37	1	3	1	1.99	22236.9	21996.4	1	66	3	35.52	4	1	1	14.6642	1	0	1
44592	2.8	3.2	1	12.9	4.928	1.6	1.6	1.406	0.382016	1	0.39	2.0758	3	2.01	2	1.81	18.1374	3	18.93	0.31558	4	0.3	-0.0888873	2	-0.13	0.6	98	2	8.5	80913.4	1	24	3	3	6	3.65	80224.4	80913.4	1	64	3	21.15	2	1	0	60.4997	3	1	2
44594	0.6	2.6	0.6	7.7	4.004	19.42	19.42	3.653	0.52	3	0.52	2.3312	4	2.53	3	2.42	28.1281	4	31.37	-0.219954	2	-0.13	-0.200957	2	-0.13	0.1	107	2	6.3	35612.5	1	80	3	3	1	2.14	32609.7	35612.5	2	70	1	24.89	2	2	0	17.8694	1	0	2
44595	0.6	3	0.9	11.6	4.62	19.75	19.75	1.3	0.398276	1	0.39	1.82256	3	2.01	2	1.81	15.08	2	12.94	0.143295	3	0.046	-0.232404	1	-0.322	0.4	103	2	6.6	17153.7	1	40	2	5	1	3.87	17358.1	17153.7	2	73	2	36.47	4	2	1	26.3234	2	0	1
44599	0.6	2.8	0.9	11.6	4.312	3.87	3.87	1.327	0.371724	1	0.39	1.84312	3	2.01	2	1.81	15.3932	2	12.94	0.146016	3	0.046	-0.344873	1	-0.322	0.5	92	1	9.1	32721.8	1	80	3	4	2	4.13	29078.1	32721.8	1	61	3	26.87	3	2	0	51.6851	3	1	2
44600	0.6	3.9	0.7	9	6.006	5.75	5.75	0.723	0.667333	4	0.6	0.886154	1	1.08	1	1.21	6.507	1	7.58	-0.357232	1	-0.337	0.243713	4	0.28	0.3	116	2	6.4	7641.13	0	62	4	5	1	1.23	7543.24	7641.13	2	67	3	22.75	2	2	1	11.4989	1	0	1
44601	0.6	3	0.9	11.6	4.62	52.52	52.52	0.328	0.398276	1	0.39	0.445458	1	1.08	1	1.21	3.8048	1	7.58	0.0484946	3	0.046	-0.327205	1	-0.322	32.4	112	2	8.4	9662.6	1	60	4	2	1		9560.87	9662.6	1	62	1	36.61	4	3	1	20.7943	2	0	2
44602	0.6	3.5	0.6	7.7	5.39	5.67	5.67	0.552	0.7	4	0.6	0.441443	1	1.08	1	1.21	4.2504	1	7.58	-0.52904	1	-0.337	0.0273296	3	0.04	1.1	142	2	7	24655.4	0	25	4	3	5		24342.5	24655.4	2	68	3	24.99	2	3	0	17.9496	1	0	2
44603	0.6	3	0.7	9	4.62	14.66	14.66	4.73	0.513333	3	0.52	2.76443	4	2.53	3	2.42	42.57	4	31.37	0.029212	3	0.046	0.0968821	3	0.04	1.1	116	2	7.7	27368.7	1	52	4	2	1	0.46	25246.2	27368.7	1	59	3	30.93	4	3	1	5.12845	1	0	1
44605	0.6	3.4	0.8	10.3	5.236	36.24	36.24	2.428	0.50835	3	0.52	2.27242	4	2.53	3	2.42	25.0084	4	31.37	0.0351341	3	0.046	0.151534	4	0.28	0.5	114	2	5.9	25195.3	0	30	4	5	5	2.74	22065.5	25195.3	1	68	3	34.5	4	1	0	4.08673	1	0	2
44608	0.6	4.1	0.8	10.3	6.314	5.36	5.36	1.509	0.61301	4	0.6	1.7968	2	1.62	2	1.81	15.5427	2	12.94	-0.0587019	3	0.046	0.380817	4	0.28	0.7	132	2	10.3	29196	1	20	1	3	5	3.4	28147.9	29196	2	65	3	18.64	2	1	0	25.6422	2	0	2
44609	0.6	3.2	0.8	10.3	4.928	29.56	29.56	4.44	0.478447	2	0.46	2.876	4	2.53	3	2.42	45.732	4	31.37	0.225645	4	0.3	0.205902	4	0.28	168.8	136	2	9	18849.7	1	34	1	4	1	1.58	19055.8	18849.7	2	71	3	34.74	4	1	0	14.2234	1	0	2
44614	0.6	3	0.7	9	4.62	34.2	34.2	2.295	0.513333	3	0.52	2.04123	3	2.01	2	1.81	20.655	3	18.93	-0.198645	2	-0.13	-0.130975	2	-0.13	0.6	101	2	5.9	10079.7	1	62	4	2	2	0.88	10426.7	10079.7	1	67	1	26.01	3	3	1	16.3469	1	0	2
44617	0.6	3.3	0.7	9	5.082	27.35	27.35	0.955	0.564667	4	0.6	1.16446	1	1.08	1	1.21	8.595	1	7.58	-0.334511	1	-0.337	-0.0653706	2	-0.13	1	130	2	10.4	37066.1	1	53	4	5	1	5	34191.5	37066.1	2	65	3	33.6	4	2	0	15.185	1	0	1
44618	0.6	2.7	0.8	10.3	4.158	10.67	10.67	1.051	0.403689	1	0.39	1.43509	2	1.62	1	1.21	10.8253	2	12.94	-0.10477	2	-0.13	-0.420487	1	-0.322	0.9	88	1	6.9	15878.7	1	38	2	2	1	1.16	16052.3	15878.7	1	62	1	25.38	3	1	1	19.7525	1	0	2
44620	0.6	2.9	0.8	10.3	4.466	7	7	1.138	0.433592	2	0.46	1.51462	2	1.62	1	1.21	11.7214	2	12.94	-0.0961005	2	-0.13	-0.30917	1	-0.322	0.4	145	2	9.8	17374.3	1	31	1	5	1	2.66	17102.3	17374.3	1	65	1	21.16	2	1	1	25.1614	2	0	2
44621	0.6	3.4	0.9	11.6	5.236	66.86	66.86	2.353	0.451379	2	0.46	2.41589	4	2.53	3	2.42	27.2948	4	31.37	0.250639	4	0.3	0.143898	4	0.28	0.1	117	2	9.2	19726.6	1	55	4	5	1	5	19110.1	19726.6	1	62	1	29.51	3	1	0	16.1867	1	0	2
44622	3	2.7	0.6	7.7	4.158	3.16	3.16	2.336	0.54	3	0.52	1.88409	3	2.01	2	1.81	17.9872	3	18.93	-0.3498	1	-0.337	-0.289951	1	-0.322	3.9	72	1	5.3	50692.7	1	80	3	4	2	1.47	37116.2	50692.7	1	69	.	23.16	2	1	1	23.2383	2	0	1
44623	0.6	4.2	1	12.9	6.468	7.14	7.14	2.77	0.501395	3	0.52	2.7539	4	2.53	3	2.42	35.733	4	31.37	0.45443	4	0.3	0.52948	4	0.28	0.6	198	3	10.8	26839.7	1	25	1	5	6	1.46	25876.3	26839.7	1	66	3	31.35	4	2	1	25.9227	2	0	2
44624	0.6	4	0.9	11.6	6.16	16.72	16.72	1.437	0.531034	3	0.52	1.92276	3	2.01	2	1.81	16.6692	3	18.93	0.157136	4	0.3	0.347399	4	0.28	0.2	165	3	8.6	27716.5	0	52	3	2	1	0.93	25211.3	27716.5	2	59	1	20.37	2	3	1	11.7794	1	0	1
44627	0.6	3.3	0.7	9	5.082	4.59	4.59	0.843	0.564667	4	0.6	1.03971	1	1.08	1	1.21	7.587	1	7.58	-0.34553	1	-0.337	-0.0763893	2	-0.13	1.2	123	2	7.4	51939.9	0	60	3	5	3	5	53088.3	51939.9	2	63	3	29.94	3	2	0	34.8975	3	1	2
44634	0.6	3	1.1	14.2	4.62	15.07	15.07	1.423	0.325352	1	0.39	2.26267	4	2.53	3	2.42	20.2066	3	18.93	0.400912	4	0.3	-0.219981	2	-0.13	0.3	88	1	7.4	10303.4	0	74	4	1	1	1.02	10235.7	10303.4	1	67	2	23.02	2	3	1	11.9797	1	0	1
44636	0.6	3.5	0.9	11.6	5.39	25.55	25.55	1.433	0.464655	2	0.46	1.91997	3	2.01	2	1.81	16.6228	3	18.93	0.156731	4	0.3	0.114394	3	0.04	0.4	126	2	11	22963.1	0	48	4	5	1	3.11	23314	22963.1	2	67	3	21.81	2	1	0	21.9562	2	0	2
44637	0.6	2.9	0.8	10.3	4.466	22.3	22.3	1.583	0.433592	2	0.46	1.84467	3	2.01	2	1.81	16.3049	3	18.93	-0.0511784	3	0.046	-0.264247	1	-0.322	0.5	112	2	8.6	6635.51	0	63	4	2	1	1.16	6852.09	6635.51	1	59	1	22.99	2	1	0	21.3552	2	0	2
44638	0.6	3.6	0.6	7.7	5.544	24.9	24.9	2.377	0.72	4	0.6	1.90149	3	2.01	2	1.81	18.3029	3	18.93	-0.345622	1	-0.337	0.270415	4	0.28	0.7	157	2	6.9	23417.3	0	27	4	1	6	1.14	22789.3	23417.3	2	74	3	30.11	4	1	0	14.0231	1	0	2
44639	0.6	3.4	0.8	10.3	5.236	30.2	30.2	3.663	0.50835	3	0.52	2.68363	4	2.53	3	2.42	37.7289	4	31.37	0.156545	4	0.3	0.272945	4	0.28	1.4	119	2	9.9	8404.41	0	80	1	2	1	2.63	8243.17	8404.41	2	71	1	27.9	3	1	1	27.2849	2	0	2
44642	0.6	3.4	0.8	10.3	5.236	39.12	39.12	2.203	0.50835	3	0.52	2.17517	3	2.01	3	2.42	22.6909	3	18.93	0.0121876	3	0.046	0.128588	3	0.04	0.2	116	2	5.9	28456.2	1	21	4	3	5	2.25	27984.8	28456.2	2	67	1	20.84	2	1	1	10.4572	1	0	2
44643	0.6	3	0.7	9	4.62	26.5	26.5	1.63	0.513333	3	0.52	1.69908	2	1.62	2	1.81	14.67	2	12.94	-0.26662	1	-0.337	-0.19895	2	-0.13	0.2	107	2	7.6	91938.5	1	56	3	5	4	3.92	92231.5	91938.5	1	63	3	21.04	2	1	0	28.1664	2	0	2
44644	0.6	3.2	0.8	10.3	4.928	7.9	7.9	1.957	0.478447	2	0.46	2.05676	3	2.01	2	1.81	20.1571	3	18.93	-0.0129791	3	0.046	-0.0327226	3	0.04	10.4	102	2	5.8	95054.2	1	42	3	3	5	1.18	90028.2	95054.2	1	61	1	27.46	3	1	0	21.5555	2	0	2
44647	0.6	2.9	0.6	7.7	4.466	10.92	10.92	0.541	0.58	4	0.6	0.421314	1	1.08	1	1.21	4.1657	1	7.58	-0.53009	1	-0.337	-0.367595	1	-0.322	0.4	114	2	5.5	29007.5	0	42	4	3	1	2.55	26885.3	29007.5	1	68	3	27.7	3	1	1	20.1532	2	0	2
44648	0.6	2.9	0.7	9	4.466	64.56	64.56	7.405	0.496222	3	0.52	3.21266	4	2.53	3	2.42	66.645	4	31.37	0.188044	4	0.3	0.195203	4	0.28	0.3	81	1	5.6	26750.6	0	80	3	2	2	1.68	25948.2	26750.6	2	60	3	29.6	3	2	1	23.5187	2	0	1
44655	0.6	2.8	1	12.9	4.312	11.73	11.73	2.615	0.334264	1	0.39	2.69631	4	2.53	3	2.42	33.7335	4	31.37	0.43882	4	0.3	-0.213652	2	-0.13	0.2	100	2	7.9	20785.2	1	72	3	3	1		20969.4	20785.2	1	60	1	20.93	2	1	0	22.9979	2	0	1
44659	0.6	3.2	0.8	10.3	4.928	5.75	5.75	1.304	0.478447	2	0.46	1.65079	2	1.62	2	1.81	13.4312	2	12.94	-0.0794433	2	-0.13	-0.0991868	2	-0.13	1.2	126	2	8.3	29836.6	0	48	4	4	3	5	27601.4	29836.6	2	71	3	28.15	3	2	1	9.8963	1	0	1
44663	0.6	3.3	1.1	14.2	5.082	9.5	9.5	0.9	0.357887	1	0.39	1.80454	2	1.62	2	1.81	12.78	2	12.94	0.348631	4	0.3	-0.0707927	2	-0.13	0.9	113	2	8.2	27721.5	1	41	2	5	6	3.35	27313.9	27721.5	1	72	.	23.57	2	3	0	20.5939	2	0	2
44664	0.6	3.3	0.7	9	5.082	20.92	20.92	2.033	0.564667	4	0.6	1.92001	3	2.01	2	1.81	18.297	3	18.93	-0.225429	2	-0.13	0.0437112	3	0.04	0.7	104	2	6	24655.4	0	23	5	3	6	2.73	24342.5	24655.4	2	68	3	19.21	2	1	0	8.73439	1	0	2
44667	0.6	3.2	0.8	10.3	4.928	8.47	8.47	1.322	0.478447	2	0.46	1.6645	2	1.62	2	1.81	13.6166	2	12.94	-0.077629	2	-0.13	-0.0973725	2	-0.13	0.4	113	2	8.4	88752.7	0	34	3	3	1	1.6	79198.6	88752.7	2	63	3	28.13	3	3	1	42.47	3	1	2
44668	0.6	3.8	0.7	9	5.852	0.07	0.07	0.019	0.650222	4	0.6	-2.75282	1	1.08	1	1.21	0.171	1	7.58	-0.423225	1	-0.337	0.137999	3	0.04	0.7	123	2	5.9	126287	0	46	3	5	3	4.66	122045	126287	1	71	3	23.75	2	1	0	27.8058	2	0	2
44669	0.6	3	0.8	10.3	4.62	18.6	18.6	1.846	0.448544	2	0.46	1.99837	3	2.01	2	1.81	19.0138	3	18.93	-0.0243358	3	0.046	-0.176894	2	-0.13	0.7	116	2	8.9	19376.5	1	76	3	4	5	1.18	19606	19376.5	1	61	1	30.04	4	1	1	18.791	1	0	2
44671	0.6	3.2	0.8	10.3	4.928	31.23	31.23	3.592	0.478447	2	0.46	2.66406	4	2.53	3	2.42	36.9976	4	31.37	0.149889	4	0.3	0.130146	3	0.04	0.5	133	2	10.5	50277.6	0	48	4	5	1	4.55	50235.3	50277.6	2	70	3	28.47	3	2	0	15.9463	1	0	2
44672	0.6	2.9	0.7	9	4.466	3.08	3.08	2.28	0.496222	3	0.52	2.03468	3	2.01	2	1.81	20.52	3	18.93	-0.200176	2	-0.13	-0.193017	2	-0.13	1.4	93	1	6.5	30485.6	1	59	3	3	2	0.5	30582.7	30485.6	2	60	1	33.88	4	1	1	48.4799	3	1	2
44673	0.6	3.2	0.7	9	4.928	15.86	15.86	2.021	0.547556	3	0.52	1.91409	3	2.01	2	1.81	18.189	3	18.93	-0.226657	2	-0.13	-0.0261725	3	0.04	1.6	89	1	7.4	62009.2	1	64	3	3	1	2.41	61297.2	62009.2	1	59	1	31.44	4	1	1	19.9929	1	0	1
44676	0.6	2.4	0.7	9	3.696	33.75	33.75	2.003	0.410667	1	0.39	1.90515	3	2.01	2	1.81	18.027	3	18.93	-0.2285	2	-0.13	-0.425725	1	-0.322	2	62	1	7.8	22859.7	1	59	4	3	2		22105.5	22859.7	1	64	1	33.97	4	1	1	7.01155	1	0	1
44679	0.6	2.7	0.9	11.6	4.158	35.81	35.81	10.52	0.358448	1	0.39	3.91348	4	2.53	3	2.42	122.032	4	31.37	0.699603	4	0.3	0.160746	4	0.28	0.1	71	1	7.4	50332.3	1	80	3	3	2	1.92	46088.5	50332.3	2	60	1	25.84	3	1	1	25.2416	2	0	1
44681	25.9	2.6	0.8	10.3	4.004	0.18	0.18	2.361	0.388738	1	0.39	2.24444	4	2.53	3	2.42	24.3183	4	31.37	0.0283131	3	0.046	-0.328255	1	-0.322	11.1	95	1	8.4	9784.26	1	53	1	5	1	3.49	9900.81	9784.26	1	70	3	25.33	3	1	0	39.9057	3	1	2
44684	0.6	3.3	0.8	10.3	5.082	5.5	5.5	1.07	0.493398	3	0.52	1.45301	2	1.62	1	1.21	11.021	2	12.94	-0.102881	2	-0.13	-0.0539686	2	-0.13	1.7	126	2	10.8	7080.74	0	61	4	1	3	1.57	7237.07	7080.74	2	67	2	42.45	4	3	1	8.17346	1	0	1
44685	0.6	3	0.9	11.6	4.62	17.13	17.13	2.602	0.398276	1	0.39	2.51648	4	2.53	3	2.42	30.1832	4	31.37	0.275923	4	0.3	-0.0997757	2	-0.13	7	100	2	7.9	104664	0	57	3	4	1	5	102792	104664	1	69	3	45.44	4	1	0	19.5121	1	0	2
44688	0.6	2.4	0.9	11.6	3.696	2.7	2.7	0.74	0.318621	1	0.39	1.25909	1	1.08	1	1.21	8.584	1	7.58	0.0877882	3	0.046	-0.552807	1	-0.322	0.3	108	2	8.5	9121.29	0	80	2	3	2	0.59	8946.3	9121.29	1	72	3	18.41	1	1	1	27.1647	2	0	2
44691	0.6	2.9	0.6	7.7	4.466	19.5	19.5	1.687	0.58	4	0.6	1.5586	2	1.62	2	1.81	12.9899	2	12.94	-0.416144	1	-0.337	-0.253649	1	-0.322	0.5	101	2	8.3	6094.55	0	60	4	3	1	2.17	6134.06	6094.55	2	60	3	27.28	3	3	1	18.831	1	0	2
44692	0.6	3	0.8	10.3	4.62	8.37	8.37	2.039	0.448544	2	0.46	2.09781	3	2.01	3	2.42	21.0017	3	18.93	-0.0045869	3	0.046	-0.157145	2	-0.13	0.8	113	2	7.6	27136.4	1	49	3	3	6	1.67	27331.9	27136.4	1	67	3	16.42	1	3	1	42.47	3	1	2
44695	0.6	3.1	0.6	7.7	4.774	23.18	23.18	3.209	0.62	4	0.6	2.20161	3	2.01	3	2.42	24.7093	4	31.37	-0.262391	1	-0.337	0.0256253	3	0.04	0.2	111	2	7.3	26781.9	1	41	4	5	5	4.84	25898.2	26781.9	1	63	1	41.76	4	1	0	8.69432	1	0	2
44698	0.6	2.9	0.8	10.3	4.466	33	33	3.19	0.433592	2	0.46	2.54537	4	2.53	3	2.42	32.857	4	31.37	0.11132	3	0.046	-0.101749	2	-0.13	3.4	115	2	8.8	28849.9	0	74	3	2	1	1.51	29384.5	28849.9	1	59	1	24.34	2	1	0	16.988	1	0	2
44701	0.6	3.1	0.7	9	4.774	8.15	8.15	0.989	0.530444	3	0.52	1.19944	1	1.08	1	1.21	8.901	1	7.58	-0.331149	1	-0.337	-0.198469	2	-0.13	0.2	126	2	6.1	29431.7	0	44	3	3	1	0.57	29437.3	29431.7	2	63	3	23.94	2	3	1	26.2432	2	0	2
44706	0.6	3.6	0.7	9	5.544	8.19	8.19	2.894	0.616	4	0.6	2.27314	4	2.53	3	2.42	26.046	4	31.37	-0.138121	2	-0.13	0.322579	4	0.28	0.5	133	2	7.4	14019.6	0	50	1	3	1		13072.6	14019.6	2	72	3	26.95	3	1	1	28.9277	2	0	2
44710	0.6	3.8	0.7	9	5.852	1.83	1.83	1.501	0.650222	4	0.6	1.61663	2	1.62	2	1.81	13.509	2	12.94	-0.279743	1	-0.337	0.281482	4	0.28	0.8	124	2	8.2	51133.4	0	29	1	2	1	3.87	47886.3	51133.4	1	72	3	28.49	3	2	0	12.6609	1	0	2
44711	0.6	3.3	0.7	9	5.082	9.75	9.75	2.394	0.564667	4	0.6	2.08347	3	2.01	3	2.42	21.546	3	18.93	-0.188554	2	-0.13	0.0805864	3	0.04	2	102	2	7.4	17352.1	1	44	2	1	6	1.65	17097	17352.1	2	68	1	38.22	4	1	0	23.8793	2	0	2
44712	2.1	3.3	0.7	9	5.082	45.26	45.26	1.872	0.564667	4	0.6	1.83751	3	2.01	2	1.81	16.848	3	18.93	-0.241905	1	-0.337	0.0272357	3	0.04	563.5	115	2	6.7	17229	1	48	2	2	1		17192.7	17229	2	62	3	29.59	3	1	1	26.2032	2	0	2
44719	0.6	2.9	0.8	10.3	4.466	54.52	54.52	5.127	0.433592	2	0.46	3.01987	4	2.53	3	2.42	52.8081	4	31.37	0.280041	4	0.3	0.0669714	3	0.04	0.1	97	1	7.7	8134.33	1	76	2	2	1	1.1	7716.62	8134.33	1	60	2	26.55	3	1	1	36.8607	3	1	1
44720	0.6	3.2	0.7	9	4.928	13.47	13.47	2.585	0.547556	3	0.52	2.16023	3	2.01	3	2.42	23.265	3	18.93	-0.169165	2	-0.13	0.0313195	3	0.04	0.3	89	1	6.7	79778.1	0	58	3	4	1	5	79632.5	79778.1	1	63	3	31.38	4	2	0	28.4869	2	0	1
44723	0.6	2.9	0.9	11.6	4.466	4.83	4.83	0.124	0.385	1	0.39	-0.527274	1	1.08	1	1.21	1.4384	1	7.58	0.0296591	3	0.046	-0.406551	1	-0.322	3.5	106	2	10.2	25736.8	1	34	4	2	5	1.05	24901.2	25736.8	2	64	.		.	3	1	15.786	1	0	2
44724	3.3	2.6	0.7	9	4.004	5.76	5.76	5.058	0.444889	2	0.46	2.83147	4	2.53	3	2.42	45.522	4	31.37	0.0546633	3	0.046	-0.0816764	2	-0.13	0.1	62	1	7.1	30103	1	51	3	4	1	0.71	29941.8	30103	1	67	3	24.02	2	3	1	39.7855	3	1	2
44725	0.6	2.8	1	12.9	4.312	18.39	18.39	3.583	0.334264	1	0.39	3.01125	4	2.53	3	2.42	46.2207	4	31.37	0.533765	4	0.3	-0.118707	2	-0.13	0.8	87	1	8.6	21980.3	0	80	3	4	1	2.92	20784.2	21980.3	1	63	3	24.98	2	2	1	23.8793	2	0	2
44726	0.6	3.5	0.7	9	5.39	8.04	8.04	0.679	0.598889	4	0.6	0.823366	1	1.08	1	1.21	6.111	1	7.58	-0.361494	1	-0.337	0.039539	3	0.04	0.9	128	2	8	46593	0	34	1	3	1	1.79	42849.9	46593	2	65	3	30.56	4	1	0	35.4183	3	1	1
44727	0.6	3	0.8	10.3	4.62	3.43	3.43	1.534	0.448544	2	0.46	1.81323	3	2.01	2	1.81	15.8002	3	18.93	-0.0561621	3	0.046	-0.20872	2	-0.13	1.2	89	1	8.5	26403.7	1	37	1	4	2	0.19	25990.4	26403.7	1	66	3	28.12	3	3	0	16.6675	1	0	2
44731	0.6	2.7	0.9	11.6	4.158	13.94	13.94	3.072	0.358448	1	0.39	2.68253	4	2.53	3	2.42	35.6352	4	31.37	0.322887	4	0.3	-0.21597	2	-0.13	0.3	111	2	8.9	5283.76	1	60	2	4	5	1.31	5444.78	5283.76	2	73	1	29.95	3	1	1	24.9211	2	0	2
44732	0.6	3.3	0.7	9	5.082	9.94	9.94	0.75	0.564667	4	0.6	0.922818	1	1.08	1	1.21	6.75	1	7.58	-0.354609	1	-0.337	-0.0854684	2	-0.13	6.8	123	2	6.6	11564.9	1	53	2	5	6		11540.5	11564.9	2	62	3	26.71	3	3	1	24.1598	2	0	2
44733	0.6	3	0.8	10.3	4.62	23.89	23.89	1.08	0.448544	2	0.46	1.46231	2	1.62	1	1.21	11.124	2	12.94	-0.101885	2	-0.13	-0.254444	1	-0.322	0.2	90	1	6.7	21202.6	1	44	3	3	1	1.28	21355.3	21202.6	1	60	2	25.72	3	3	0	14.5039	1	0	2
44734	0.6	3.7	0.8	10.3	5.698	13.1	13.1	2.828	0.553204	4	0.6	2.42492	4	2.53	3	2.42	29.1284	4	31.37	0.0755173	3	0.046	0.369655	4	0.28	1.8	144	2	9	37551.5	0	29	1	1	5	5	35166.8	37551.5	1	66	3	32.38	4	1	1	17.4287	1	0	2
44735	0.6	3.3	0.7	9	5.082	10.85	10.85	2.92	0.564667	4	0.6	2.28208	4	2.53	3	2.42	26.28	4	31.37	-0.135532	2	-0.13	0.133608	3	0.04	1.3	122	2	6.3	29849.8	0	33	3	3	1	1.43	29614.6	29849.8	2	60	1	24.12	2	1	1	22.0764	2	0	1
44736	2.9	3.4	0.6	7.7	5.236	0.11	0.11	2.84	0.68	4	0.6	2.07945	3	2.01	3	2.42	21.868	3	18.93	-0.298847	1	-0.337	0.193118	4	0.28	0.1	116	2	6.2	89660.7	0	48	3	3	1	5	87980.1	89660.7	2	62	3	22.63	2	1	0	25.6823	2	0	2
44738	0.6	3.3	0.9	11.6	5.082	6.65	6.65	1.201	0.438103	2	0.46	1.74335	2	1.62	2	1.81	13.9316	2	12.94	0.133345	3	0.046	-0.0408833	3	0.04	0.7	122	2	8.1	11355.8	0	52	2	3	1	1.71	11327.8	11355.8	1	61	3	29.38	3	1	0	23.6389	2	0	2
44744	0.6	3.2	0.7	9	4.928	25.16	25.16	0.691	0.547556	3	0.52	0.840885	1	1.08	1	1.21	6.219	1	7.58	-0.360333	1	-0.337	-0.159849	2	-0.13	0.4	118	2	9.6	20783.5	1	73	3	3	1	0.53	20747.6	20783.5	1	67	1	23.78	2	2	1	23.3585	2	0	1
44749	0.6	2.5	0.5	6.5	3.85	7.23	7.23	0.809	0.592308	4	0.6	0.662294	1	1.08	1	1.21	5.2585	1	7.58	-0.578681	1	-0.337	-0.518972	1	-0.322	2	79	1	3.6	21173.8	1	59	4	3	3	0.97	21262.6	21173.8	2	68	3	15.44	1	3	1	8.29366	1	0	2
44750	451.7	2.8	0.5	6.5	4.312	6.17	6.17	2.412	0.663385	4	0.6	1.75471	2	1.62	2	1.81	15.678	3	18.93	-0.416547	1	-0.337	-0.234242	1	-0.322	27.8	115	2	4.2	76966.3	1	49	3	3	1	2.02	75485.2	76966.3	2	74	2	35.09	4	3	1	36.3799	3	1	2
44758	0.6	3.1	1	12.9	4.774	8.64	8.64	2.019	0.370078	1	0.39	2.43765	4	2.53	3	2.42	26.0451	4	31.37	0.37809	4	0.3	-0.094182	2	-0.13	0.2	112	2	9.6	10500.3	1	59	2	2	1	4.25	10478.1	10500.3	1	62	3	29.5	3	1	1	25.5621	2	0	1
44760	0.6	3.5	0.7	9	5.39	11.14	11.14	1.259	0.598889	4	0.6	1.44082	2	1.62	1	1.21	11.331	2	12.94	-0.304201	1	-0.337	0.0968322	3	0.04	0.5	112	2	5	24272.2	0	46	2	3	1	2.18	23538	24272.2	1	69	3	30.16	4	1	1	24.6807	2	0	1
44763	0.6	2.8	0.9	11.6	4.312	6.25	6.25	2.14	0.371724	1	0.39	2.32101	4	2.53	3	2.42	24.824	4	31.37	0.228888	4	0.3	-0.262002	1	-0.322	0.7	93	1	7.6	60045.8	1	68	3	5	2	3.67	59356.4	60045.8	1	60	3	21.77	2	1	0	34.0561	3	1	2
44765	0.6	3.6	0.7	9	5.544	5.9	5.9	0.979	0.616	4	0.6	1.18928	1	1.08	1	1.21	8.811	1	7.58	-0.332139	1	-0.337	0.128562	3	0.04	1	119	2	9.7	23856.9	1	39	1	3	1	1.81	23783.6	23856.9	2	61	1	22.27	2	1	1	25.0012	2	0	2
44767	0.6	2.7	0.8	10.3	4.158	22.04	22.04	0.856	0.403689	1	0.39	1.22987	1	1.08	1	1.21	8.8168	1	7.58	-0.124027	2	-0.13	-0.439743	1	-0.322	0.9	83	1	5.8	88752.7	0	38	3	4	1	2.59	79198.6	88752.7	1	61	3	23.23	2	2	0	26.8442	2	0	2
44768	0.6	3.1	0.6	7.7	4.774	20.46	20.46	1.098	0.62	4	0.6	1.12914	1	1.08	1	1.21	8.4546	1	7.58	-0.475657	1	-0.337	-0.18764	2	-0.13	0.2	95	1	5.2	36027.8	0	34	2	3	5	3.41	35446.3	36027.8	2	61	3	31.74	4	3	0	14.7844	1	0	2
44769	0.6	3.3	0.8	10.3	5.082	2.76	2.76	0.754	0.493398	3	0.52	1.10299	1	1.08	1	1.21	7.7662	1	7.58	-0.133991	2	-0.13	-0.0850793	2	-0.13	19.5	123	2	5.7	27161.5	0	27	1	2	6	0.77	25783.8	27161.5	2	71	3	30.72	4	1	0	16.5072	1	0	2
44771	0.6	2.6	0.9	11.6	4.004	5.28	5.28	1.254	0.345172	1	0.39	1.78654	2	1.62	2	1.81	14.5464	2	12.94	0.138666	3	0.046	-0.441043	1	-0.322	0.2	77	1	8.5	34984.7	1	78	3	3	1	3.65	35990.3	34984.7	1	60	3	36.21	4	2	0	37.3415	3	1	1
44774	0.6	2.8	0.9	11.6	4.312	12.69	12.69	3.52	0.371724	1	0.39	2.81866	4	2.53	3	2.42	40.832	4	31.37	0.36623	4	0.3	-0.12466	2	-0.13	0.7	126	2	6.9	23816.5	1	68	3	3	5	1.18	21576.6	23816.5	1	64	1	26.44	3	1	0	28.6071	2	0	2
44775	0.6	3.1	0.7	9	4.774	4.51	4.51	0.811	0.530444	3	0.52	1.00101	1	1.08	1	1.21	7.299	1	7.58	-0.348661	1	-0.337	-0.215981	2	-0.13	1.1	95	1	7.4	19426.1	1	35	2	2	4		16428.4	19426.1	2	71	1	22.88	2	1	1	18.3903	1	0	2
44780	0.6	3.1	0.7	9	4.774	15.2	15.2	2.816	0.530444	3	0.52	2.24582	4	2.53	3	2.42	25.344	4	31.37	-0.145912	2	-0.13	-0.0132317	3	0.04	0.4	104	2	7.2	106602	1	49	3	3	1	5	107370	106602	2	61	1	42.18	4	1	0	28.2065	2	0	2
44782	0.6	3.7	0.7	9	5.698	8.43	8.43	2.898	0.633111	4	0.6	2.27452	4	2.53	3	2.42	26.082	4	31.37	-0.137723	2	-0.13	0.376643	4	0.28	0.3	123	2	7.4	14808.9	0	53	2	5	1	5	14772.3	14808.9	2	61	3	23.65	2	2	1	29.769	2	0	2
44783	0.6	2.9	0.7	9	4.466	3.92	3.92	0.934	0.496222	3	0.52	1.14222	1	1.08	1	1.21	8.406	1	7.58	-0.336584	1	-0.337	-0.329425	1	-0.322	2.6	86	1	8	20621.5	0	34	4	5	1	1.94	19313.5	20621.5	1	64	1	20.13	2	1	1	28.5671	2	0	2
44784	0.6	3	0.8	10.3	4.62	7.68	7.68	0.542	0.448544	2	0.46	0.772861	1	1.08	1	1.21	5.5826	1	7.58	-0.15443	2	-0.13	-0.306989	1	-0.322	0.5	124	2	7.4	103315	1	52	3	2	3	5	103644	103315	2	60	3	26.38	3	2	1	38.4233	3	1	2
44788	0.6	3	0.9	11.6	4.62	4.49	4.49	2.239	0.398276	1	0.39	2.36623	4	2.53	3	2.42	25.9724	4	31.37	0.239007	4	0.3	-0.136692	2	-0.13	0.4	97	1	7.6	25345.9	0	80	3	3	1	2.5	24669.7	25345.9	2	67	2	26.08	3	1	0	24.0797	2	0	2
44789	0.6	2.8	0.7	9	4.312	10.96	10.96	1.665	0.479111	2	0.46	1.72033	2	1.62	2	1.81	14.985	2	12.94	-0.263052	1	-0.337	-0.310572	1	-0.322	0.3	97	1	7.2	81659.6	1	36	3	5	1	3.11	81626.7	81659.6	1	61	3	27.93	3	1	1	30.4101	3	1	2
44790	3.7	3	0.8	10.3	4.62	47.46	47.46	1.149	0.448544	2	0.46	1.52424	2	1.62	1	1.21	11.8347	2	12.94	-0.0950012	2	-0.13	-0.247559	1	-0.322	2.8	109	2	8.4	110254	1	50	3	4	1	5	104007	110254	1	61	3	23.95	2	3	0	29.4886	2	0	2
44791	71.9	2.8	0.9	11.6	4.312	0.31	0.31	1.445	0.371724	1	0.39	1.92831	3	2.01	2	1.81	16.762	3	18.93	0.157946	4	0.3	-0.332943	1	-0.322	301.7	92	1	8.1	8416.89	0	64	2	4	1		8017.06	8416.89	1	71	3	28.31	3	1	1	31.2515	3	1	1
44792	0.6	3.2	0.8	10.3	4.928	31.15	31.15	1.834	0.478447	2	0.46	1.99185	3	2.01	2	1.81	18.8902	3	18.93	-0.025563	3	0.046	-0.0453065	3	0.04	0.3	102	2	7	30592.5	1	53	3	3	1	1.03	30689.9	30592.5	1	61	2	18.43	1	3	1	31.3717	3	1	2
44793	0.6	2.9	0.8	10.3	4.466	20.65	20.65	3.657	0.433592	2	0.46	2.68199	4	2.53	3	2.42	37.6671	4	31.37	0.155984	4	0.3	-0.0570847	2	-0.13	1.3	89	1	8.6	89795.3	1	51	5	3	1	5	89022.2	89795.3	2	60	3	28.55	3	1	0	20.1532	2	0	2
44795	0.6	3.4	0.6	7.7	5.236	0.66	0.66	1.668	0.68	4	0.6	1.54728	2	1.62	1	1.21	12.8436	2	12.94	-0.418083	1	-0.337	0.0738824	3	0.04	62.1	139	2	8.4	22555.7	0	61	3	5	1	1.7	21953.5	22555.7	2	59	1	34.76	4	1	1	35.1379	3	1	1
44796	0.6	3.7	0.8	10.3	5.698	5.91	5.91	0.658	0.553204	4	0.6	0.9668	1	1.08	1	1.21	6.7774	1	7.58	-0.143294	2	-0.13	0.150843	4	0.28	1.3	141	2	8.7	23914.9	1	22	2	3	5	0.8	23679.2	23914.9	2	61	3	36.05	4	1	1	16.7877	1	0	2
44797	32.8	2.9	0.9	11.6	4.466	0.65	0.65	1.805	0.385	1	0.39	2.15076	3	2.01	3	2.42	20.938	3	18.93	0.194613	4	0.3	-0.241597	1	-0.322	24.6	84	1	6.9	9741.76	0	80	2	3	1	2.18	8898.95	9741.76	1	69	1	23.94	2	1	1	25.3217	2	0	1
44802	0.6	3.2	0.8	10.3	4.928	19.46	19.46	0.176	0.478447	2	0.46	-0.351921	1	1.08	1	1.21	1.8128	1	7.58	-0.188723	2	-0.13	-0.208467	2	-0.13	1.2	108	2	6.3	25945.9	1	31	3	5	1	1.07	25935.4	25945.9	1	60	3	22.73	2	1	1	35.1779	3	1	2
44804	0.6	2.3	1.4	18.1	3.542	26.07	26.07	1.186	0.195691	1	0.39	2.60504	4	2.53	3	2.42	21.4666	3	18.93	0.417648	4	0.3	-0.529878	1	-0.322	0.4	71	1	9.4	37493.2	1	80	3	3	2	2.31	31175	37493.2	2	63	3	21.88	2	1	1	23.7191	2	0	1
44807	0.6	2.8	0.5	6.5	4.312	7.38	7.38	1.103	0.663385	4	0.6	0.972284	1	1.08	1	1.21	7.1695	1	7.58	-0.549647	1	-0.337	-0.367342	1	-0.322	0.3	100	2	5.7	23112.7	1	56	4	3	5		21711.9	23112.7	2	64	1	32.9	4	3	0	9.33538	1	0	1
44811	27.4	3	1.3	16.8	4.62	1.77	1.77	1.495	0.275	1	0.39	2.66173	4	2.53	3	2.42	25.116	4	31.37	0.447285	4	0.3	-0.212682	2	-0.13	322.1	100	2	14	66138.3	1	67	3	2	1	2.16	65378.9	66138.3	2	60	2	37.92	4	1	1	9.25525	1	0	1
44813	1.9	3.1	1	12.9	4.774	2.57	2.57	0.966	0.370078	1	0.39	1.70046	2	1.62	2	1.81	12.4614	2	12.94	0.271527	4	0.3	-0.200744	2	-0.13	0.3	104	2	7.2	81406.8	0	46	5	2	1	1.18	79881	81406.8	1	62	3	23.42	2	3	1	26.123	2	0	2
44815	0.6	2.8	0.7	9	4.312	12.24	12.24	1.495	0.479111	2	0.46	1.61263	2	1.62	2	1.81	13.455	2	12.94	-0.280352	1	-0.337	-0.327872	1	-0.322	0.7	110	2	7.1	62197.9	1	21	3	3	5	0.71	59530.5	62197.9	1	68	3	22.6	2	1	0	46.0759	3	1	2
44821	0.6	3.4	0.9	11.6	5.236	13.38	13.38	1.905	0.451379	2	0.46	2.20468	3	2.01	3	2.42	22.098	3	18.93	0.204841	4	0.3	0.0981001	3	0.04	0.1	134	2	8.8	17097.1	0	67	3	3	3	1.46	17475.2	17097.1	1	60	1	20.73	2	3	0	27.2449	2	0	2
44824	0.6	3.6	0.8	10.3	5.544	18.31	18.31	0.761	0.538252	3	0.52	1.11223	1	1.08	1	1.21	7.8383	1	7.58	-0.13331	2	-0.13	0.107162	3	0.04	1.1	115	2	10.5	21516.7	1	26	2	2	1	0.66	20383.5	21516.7	2	72	3	37.97	4	3	1	24.6807	2	0	2
44825	0.6	3.1	0.9	11.6	4.774	14.94	14.94	1.298	0.411552	1	0.39	1.82102	3	2.01	2	1.81	15.0568	2	12.94	0.143093	3	0.046	-0.167596	2	-0.13	1	109	2	7.2	112034	1	50	3	3	1	2.95	109493	112034	2	63	1	20.07	2	3	1	24.0396	2	0	2
44826	0.6	3.6	0.9	11.6	5.544	45.43	45.43	1.234	0.477931	2	0.46	1.77046	2	1.62	2	1.81	14.3144	2	12.94	0.136656	3	0.046	0.153988	4	0.28	237.5	116	2	7.9	6338.76	0	66	4	2	2	1.31	6180.69	6338.76	2	68	3	29.82	3	3	0	12.3003	1	0	1
44831	0.6	3	0.8	10.3	4.62	15.17	15.17	1.968	0.448544	2	0.46	2.06237	3	2.01	2	1.81	20.2704	3	18.93	-0.0118533	3	0.046	-0.164411	2	-0.13	0.4	83	1	7	25289.3	0	48	3	5	1	2.54	24815.3	25289.3	1	62	1	23.26	2	1	1	24.8409	2	0	2
44836	0.6	3.7	0.9	11.6	5.698	6.59	6.59	1.633	0.491207	3	0.52	2.05062	3	2.01	2	1.81	18.9428	3	18.93	0.177055	4	0.3	0.248052	4	0.28	1.6	141	2	9	96711.5	0	20	3	2	5	3.77	93925.8	96711.5	2	71	3	26.79	3	1	0	29.8091	2	0	2
44838	0.6	3.1	0.8	10.3	4.774	23.34	23.34	1.386	0.463495	2	0.46	1.71177	2	1.62	2	1.81	14.2758	2	12.94	-0.0711667	2	-0.13	-0.158715	2	-0.13	0.3	104	2	7.1	19376.5	1	71	3	3	2	1.17	19606	19376.5	1	61	3	22.97	2	3	0	28.4869	2	0	1
44842	0.6	3	0.7	9	4.62	10.8	10.8	3.155	0.513333	3	0.52	2.35949	4	2.53	3	2.42	28.395	4	31.37	-0.112331	2	-0.13	-0.0446604	3	0.04	0.4	115	2	8.4	40991.8	1	73	3	2	1	5	37177.6	40991.8	2	62	1	25.31	3	3	1	12.7009	1	0	1
44847	0.6	4.6	2.1	27.1	7.084	214.77	214.77	0.03	0.261402	1	0.39	0.138392	1	1.08	1	1.21	0.813	1	7.58	0.307169	4	0.3	0.297526	4	0.28	6.8	186	3	15.5	15741.2	1	80	4	1	5	1.24	14034.7	15741.2	1	72	1	37.12	4	1	1	13.5423	1	0	2
44848	0.6	3.3	0.8	10.3	5.082	2.91	2.91	3.484	0.493398	3	0.52	2.63353	4	2.53	3	2.42	35.8852	4	31.37	0.13967	3	0.046	0.188582	4	0.28	0.4	135	2	7.3	20234	0	40	1	2	1	2.02	19124.7	20234	2	71	3	30.25	4	1	1	25.1214	2	0	2
44849	0.6	3.5	0.9	11.6	5.39	82.83	82.83	0.487	0.464655	2	0.46	0.840709	1	1.08	1	1.21	5.6492	1	7.58	0.0634729	3	0.046	0.0211367	3	0.04	8.5	107	2	8.8	25639.8	1	34	4	5	5	1.69	24807.4	25639.8	1	63	1	24.16	2	1	1	15.2651	1	0	2
44850	0.6	3.2	0.8	10.3	4.928	6.71	6.71	2.674	0.478447	2	0.46	2.36893	4	2.53	3	2.42	27.5422	4	31.37	0.0600514	3	0.046	0.0403079	3	0.04	0.1	127	2	9.5	9156.52	0	72	3	2	3	1.08	8582.41	9156.52	1	65	1	27.24	3	1	0	21.7158	2	0	1
44852	0.6	2.5	0.7	9	3.85	39.63	39.63	2.185	0.427778	1	0.39	1.99212	3	2.01	2	1.81	19.665	3	18.93	-0.20988	2	-0.13	-0.379996	1	-0.322	0.2	91	1	7.4	99236.8	1	42	3	4	3	2.27	97373.9	99236.8	2	63	3	30.24	4	1	1	19.3919	1	0	2
44854	0.6	3	0.8	10.3	4.62	8.61	8.61	1.652	0.448544	2	0.46	1.88734	3	2.01	2	1.81	17.0156	3	18.93	-0.0441495	3	0.046	-0.196708	2	-0.13	0.2	132	2	7.4	12749.5	1	80	1	1	5	1.18	10626.1	12749.5	1	66	1	21.17	2	1	1	15.1449	1	0	2
44863	0.6	3.3	0.8	10.3	5.082	4.25	4.25	0.757	0.493398	3	0.52	1.10696	1	1.08	1	1.21	7.7971	1	7.58	-0.1337	2	-0.13	-0.0847874	2	-0.13	0.3	119	2	7.7	26403.7	1	32	1	2	1	3.49	25990.4	26403.7	1	66	3	26.36	3	1	1	17.7092	1	0	2
44865	0.6	3	0.8	10.3	4.62	30.52	30.52	1.716	0.448544	2	0.46	1.92535	3	2.01	2	1.81	17.6748	3	18.93	-0.0376202	3	0.046	-0.190178	2	-0.13	3	109	2	7.6	85350	1	49	3	2	1	5	85964.8	85350	2	63	3	22.44	2	3	1	42.8706	3	1	2
44866	0.6	3.8	0.7	9	5.852	13.85	13.85	5.088	0.650222	4	0.6	2.83738	4	2.53	3	2.42	45.792	4	31.37	0.0569109	3	0.046	0.618135	4	0.28	0.4	132	2	6.6	21585.1	0	59	3	3	1	0.7	21545.7	21585.1	2	60	2	22	2	3	1	22.0363	2	0	2
44867	0.6	2.6	0.7	9	4.004	10.51	10.51	1.001	0.444889	2	0.46	1.2115	1	1.08	1	1.21	9.009	1	7.58	-0.32996	1	-0.337	-0.4663	1	-0.322	14.7	100	2	7.8	74868.8	1	29	3	4	1	3.51	70014.4	74868.8	1	69	3	30.89	4	1	0	44.8739	3	1	2
44869	0.6	3.1	0.7	9	4.774	24.32	24.32	0.805	0.530444	3	0.52	0.993587	1	1.08	1	1.21	7.245	1	7.58	-0.349248	1	-0.337	-0.216568	2	-0.13	0.4	98	2	6.8	77267.8	1	45	3	3	1	0.25	77824.4	77267.8	2	59	1	29.53	3	3	1	9.29531	1	0	1
44870	0.6	3.4	0.8	10.3	5.236	6	6	1.413	0.50835	3	0.52	1.73107	2	1.62	2	1.81	14.5539	2	12.94	-0.0684354	2	-0.13	0.047965	3	0.04	89.3	102	2	7.8	28502.8	1	62	3	3	1	1.75	23989.8	28502.8	1	60	3	26.94	3	1	0	19.0313	1	0	1
44871	1	2.7	0.6	7.7	4.158	2.12	2.12	4.954	0.54	3	0.52	2.63585	4	2.53	3	2.42	38.1458	4	31.37	-0.10857	2	-0.13	-0.0487216	2	-0.13	63.6	94	1	5.8	15342	1	52	2	4	3	2.5	15524.7	15342	2	61	1	50.43	4	2	1	16.988	1	0	1
44874	0.6	2.8	0.5	6.5	4.312	2.08	2.08	1.621	0.663385	4	0.6	1.35729	1	1.08	1	1.21	10.5365	2	12.94	-0.497362	1	-0.337	-0.315057	1	-0.322	1.3	102	2	7.4	23377.5	0	80	3	3	1		22389.5	23377.5	2	64	3	27.36	3	2	0	30.4502	3	1	2
44875	0.6	3.4	0.8	10.3	5.236	32.91	32.91	0.836	0.50835	3	0.52	1.20622	1	1.08	1	1.21	8.6108	1	7.58	-0.125987	2	-0.13	-0.00958674	3	0.04	4.9	143	2	8.4	23221.5	1	31	4	4	5	1.76	22830	23221.5	2	74	3	44.59	4	3	0	14.9046	1	0	2
44876	0.6	3.3	1.1	14.2	5.082	25.43	25.43	0.582	0.357887	1	0.39	1.36862	1	1.08	1	1.21	8.2644	1	7.58	0.317732	4	0.3	-0.101692	2	-0.13	0.2	144	2	8.2	10415.3	1	55	1	2	1	0.8	10083.6	10415.3	1	65	1	25.35	3	3	1	5.60924	1	0	1
44878	0.6	2.7	0.6	7.7	4.158	1.44	1.44	2.417	0.54	3	0.52	1.91818	3	2.01	2	1.81	18.6109	3	18.93	-0.34155	1	-0.337	-0.281701	1	-0.322	0.5	89	1	5.7	29506	0	71	3	5	1	4.38	30052.8	29506	1	60	3	17.79	1	2	0	45.6752	3	1	2
44882	0.6	3.7	0.9	11.6	5.698	16.54	16.54	1.926	0.491207	3	0.52	2.21565	3	2.01	3	2.42	22.3416	3	18.93	0.20699	4	0.3	0.277986	4	0.28	0.7	153	2	7.7	35357.9	0	47	3	1	1	1.02	33936.6	35357.9	2	59	2	50.46	4	2	1	35.5786	3	1	1
44883	0.6	3.5	0.7	9	5.39	11.75	11.75	2.611	0.598889	4	0.6	2.17023	3	2.01	3	2.42	23.499	4	31.37	-0.166536	2	-0.13	0.234497	4	0.28	7.7	102	2	6.7	19889.4	0	50	4	2	1	4.72	20000.3	19889.4	2	68	3	31.97	4	1	0	11.0983	1	0	2
44885	0.6	3.4	0.9	11.6	5.236	26.6	26.6	4.326	0.451379	2	0.46	3.02484	4	2.53	3	2.42	50.1816	4	31.37	0.439117	4	0.3	0.332376	4	0.28	0.4	106	2	8.6	62009.2	1	65	3	3	3	3.72	61297.2	62009.2	1	59	3	30.19	4	1	0	32.0127	3	1	1
44886	0.6	3.1	0.7	9	4.774	12.84	12.84	1.153	0.530444	3	0.52	1.35287	1	1.08	1	1.21	10.377	1	7.58	-0.31483	1	-0.337	-0.18215	2	-0.13	0.5	122	2	6.3	71843.8	0	51	5	3	1	1.96	70355.1	71843.8	1	62	.	20.31	2	3	1	23.7591	2	0	1
44888	0.6	3.6	0.6	7.7	5.544	8.82	8.82	2.162	0.72	4	0.6	1.80668	2	1.62	2	1.81	16.6474	3	18.93	-0.367568	1	-0.337	0.248469	4	0.28	0.1	97	1	4.7	40068	0	22	5	3	5	1.98	38531.5	40068	2	61	3	31.49	4	3	0	21.836	2	0	2
44889	0.6	3.5	0.8	10.3	5.39	8.92	8.92	3.884	0.523301	3	0.52	2.74222	4	2.53	3	2.42	40.0052	4	31.37	0.176923	4	0.3	0.357728	4	0.28	0.4	132	2	7.9	113238	0	23	3	5	5	2.45	111990	113238	1	71	3	25.02	3	2	0	51.6851	3	1	2
44893	0.6	3.5	0.9	11.6	5.39	12	12	1.573	0.464655	2	0.46	2.01318	3	2.01	2	1.81	18.2468	3	18.93	0.170945	4	0.3	0.128609	3	0.04	2.2	134	2	10.6	31733.1	1	44	3	4	4	0.27	30055.2	31733.1	1	61	3	33.11	4	2	0	28.4869	2	0	1
44899	0.6	3.6	0.9	11.6	5.544	10.11	10.11	1.019	0.477931	2	0.46	1.57902	2	1.62	2	1.81	11.8204	2	12.94	0.115193	3	0.046	0.132524	3	0.04	0.4	130	2	10.7	34106.1	1	76	3	3	2		31860.2	34106.1	1	61	1	29.57	3	1	1	27.0446	2	0	1
44901	0.6	2.8	0.7	9	4.312	4.05	4.05	2.725	0.479111	2	0.46	2.21297	3	2.01	3	2.42	24.525	4	31.37	-0.155042	2	-0.13	-0.202562	2	-0.13	41.2	85	1	4.8	62197.9	1	22	3	3	5	1.96	59530.5	62197.9	1	68	3	19.3	2	1	0	64.9069	3	1	2
44903	0.6	3.2	0.9	11.6	4.928	16.27	16.27	0.909	0.424828	1	0.39	1.46479	2	1.62	1	1.21	10.5444	2	12.94	0.104322	3	0.046	-0.138563	2	-0.13	0.6	114	2	11.4	29596.7	1	28	4	5	1	2.91	29760.9	29596.7	1	68	1	37.37	4	3	0	5.52911	1	0	2
44905	0.6	2.8	1	12.9	4.312	0.42	0.42	6.885	0.334264	1	0.39	3.6644	4	2.53	3	2.42	88.8165	4	31.37	0.770755	4	0.3	0.118283	3	0.04	32.8	107	2	9.8	25285.1	1	74	3	4	2	1.18	22147.6	25285.1	1	60	1	22.96	2	1	1	28.2465	2	0	1
44906	0.6	2.9	0.7	9	4.466	1.88	1.88	2.473	0.496222	3	0.52	2.11593	3	2.01	3	2.42	22.257	3	18.93	-0.18052	2	-0.13	-0.173361	2	-0.13	0.2	79	1	6.1	36416.1	0	70	3	3	1	3.36	36500.6	36416.1	2	66	3	30.03	4	2	0	20.8343	2	0	1
44909	0.6	3.7	1	12.9	5.698	3.53	3.53	2.078	0.441705	2	0.46	2.46646	4	2.53	3	2.42	26.8062	4	31.37	0.384127	4	0.3	0.293542	4	0.28	0.6	107	2	7.5	43833.2	1	22	3	3	1	1.16	43459.9	43833.2	1	60	1	33.28	4	1	0	24.8009	2	0	2
44910	0.6	2.9	0.7	9	4.466	16.51	16.51	1.69	0.496222	3	0.52	1.73523	2	1.62	2	1.81	15.21	2	12.94	-0.260502	1	-0.337	-0.253343	1	-0.322	0.1	121	2	8.5	8337.98	0	62	1	1	1	1.29	7530.88	8337.98	2	70	3	24.26	2	1	1	10.2168	1	0	2
44914	0.6	2	1.1	14.2	3.08	6.61	6.61	0.583	0.216901	1	0.39	1.37033	1	1.08	1	1.21	8.2786	1	7.58	0.317827	4	0.3	-0.625173	1	-0.322	0.3	69	1	9.8	91292.7	1	59	3	5	3		87778.7	91292.7	1	65	1	22.33	2	1	0	36.42	3	1	1
44915	0.6	3.4	0.5	6.5	5.236	7.28	7.28	1.826	0.805538	4	0.6	1.47638	2	1.62	1	1.21	11.869	2	12.94	-0.476434	1	-0.337	0.0900194	3	0.04	0.5	135	2	7.6	5576.08	0	69	4	4	3	0.83	5758.08	5576.08	1	62	3	29.28	3	2	1	18.791	1	0	1
44916	0.6	3.3	0.8	10.3	5.082	6.82	6.82	1.356	0.493398	3	0.52	1.68989	2	1.62	2	1.81	13.9668	2	12.94	-0.0741981	2	-0.13	-0.0252859	3	0.04	0.3	119	2	8.7	12902.9	1	71	4	2	2	0.83	11504.1	12902.9	2	68	2	46.01	4	2	1	22.2366	2	0	1
44920	0.6	3.4	0.8	10.3	5.236	14.58	14.58	0.139	0.50835	3	0.52	-0.587931	1	1.08	1	1.21	1.4317	1	7.58	-0.192112	2	-0.13	-0.075712	2	-0.13	0.5	103	2	9.1	12178.4	1	80	4	3	2	0.54	11887.8	12178.4	1	67	1	23.92	2	2	1	15.8661	1	0	1
44927	0.6	3.3	0.7	9	5.082	13.09	13.09	1.794	0.564667	4	0.6	1.79495	2	1.62	2	1.81	16.146	3	18.93	-0.249881	1	-0.337	0.0192598	3	0.04	1.3	149	2	9.1	16501.9	1	41	1	1	1		16260	16501.9	1	74	1	37.81	4	1	1	12.5407	1	0	2
44928	0.6	2.7	0.5	6.5	4.158	4.81	4.81	1.271	0.639692	4	0.6	1.11405	1	1.08	1	1.21	8.2615	1	7.58	-0.532819	1	-0.337	-0.398482	1	-0.322	0.4	81	1	5.9	10149.4	0	77	4	3	1	4.09	9827.24	10149.4	1	64	2	30.08	4	2	0	22.2767	2	0	1
44930	0.6	3.4	0.9	11.6	5.236	14.44	14.44	3.508	0.451379	2	0.46	2.81525	4	2.53	3	2.42	40.6928	4	31.37	0.365092	4	0.3	0.258351	4	0.28	0.3	135	2	8.1	34209.2	0	36	1	4	3	0.46	33141.2	34209.2	1	66	2	36.12	4	1	1	15.6257	1	0	2
44931	0.6	3.6	0.8	10.3	5.544	9.06	9.06	1.131	0.538252	3	0.52	1.50845	2	1.62	1	1.21	11.6493	2	12.94	-0.0967997	2	-0.13	0.143672	4	0.28	0.9	120	2	9.1	21071.8	0	28	1	3	6	1.74	20523.2	21071.8	1	70	3	31.7	4	1	1	25.3217	2	0	2
44934	0.6	3	0.6	7.7	4.62	24.43	24.43	2.24	0.6	4	0.6	1.84213	3	2.01	2	1.81	17.248	3	18.93	-0.359597	1	-0.337	-0.13659	2	-0.13	0.1	147	2	7.5	34211.1	1	50	3	4	1	0.71	34320.1	34211.1	2	59	2	29.23	3	3	1	28.7674	2	0	1
44937	0.6	3.1	0.9	11.6	4.774	34.36	34.36	2.947	0.411552	1	0.39	2.64099	4	2.53	3	2.42	34.1852	4	31.37	0.310521	4	0.3	-0.000167943	3	0.04	1.9	124	2	10.7	30886.5	1	49	3	3	2	0.25	29253.3	30886.5	1	61	2	38.18	4	3	1	11.2185	1	0	2
44938	0.6	2.8	0.6	7.7	4.312	15.14	15.14	1.774	0.56	4	0.6	1.60889	2	1.62	2	1.81	13.6598	2	12.94	-0.407261	1	-0.337	-0.299445	1	-0.322	0.1	74	1	5.3	96356.5	1	56	3	3	1	5	96663.6	96356.5	2	63	3	21.46	2	1	0	54.8904	3	1	2
44939	0.6	2.8	0.8	10.3	4.312	13.24	13.24	2.629	0.418641	1	0.39	2.35195	4	2.53	3	2.42	27.0787	4	31.37	0.0555109	3	0.046	-0.212238	2	-0.13	0.5	106	2	6.8	74292.6	0	56	3	4	1	5	73285	74292.6	2	74	3	29.93	3	2	0	35.0177	3	1	2
44940	0.6	3.4	0.9	11.6	5.236	9.39	9.39	1.039	0.451379	2	0.46	1.59846	2	1.62	2	1.81	12.0524	2	12.94	0.117178	3	0.046	0.0104378	3	0.04	0.2	123	2	7.3	18845.5	0	40	2	4	5	2.94	17164.2	18845.5	1	65	1	29.02	3	2	0	15.7459	1	0	2
44941	0.6	2.8	0.7	9	4.312	13.72	13.72	1.387	0.479111	2	0.46	1.53764	2	1.62	1	1.21	12.483	2	12.94	-0.291294	1	-0.337	-0.338814	1	-0.322	1.1	110	2	6.6	70506.8	1	64	3	5	1	3.86	69052.2	70506.8	1	64	1	23.87	2	1	1	19.7125	1	0	1
44943	0.6	3.6	0.8	10.3	5.544	5.17	5.17	0.975	0.538252	3	0.52	1.36003	1	1.08	1	1.21	10.0425	1	7.58	-0.112306	2	-0.13	0.128166	3	0.04	0.2	126	2	9.4	38977.2	0	20	3	4	5		38148.9	38977.2	1	64	1	30.28	4	1	1	20.3936	2	0	2
44946	0.6	3.2	0.7	9	4.928	7.78	7.78	0.899	0.547556	3	0.52	1.10403	1	1.08	1	1.21	8.091	1	7.58	-0.340032	1	-0.337	-0.139547	2	-0.13	0.3	100	2	5.6	80318.8	0	20	3	2	6	0.87	80731.9	80318.8	2	62	3	22.91	2	1	1	27.5253	2	0	2
44951	7.9	2.9	0.7	9	4.466	1.6	1.6	0.767	0.496222	3	0.52	0.945232	1	1.08	1	1.21	6.903	1	7.58	-0.352954	1	-0.337	-0.345795	1	-0.322	2.8	104	2	7.7	6884.22	0	60	4	4	1	2.54	7043.12	6884.22	1	59	2	28.44	3	2	0	21.0747	2	0	2
44953	2.6	3.1	1	12.9	4.774	29.33	29.33	1.478	0.370078	1	0.39	2.12574	3	2.01	3	2.42	19.0662	3	18.93	0.322875	4	0.3	-0.149397	2	-0.13	1.2	119	2	9.8	42426.1	1	27	4	4	5	1.37	42661.5	42426.1	2	65	3	26.4	3	1	0	15.9062	1	0	1
44958	0.6	2.4	1	12.9	3.696	36.63	36.63	1.057	0.286512	1	0.39	1.79048	2	1.62	2	1.81	13.6353	2	12.94	0.280549	4	0.3	-0.521628	1	-0.322	0.2	74	1	8.2	31602.2	0	43	3	5	3	3.13	28803.8	31602.2	1	67	2	30.9	4	3	0	31.1713	3	1	2
44959	0.6	3.2	0.7	9	4.928	15.43	15.43	1.253	0.547556	3	0.52	1.43604	2	1.62	1	1.21	11.277	2	12.94	-0.304804	1	-0.337	-0.104319	2	-0.13	0.6	107	2	9.6	21478.6	0	62	3	1	1	0.8	21953.5	21478.6	2	59	3	18.97	2	3	1	37.021	3	1	2
44960	0.6	3.5	0.7	9	5.39	4.07	4.07	3.15	0.598889	4	0.6	2.3579	4	2.53	3	2.42	28.35	4	31.37	-0.11282	2	-0.13	0.288213	4	0.28	0.9	113	2	8.2	28721.5	1	26	4	4	5	1.92	26529.8	28721.5	2	68	3	47.77	4	1	0	5.60924	1	0	2
44967	0.6	2.8	0.8	10.3	4.312	6.68	6.68	1.668	0.418641	1	0.39	1.89698	3	2.01	2	1.81	17.1804	3	18.93	-0.042518	3	0.046	-0.310267	1	-0.322	0.9	78	1	6.3	33440.3	1	43	5	3	1	1.27	33681.2	33440.3	2	60	1	23.49	2	1	1	22.8777	2	0	2
44970	0.6	2.8	0.8	10.3	4.312	8.45	8.45	1.855	0.418641	1	0.39	2.00323	3	2.01	2	1.81	19.1065	3	18.93	-0.0234153	3	0.046	-0.291164	1	-0.322	0.2	107	2	9.8	105572	1	56	3	5	1	2.14	105908	105572	2	59	1	48.94	4	1	1	23.7591	2	0	1
44971	0.9	2.9	0.7	9	4.466	106.09	106.09	2.79	0.496222	3	0.52	2.23654	4	2.53	3	2.42	25.11	4	31.37	-0.148516	2	-0.13	-0.141357	2	-0.13	368.1	114	2	6.3	12140.6	1	74	4	1	2	0.95	11681.9	12140.6	2	62	1	28.67	3	1	0	18.1098	1	0	1
44972	0.6	3.5	0.7	9	5.39	19.61	19.61	2.928	0.598889	4	0.6	2.28482	4	2.53	3	2.42	26.352	4	31.37	-0.134736	2	-0.13	0.266297	4	0.28	0.6	96	1	6.8	23968.6	0	44	4	4	1	2.98	24334.9	23968.6	2	72	3	34.38	4	1	0	17.6691	1	0	1
44973	0.6	3.3	0.7	9	5.082	20.27	20.27	3.974	0.564667	4	0.6	2.59027	4	2.53	3	2.42	35.766	4	31.37	-0.0351617	3	0.046	0.233979	4	0.28	0.1	118	2	7	15997.5	1	47	1	2	6	0.15	14749.9	15997.5	1	70	3	28.35	3	1	1	26.2833	2	0	2
44980	0.6	2.6	0.8	10.3	4.004	5.79	5.79	0.573	0.388738	1	0.39	0.82848	1	1.08	1	1.21	5.9019	1	7.58	-0.151466	2	-0.13	-0.508034	1	-0.322	0.2	74	1	5.4	34654.3	0	76	3	4	1	1.68	30052.8	34654.3	1	60	3	36.53	4	2	1	24.3601	2	0	1
44984	0.6	3.4	0.6	7.7	5.236	112.3	112.3	0.736	0.68	4	0.6	0.729125	1	1.08	1	1.21	5.6672	1	7.58	-0.511306	1	-0.337	-0.0193411	3	0.04	0.2	129	2	6.4	11162.4	1	80	2	3	2	0.59	10626.1	11162.4	1	66	1	17.8	1	1	1	33.6955	3	1	1
44986	0.6	3.3	0.8	10.3	5.082	11.27	11.27	1.875	0.493398	3	0.52	2.01396	3	2.01	2	1.81	19.3125	3	18.93	-0.0213695	3	0.046	0.0275426	3	0.04	0.7	123	2	8.1	29506	0	71	3	5	1	2.63	30052.8	29506	1	60	1	24.83	2	1	0	27.8058	2	0	2
44988	0.6	3.2	0.9	11.6	4.928	8.85	8.85	2.833	0.424828	1	0.39	2.60154	4	2.53	3	2.42	32.8628	4	31.37	0.299158	4	0.3	0.0562739	3	0.04	0.5	117	2	7	26120	0	79	3	4	1	1.83	26604	26120	1	61	3	27.35	3	2	1	28.9277	2	0	1
44990	0.6	3.8	0.8	10.3	5.852	10.74	10.74	1.052	0.568155	4	0.6	1.43604	2	1.62	1	1.21	10.8356	2	12.94	-0.104671	2	-0.13	0.236325	4	0.28	0.3	146	2	8.7	79669.2	0	27	3	4	6	3.65	80078.9	79669.2	1	64	3	24.19	2	3	0	35.6587	3	1	2
44993	2214	3.4	0.9	11.6	5.236	0.07	0.07	12.046	0.451379	2	0.46	4.04893	4	2.53	3	2.42	139.734	4	31.37	0.709008	4	0.3	0.602267	4	0.28	4.3	74	1	8.2	32043.6	1	39	3	3	6		32030.7	32043.6	2	62	3	34.21	4	3	1	22.7575	2	0	2
44996	0.6	3.3	0.7	9	5.082	10.99	10.99	0.756	0.564667	4	0.6	0.930786	1	1.08	1	1.21	6.804	1	7.58	-0.354025	1	-0.337	-0.0848847	2	-0.13	0.4	150	2	9.4	27040	1	41	2	3	1	1.45	26982.9	27040	2	61	3	31.28	4	2	0	31.572	3	1	2
44998	0.6	2.7	0.9	11.6	4.158	12.53	12.53	2.919	0.358448	1	0.39	2.63144	4	2.53	3	2.42	33.8604	4	31.37	0.307738	4	0.3	-0.23112	1	-0.322	0.1	85	1	7.8	17153.7	1	46	2	4	1	5	17358.1	17153.7	2	73	1	27.25	3	3	0	17.4688	1	0	1
45003	0.6	3.6	0.7	9	5.544	3.02	3.02	0.683	0.616	4	0.6	0.82924	1	1.08	1	1.21	6.147	1	7.58	-0.361107	1	-0.337	0.0995932	3	0.04	0.8	93	1	6.7	16183	0	80	3	3	2	5	15601.5	16183	2	63	2		.	2	1	24.3601	2	0	2
45005	0.6	2.9	0.7	9	4.466	9.69	9.69	0.766	0.496222	3	0.52	0.943927	1	1.08	1	1.21	6.894	1	7.58	-0.353052	1	-0.337	-0.345892	1	-0.322	0.7	126	2	9.5	22621.6	1	39	4	5	3	5	20709.7	22621.6	1	70	3	27.07	3	1	0	18.3502	1	0	2
45006	0.6	3.5	0.8	10.3	5.39	35.42	35.42	1.148	0.523301	3	0.52	1.52337	2	1.62	1	1.21	11.8244	2	12.94	-0.0951012	2	-0.13	0.0857036	3	0.04	0.2	133	2	6.8	21997.1	0	49	4	4	3	2.88	20349.2	21997.1	2	69	1	35.51	4	1	0	27.4853	2	0	1
45009	1517.9	3.3	0.8	10.3	5.082	0.07	0.07	7.435	0.493398	3	0.52	3.39155	4	2.53	3	2.42	76.5805	4	31.37	0.409438	4	0.3	0.45835	4	0.28	167	108	2	7.7	27898.9	1	60	3	2	1	0.9	26193.6	27898.9	1	67	1	30.39	4	1	1	20.1131	2	0	1
45010	0.6	4.4	0.8	10.3	6.776	2.5	2.5	1.402	0.657864	4	0.6	1.72325	2	1.62	2	1.81	14.4406	2	12.94	-0.0695485	2	-0.13	0.416623	4	0.28	1	144	2	10.1	72664.9	0	31	3	5	5	3.43	72092.4	72664.9	1	59	1	30.78	4	1	0	24.8009	2	0	2
45012	0.6	3.2	0.8	10.3	4.928	13.86	13.86	0.59	0.478447	2	0.46	0.857717	1	1.08	1	1.21	6.077	1	7.58	-0.149837	2	-0.13	-0.16958	2	-0.13	0.7	118	2	7.8	61505.9	1	44	3	5	1	0.81	61948.9	61505.9	1	60	3	30.05	4	2	0	41.268	3	1	1
45013	0.6	2.7	0.8	10.3	4.158	14.85	14.85	1.137	0.403689	1	0.39	1.51374	2	1.62	1	1.21	11.7111	2	12.94	-0.0962004	2	-0.13	-0.411917	1	-0.322	0.6	102	2	8.7	60045.8	1	67	3	3	1	2.63	59356.4	60045.8	1	60	3	26.59	3	1	1	17.2284	1	0	2
45018	0.6	3.2	0.6	7.7	4.928	12.79	12.79	0.505	0.64	4	0.6	0.352453	1	1.08	1	1.21	3.8885	1	7.58	-0.533522	1	-0.337	-0.177701	2	-0.13	0.3	113	2	7.2	10084	0	71	4	2	1	1.46	8977.68	10084	1	62	1	25.86	3	1	0	18.5906	1	0	1
45019	0.6	2.7	0.6	7.7	4.158	102.35	102.35	2.149	0.54	3	0.52	1.80065	2	1.62	2	1.81	16.5473	3	18.93	-0.368898	1	-0.337	-0.309049	1	-0.322	0.3	88	1	6.5	24255.8	1	40	4	2	5	3.23	23833.9	24255.8	1	74	3	18.45	1	3	1	26.083	2	0	2
45020	0.6	2.5	0.8	10.3	3.85	8.64	8.64	0.68	0.373786	1	0.39	0.999688	1	1.08	1	1.21	7.004	1	7.58	-0.141169	2	-0.13	-0.531513	1	-0.322	6.1	94	1	9.1	96356.5	1	59	3	5	5	4.52	96663.6	96356.5	1	61	3	39.81	4	1	0	27.926	2	0	1
45022	0.6	3.2	0.7	9	4.928	5.7	5.7	1.092	0.547556	3	0.52	1.29851	1	1.08	1	1.21	9.828	1	7.58	-0.320918	1	-0.337	-0.120434	2	-0.13	0.3	109	2	6.6	68695.3	0	36	3	4	1	5	65271.2	68695.3	2	68	3	33.89	4	1	0	33.0545	3	1	1
45023	0.6	2.9	0.6	7.7	4.466	9.62	9.62	2.703	0.58	4	0.6	2.03001	3	2.01	2	1.81	20.8131	3	18.93	-0.312592	1	-0.337	-0.150096	2	-0.13	0.3	96	1	7.7	107312	1	52	3	3	1	5	101233	107312	1	61	3	35.89	4	1	1	33.0545	3	1	2
45025	0.6	2.6	0.7	9	4.004	41.58	41.58	0.893	0.444889	2	0.46	1.09733	1	1.08	1	1.21	8.037	1	7.58	-0.340622	1	-0.337	-0.476961	1	-0.322	0.3	98	2	7.2	21180.4	0	67	3	2	3	1.12	21648.7	21180.4	2	59	2	31.5	4	2	1	30.6906	3	1	1
45028	1.2	5.2	1.7	21.9	8.008	27.09	27.09	0.007	0.365662	1	0.39	-2.0163	1	1.08	1	1.21	0.1533	1	7.58	0.305098	4	0.3	0.304728	4	0.28	10.7	216	3	12.8	39017.3	0	61	3	5	1	5	38702.4	39017.3	1	70	1	34.08	4	1	0	16.0264	1	0	1
45033	0.6	3.3	0.7	9	5.082	19.8	19.8	1.367	0.564667	4	0.6	1.52312	2	1.62	1	1.21	12.303	2	12.94	-0.293315	1	-0.337	-0.0241749	3	0.04	0.2	123	2	7	74859.2	0	36	3	4	1	3.41	74269.4	74859.2	2	60	3	29.07	3	2	1	39.8657	3	1	2
45034	0.6	3.8	0.7	9	5.852	66.1	66.1	2.083	0.650222	4	0.6	1.94431	3	2.01	2	1.81	18.747	3	18.93	-0.220313	2	-0.13	0.340912	4	0.28	1.2	133	2	8.5	92305.1	1	47	3	2	1	5	92970	92305.1	2	60	3	27.73	3	1	1	40.8673	3	1	2
45035	0.6	4.1	0.6	7.7	6.314	17.75	17.75	0.899	0.82	4	0.6	0.929178	1	1.08	1	1.21	6.9223	1	7.58	-0.495368	1	-0.337	0.319716	4	0.28	0.6	104	2	6.4	27598.6	1	45	4	4	5	2.14	25458.2	27598.6	2	68	1	29.62	3	1	1	5.00825	1	0	1
45036	0.6	3.5	0.8	10.3	5.39	12	12	2.227	0.523301	3	0.52	2.18601	3	2.01	3	2.42	22.9381	3	18.93	0.01464	3	0.046	0.195445	4	0.28	0.3	119	2	7.4	68447.5	1	42	3	5	6	4.55	68460.3	68447.5	2	69	3	23.02	2	2	1	25.4419	2	0	2
45037	0.6	2.7	0.6	7.7	4.158	20.21	20.21	1.308	0.54	3	0.52	1.30415	1	1.08	1	1.21	10.0716	1	7.58	-0.454605	1	-0.337	-0.394757	1	-0.322	0.2	96	1	6.6	24354.8	1	34	4	2	5	1.39	23944.2	24354.8	1	64	3	33.89	4	3	1	11.8195	1	0	1
45044	0.6	2.7	0.8	10.3	4.158	10.96	10.96	0.412	0.403689	1	0.39	0.498618	1	1.08	1	1.21	4.2436	1	7.58	-0.166764	2	-0.13	-0.482481	1	-0.322	0.1	110	2	8.9	97659.6	1	42	3	1	3	2.33	92495.9	97659.6	1	61	3	31.4	4	3	0	30.0896	3	1	2
45045	0.6	3.1	0.6	7.7	4.774	8.28	8.28	1.82	0.62	4	0.6	1.63449	2	1.62	2	1.81	14.014	2	12.94	-0.402559	1	-0.337	-0.114543	2	-0.13	8.1	108	2	7.5	23568.7	1	45	2	3	1	3.24	23849.4	23568.7	1	71	1	32.59	4	1	1	22.0363	2	0	2
45049	0.6	2.7	0.8	10.3	4.158	8.65	8.65	1.506	0.403689	1	0.39	1.79481	2	1.62	2	1.81	15.5118	2	12.94	-0.0590066	2	-0.13	-0.374723	1	-0.322	0.4	89	1	5.8	26130.5	0	76	3	4	1	1.99	26614.7	26130.5	2	64	3	32.64	4	2	0	24.4002	2	0	1
45050	0.6	3.2	1	12.9	4.928	20.5	20.5	1.099	0.382016	1	0.39	1.82945	3	2.01	2	1.81	14.1771	2	12.94	0.284731	4	0.3	-0.119736	2	-0.13	0.2	88	1	7.8	44690.2	0	28	3	3	6	0.78	43381.5	44690.2	1	61	3	25.56	3	1	1	40.8673	3	1	2
45051	0.6	3.3	0.9	11.6	5.082	17.64	17.64	1.144	0.438103	2	0.46	1.69473	2	1.62	2	1.81	13.2704	2	12.94	0.12764	3	0.046	-0.0465888	3	0.04	0.1	108	2	8.8	20797.3	0	57	4	4	1	0.68	21115.1	20797.3	2	67	2	33.21	4	1	0	7.41221	1	0	1
45052	0.6	3.1	0.6	7.7	4.774	5.38	5.38	1.278	0.62	4	0.6	1.28095	1	1.08	1	1.21	9.8406	1	7.58	-0.457626	1	-0.337	-0.16961	2	-0.13	1	106	2	7.2	133678	1	40	3	4	3	1.93	129047	133678	2	65	3	26.38	3	1	1	36.5001	3	1	2
45053	0.6	4	0.8	10.3	6.16	7.01	7.01	8.089	0.598058	4	0.6	3.47586	4	2.53	3	2.42	83.3167	4	31.37	0.431867	4	0.3	0.845271	4	0.28	47.5	218	3	9.4	104009	0	25	3	3	5	1.63	95268.7	104009	2	59	3	43.01	4	1	0	11.6592	1	0	2
45054	0.6	5.2	1	12.9	8.008	7.46	7.46	2.187	0.620775	4	0.6	2.51758	4	2.53	3	2.42	28.2123	4	31.37	0.395276	4	0.3	0.519357	4	0.28	0.4	150	2	9.7	37551.5	0	24	1	4	6	1.46	35166.8	37551.5	1	66	3	27.08	3	3	0	12.0198	1	0	2
45056	0.6	2.7	0.5	6.5	4.158	16.18	16.18	2.406	0.639692	4	0.6	1.75222	2	1.62	2	1.81	15.639	3	18.93	-0.417157	1	-0.337	-0.282821	1	-0.322	6.8	91	1	5.3	60214.2	1	60	3	2	5	1.44	59522.8	60214.2	2	63	1	42.67	4	2	1	11.2185	1	0	2
45057	2.5	3.1	1	12.9	4.774	0.99	0.99	2.773	0.370078	1	0.39	2.75498	4	2.53	3	2.42	35.7717	4	31.37	0.454731	4	0.3	-0.0175407	3	0.04	0.8	106	2	9.1	7507.23	0	79	1	5	1	5	7153.39	7507.23	2	73	3	28.17	3	2	0	10.5374	1	0	1
45059	0.6	2.4	0.6	7.7	3.696	16.09	16.09	5.185	0.48	2	0.46	2.68142	4	2.53	3	2.42	39.9245	4	31.37	-0.0912521	2	-0.13	-0.133142	2	-0.13	0.2	69	1	6.3	7523.1	0	77	2	2	2	1.02	7080.45	7523.1	2	60	3	19.3	2	2	1	7.85294	1	0	2
45060	0.6	3.3	1.1	14.2	5.082	58.93	58.93	4.052	0.357887	1	0.39	3.30911	4	2.53	3	2.42	57.5384	4	31.37	0.660383	4	0.3	0.24096	4	0.28	1	90	1	9.9	53488.3	0	66	3	3	1	2.41	54670.9	53488.3	1	59	1	26.3	3	1	1	33.0144	3	1	1
45062	0.6	2.5	0.7	9	3.85	6.77	6.77	2.399	0.427778	1	0.39	2.08555	3	2.01	3	2.42	21.591	3	18.93	-0.188045	2	-0.13	-0.358161	1	-0.322	0.5	66	1	5.5	26478.7	0	80	3	4	2	0.96	25948.2	26478.7	2	60	2	25.62	3	2	0	18.9112	1	0	1
45063	0.6	3.8	0.8	10.3	5.852	4.55	4.55	1.518	0.568155	4	0.6	1.80274	2	1.62	2	1.81	15.6354	3	18.93	-0.0577878	3	0.046	0.283208	4	0.28	0.7	121	2	8.2	24698.4	0	29	1	4	3	1.01	24365.3	24698.4	2	72	3	32.46	4	1	1	31.2515	3	1	2
45064	0.6	3.3	0.8	10.3	5.082	21.06	21.06	1.685	0.493398	3	0.52	1.90712	3	2.01	2	1.81	17.3555	3	18.93	-0.0407839	3	0.046	0.00812825	3	0.04	1.4	142	2	7.1	17559	0	44	2	5	6	5	16596.3	17559	1	73	3	32.07	4	3	1	18.1098	1	0	2
45067	6.2	4.2	0.9	11.6	6.468	11.86	11.86	0.36	0.557586	4	0.6	0.538549	1	1.08	1	1.21	4.176	1	7.58	0.051489	3	0.046	0.288121	4	0.28	0.8	156	2	13	28374.6	0	34	1	5	6	5	25488.7	28374.6	1	65	3	29.66	3	2	1	8.61419	1	0	1
45070	0.6	3.4	0.7	9	5.236	16.75	16.75	1.001	0.581778	4	0.6	1.2115	1	1.08	1	1.21	9.009	1	7.58	-0.32996	1	-0.337	0.00666824	3	0.04	0.6	126	2	7.6	24799.1	0	23	4	2	5	3.39	24328.2	24799.1	2	73	3	32.59	4	1	0	8.65426	1	0	2
45072	0.6	2.8	0.8	10.3	4.312	8.38	8.38	1.278	0.418641	1	0.39	1.63065	2	1.62	2	1.81	13.1634	2	12.94	-0.0820614	2	-0.13	-0.34981	1	-0.322	0.2	104	2	10.4	11341.2	1	56	2	5	1	5	11476.3	11341.2	2	68	3	31.09	4	2	0	24.9211	2	0	2
45073	0.6	3.4	0.5	6.5	5.236	44.2	44.2	1.188	0.805538	4	0.6	1.04652	1	1.08	1	1.21	7.722	1	7.58	-0.541151	1	-0.337	0.0253021	3	0.04	1.5	140	2	6.4	36515.9	1	32	3	3	1	1.24	36501.2	36515.9	1	61	3	20.68	2	3	0	39.9458	3	1	2
45078	0.6	2.8	0.9	11.6	4.312	3.99	3.99	1.387	0.371724	1	0.39	1.88734	3	2.01	2	1.81	16.0892	3	18.93	0.152075	4	0.3	-0.338814	1	-0.322	0.3	115	2	10.4	36197.1	0	78	3	4	3	2.12	35245.1	36197.1	2	59	2	24.38	2	2	1	44.4733	3	1	2
45081	0.6	3	0.8	10.3	4.62	18.32	18.32	1.175	0.448544	2	0.46	1.54662	2	1.62	1	1.21	12.1025	2	12.94	-0.0924002	2	-0.13	-0.244958	1	-0.322	0.2	100	2	7	73919.7	1	35	3	4	1	5	70820.1	73919.7	2	68	3	23.89	2	1	1	24.28	2	0	1
45083	0.6	3.2	0.9	11.6	4.928	45.74	45.74	2.768	0.424828	1	0.39	2.57833	4	2.53	3	2.42	32.1088	4	31.37	0.292647	4	0.3	0.0497624	3	0.04	1.5	109	2	7.9	8544.44	0	68	2	4	1		8017.06	8544.44	1	71	3	31.87	4	1	0	27.4452	2	0	2
45084	0.6	3.2	0.7	9	4.928	26.43	26.43	1.84	0.547556	3	0.52	1.82027	3	2.01	2	1.81	16.56	3	18.93	-0.245178	1	-0.337	-0.0446929	3	0.04	3.1	99	2	6.5	14384.2	0	43	1	4	5	2.04	12003.3	14384.2	2	70	3	40.03	4	2	0	15.9863	1	0	1
45085	0.6	3.8	0.7	9	5.852	4.78	4.78	2.668	0.650222	4	0.6	2.19183	3	2.01	3	2.42	24.012	4	31.37	-0.160782	2	-0.13	0.400443	4	0.28	0.7	123	2	7.1	18224.1	0	38	5	2	1		18080.5	18224.1	1	62	.	31	4	2	1	22.6774	2	0	2
45087	2.5	14	0.2	2.6	21.56	24.8	24.8	0.226	8.29231	4	0.6	-1.13752	1	1.08	1	1.21	0.5876	1	7.58	-0.674718	1	-0.337	0.325055	4	0.28	221	707	11	2.2	22319.5	1	63	5	5	3	1.18	21737.7	22319.5	1	65	3	34.83	4	1	1	32.0929	3	1	2
45088	2	2.9	0.7	9	4.466	55.4	55.4	5.955	0.496222	3	0.52	2.99473	4	2.53	3	2.42	53.595	4	31.37	0.11581	3	0.046	0.12297	3	0.04	18.2	105	2	6.9	50393.1	1	73	3	4	1	4.75	49559.9	50393.1	1	66	2	37.85	4	1	1	19.2717	1	0	1
45089	0.6	3	0.8	10.3	4.62	19.28	19.28	1.953	0.448544	2	0.46	2.05472	3	2.01	2	1.81	20.1159	3	18.93	-0.0133884	3	0.046	-0.165947	2	-0.13	0.2	103	2	8	9172.06	0	79	3	1	1	1.47	8872.86	9172.06	1	67	3	29.34	3	3	1	35.3783	3	1	2
45096	1.7	2.5	0.4	5.2	3.85	80.46	80.46	61.493	0.740385	4	0.6	4.81832	4	2.53	3	2.42	319.764	4	31.37	0.00990825	3	0.046	0.100481	3	0.04	965.2	93	1	3.5	30103	1	58	3	4	1	1.7	29941.8	30103	2	59	1	34.74	4	1	0	25.4419	2	0	2
45099	1.4	3.1	0.5	6.5	4.774	46.88	46.88	2.159	0.734462	4	0.6	1.6439	2	1.62	2	1.81	14.0335	2	12.94	-0.442363	1	-0.337	-0.0798587	2	-0.13	#NULL!	114	2	9.2	12826.5	1	70	4	3	3	1.76	11824.9	12826.5	1	59	1	35.52	4	1	1	14.1433	1	0	1
45100	0.6	3.4	0.7	9	5.236	12.11	12.11	2.658	0.581778	4	0.6	2.18807	3	2.01	3	2.42	23.922	4	31.37	-0.16179	2	-0.13	0.174838	4	0.28	1.2	126	2	7.6	21790.1	1	31	2	3	1	1.09	21449	21790.1	1	72	1	19.44	2	1	0	33.4551	3	1	2
45103	0.6	3.4	0.7	9	5.236	6.72	6.72	2.349	0.581778	4	0.6	2.06449	3	2.01	2	1.81	21.141	3	18.93	-0.193138	2	-0.13	0.143491	4	0.28	0.7	126	2	7	124016	0	40	3	3	1	2.56	122045	124016	1	71	3	33.38	4	2	0	31.9326	3	1	2
45110	0.6	3	0.8	10.3	4.62	5.18	5.18	1.552	0.448544	2	0.46	1.82489	3	2.01	2	1.81	15.9856	3	18.93	-0.0543321	3	0.046	-0.20689	2	-0.13	0.6	150	2	11	18832.4	0	52	1	4	1	3.4	17560.2	18832.4	2	65	3	28.31	3	2	1	19.9529	1	0	2
45113	0.6	3	1.1	14.2	4.62	9.42	9.42	3.395	0.325352	1	0.39	3.1322	4	2.53	3	2.42	48.209	4	31.37	0.599502	4	0.3	-0.0213917	3	0.04	1.6	103	2	12.5	35668.7	1	78	3	4	1	2.29	36091.2	35668.7	2	63	3	31.52	4	1	0	45.2746	3	1	2
45114	0.6	3	0.6	7.7	4.62	22.43	22.43	4.968	0.6	4	0.6	2.63867	4	2.53	3	2.42	38.2536	4	31.37	-0.107497	2	-0.13	0.115509	3	0.04	0.2	108	2	6	26709.5	0	80	3	5	1	2.29	26418.9	26709.5	2	60	1	24.92	2	1	0	37.1412	3	1	2
45119	0.6	2.9	1.1	14.2	4.466	5.06	5.06	0.48	0.314507	1	0.39	1.17593	1	1.08	1	1.21	6.816	1	7.58	0.308003	4	0.3	-0.373402	1	-0.322	1	90	1	9.2	34984.7	1	72	3	4	1	1.64	35990.3	34984.7	1	60	3	23.67	2	1	0	35.6988	3	1	1
45123	0.6	3	0.9	11.6	4.62	4.28	4.28	2.47	0.398276	1	0.39	2.46442	4	2.53	3	2.42	28.652	4	31.37	0.262544	4	0.3	-0.113155	2	-0.13	1.9	97	1	7.9	22550.1	0	80	3	5	1	2.63	22304.7	22550.1	1	60	3	23.78	2	2	0	32.5336	3	1	1
45124	0.6	2.8	0.8	10.3	4.312	45	45	1.244	0.418641	1	0.39	1.60368	2	1.62	2	1.81	12.8132	2	12.94	-0.0854801	2	-0.13	-0.353229	1	-0.322	0.2	112	2	8.6	6512.67	0	66	4	3	1		6554.89	6512.67	2	64	2	47.11	4	3	1	11.9397	1	0	1
45125	0.6	3.4	0.6	7.7	5.236	16.51	16.51	3.914	0.68	4	0.6	2.40021	4	2.53	3	2.42	30.1378	4	31.37	-0.195917	2	-0.13	0.296048	4	0.28	0.4	145	2	8.3	24322.6	1	26	1	4	1	0.31	24082.9	24322.6	2	65	1	25.23	3	1	0	14.0231	1	0	1
45129	0.6	3.5	0.7	9	5.39	13.88	13.88	2.566	0.598889	4	0.6	2.15285	3	2.01	3	2.42	23.094	3	18.93	-0.171088	2	-0.13	0.229945	4	0.28	0.2	115	2	8	25268.6	0	21	4	4	5	3.09	25188.9	25268.6	1	72	1	21.29	2	1	1	14.2635	1	0	2
45131	0.6	3.7	0.7	9	5.698	6.96	6.96	2.033	0.633111	4	0.6	1.92001	3	2.01	2	1.81	18.297	3	18.93	-0.225429	2	-0.13	0.288937	4	0.28	0.6	119	2	6.5	32195.8	0	41	3	3	1	0.87	30901.6	32195.8	2	59	2	31.6	4	1	1	22.7575	2	0	1
45137	0.6	2.7	0.9	11.6	4.158	30.89	30.89	1.441	0.358448	1	0.39	1.92554	3	2.01	2	1.81	16.7156	3	18.93	0.157541	4	0.3	-0.381316	1	-0.322	0.4	86	1	9.2	21502.8	1	51	4	2	1	3.39	21250.1	21502.8	2	73	3	33.72	4	1	0	8.0132	1	0	1
45138	0.6	3.1	0.8	10.3	4.774	11.31	11.31	4.702	0.463495	2	0.46	2.93334	4	2.53	3	2.42	48.4306	4	31.37	0.247195	4	0.3	0.159646	4	0.28	0.3	106	2	8.3	30723.8	1	32	3	4	1	1.94	30711.4	30723.8	2	59	1	26.69	3	1	0	25.0012	2	0	2
45139	0.6	2.9	0.9	11.6	4.466	27.61	27.61	1.19	0.385	1	0.39	1.73415	2	1.62	2	1.81	13.804	2	12.94	0.132243	3	0.046	-0.303967	1	-0.322	3.2	97	1	6.7	24191.3	1	31	4	3	5	0.82	23722.1	24191.3	2	67	.	23.89	2	1	1	18.23	1	0	2
45141	0.6	3.1	0.8	10.3	4.774	10.37	10.37	2.701	0.463495	2	0.46	2.37897	4	2.53	3	2.42	27.8203	4	31.37	0.0627714	3	0.046	-0.0247769	3	0.04	0.4	131	2	7.7	73392.9	1	31	3	4	6	3.41	70820.1	73392.9	2	68	3	27.51	3	3	1	18.7108	1	0	2
45142	0.6	2.8	0.7	9	4.312	10.22	10.22	2.375	0.479111	2	0.46	2.0755	3	2.01	2	1.81	21.375	3	18.93	-0.190489	2	-0.13	-0.238009	1	-0.322	1.4	71	1	6.2	29951.9	1	61	3	2	3	0.81	29136.8	29951.9	2	66	3	20.7	2	3	0	12.741	1	0	1
45144	0.6	3.2	0.8	10.3	4.928	10.28	10.28	2.935	0.478447	2	0.46	2.46206	4	2.53	3	2.42	30.2305	4	31.37	0.0861879	3	0.046	0.0664444	3	0.04	0.7	174	3	9.3	17153.7	1	46	2	4	1	0.73	17358.1	17153.7	1	73	3	40.44	4	1	1	17.8294	1	0	2
45145	0.6	3.3	0.6	7.7	5.082	6.94	6.94	2.787	0.66	4	0.6	2.06062	3	2.01	2	1.81	21.4599	3	18.93	-0.304153	1	-0.337	0.120324	3	0.04	0.4	110	2	5.5	24752.7	0	53	3	3	1	1.17	22515.4	24752.7	1	67	3	27.9	3	1	1	34.9776	3	1	2
45146	0.6	3.1	1.1	14.2	4.774	1.08	1.08	1.186	0.336197	1	0.39	2.08049	3	2.01	3	2.42	16.8412	3	18.93	0.377037	4	0.3	-0.178847	2	-0.13	0.3	102	2	12.3	19349	0	80	3	1	1	2.5	18071.4	19349	2	63	3	27.24	3	2	0	28.0061	2	0	1
45147	0.6	3.5	0.9	11.6	5.39	5.57	5.57	1.194	0.464655	2	0.46	1.73751	2	1.62	2	1.81	13.8504	2	12.94	0.132644	3	0.046	0.0903076	3	0.04	0.7	101	2	9.6	10464.6	0	72	1	3	4	2.15	10263.8	10464.6	1	66	3	26.92	3	1	1	8.61419	1	0	1
45151	3.7	3.4	0.9	11.6	5.236	3.45	3.45	1.311	0.451379	2	0.46	1.83099	3	2.01	2	1.81	15.2076	2	12.94	0.144403	3	0.046	0.0376625	3	0.04	2	120	2	10.2	23968.1	1	56	5	1	3	0.88	24044.5	23968.1	1	62	.	20.79	2	1	1	16.5873	1	0	1
45152	0.6	3.3	0.7	9	5.082	32.76	32.76	3.776	0.564667	4	0.6	2.53917	4	2.53	3	2.42	33.984	4	31.37	-0.0531978	3	0.046	0.215943	4	0.28	0.2	126	2	8.4	5582.21	1	64	2	1	2	1.69	5431.58	5582.21	2	70	3	27.15	3	1	0	15.786	1	0	1
45153	0.6	2.9	0.7	9	4.466	19.17	19.17	0.912	0.496222	3	0.52	1.11838	1	1.08	1	1.21	8.208	1	7.58	-0.338752	1	-0.337	-0.331593	1	-0.322	0.2	122	2	6.3	57189.7	1	63	3	4	5	2.45	55604.4	57189.7	1	67	3	36.13	4	3	0	36.7806	3	1	2
45157	0.6	2.7	0.7	9	4.158	7	7	1.026	0.462	2	0.46	1.23617	1	1.08	1	1.21	9.234	1	7.58	-0.327482	1	-0.337	-0.422969	1	-0.322	17.7	95	1	8.3	25651.3	1	49	1	1	1	0.73	25274.2	25651.3	1	66	1	31.87	4	1	1	29.0479	2	0	2
45158	0.6	3.2	0.6	7.7	4.928	33.88	33.88	1.185	0.64	4	0.6	1.20539	1	1.08	1	1.21	9.1245	1	7.58	-0.466963	1	-0.337	-0.111142	2	-0.13	1	91	1	3.5	24579.8	0	38	4	4	1	2.83	23355	24579.8	2	67	3	31.56	4	1	0	11.2585	1	0	2
45159	0.6	3.5	0.9	11.6	5.39	6.29	6.29	1.391	0.464655	2	0.46	1.89022	3	2.01	2	1.81	16.1356	3	18.93	0.15248	4	0.3	0.110144	3	0.04	0.6	140	2	9.8	26433.1	1	21	1	4	5	2.68	25484.2	26433.1	1	66	3	30.55	4	1	0	12.1801	1	0	2
45162	0.6	3.3	1.2	15.5	5.082	6	6	2.609	0.327871	1	0.39	3.04372	4	2.53	3	2.42	40.4395	4	31.37	0.552736	4	0.3	0.102402	3	0.04	1.1	109	2	10.8	30499.5	0	26	1	4	3	2.49	30088.1	30499.5	1	66	3	17.88	1	1	1	18.9112	1	0	2
45165	0.6	3.1	0.5	6.5	4.774	24.7	24.7	2.265	0.734462	4	0.6	1.69182	2	1.62	2	1.81	14.7225	2	12.94	-0.431532	1	-0.337	-0.0690273	2	-0.13	0.3	105	2	6	19767.3	0	59	4	2	1	1.39	19637.9	19767.3	1	64	3	19.4	2	3	1	33.8958	3	1	2
45166	0.6	2.5	0.8	10.3	3.85	14.2	14.2	1.884	0.373786	1	0.39	2.01875	3	2.01	2	1.81	19.4052	3	18.93	-0.0204488	3	0.046	-0.410793	1	-0.322	0.1	81	1	8.7	12049	1	80	2	4	1	1.89	11483.6	12049	1	72	.	34.55	4	2	1	12.9013	1	0	1
45169	0.6	3.2	0.7	9	4.928	4.07	4.07	2.534	0.547556	3	0.52	2.1403	3	2.01	3	2.42	22.806	3	18.93	-0.17433	2	-0.13	0.0261546	3	0.04	0.2	121	2	7.1	52807.4	0	60	3	4	1	5	53088.3	52807.4	2	63	3	33.69	4	2	1	26.9644	2	0	1
45171	0.6	3.1	0.6	7.7	4.774	6.4	6.4	1.787	0.62	4	0.6	1.61619	2	1.62	2	1.81	13.7599	2	12.94	-0.405932	1	-0.337	-0.117916	2	-0.13	0.3	128	2	6.2	54330.4	0	61	3	4	1	5	55531.6	54330.4	2	70	1	25.06	3	1	0	19.8727	1	0	2
45172	0.6	2.8	0.8	10.3	4.312	8.62	8.62	2.386	0.418641	1	0.39	2.25497	4	2.53	3	2.42	24.5758	4	31.37	0.0308596	3	0.046	-0.236889	1	-0.322	0.2	97	1	7.7	10921.8	0	73	3	3	1	1.62	9471.57	10921.8	1	60	3	28.76	3	2	1	28.7674	2	0	2
45174	0.6	2.9	0.8	10.3	4.466	1.6	1.6	1.927	0.433592	2	0.46	2.04131	3	2.01	2	1.81	19.8481	3	18.93	-0.0160491	3	0.046	-0.229118	1	-0.322	0.4	71	1	8.3	20783.5	1	74	3	3	1	1.75	20747.6	20783.5	2	59	2	18.81	2	2	0	30.2899	3	1	2
45176	0.6	2.7	0.7	9	4.158	13.54	13.54	1.767	0.462	2	0.46	1.77978	2	1.62	2	1.81	15.903	3	18.93	-0.25264	1	-0.337	-0.348128	1	-0.322	0.3	73	1	7.2	22325.7	0	65	3	2	4	0.74	22416.9	22325.7	2	66	2	24.49	2	3	1	27.6455	2	0	1
45179	0.6	3.1	0.8	10.3	4.774	19.38	19.38	2.957	0.463495	2	0.46	2.46953	4	2.53	3	2.42	30.4571	4	31.37	0.0883734	3	0.046	0.000825075	3	0.04	0.3	131	2	9.3	62270.3	1	63	3	4	1	2.27	58846	62270.3	2	71	3	21.52	2	1	1	31.2915	3	1	2
45180	2	3.1	0.8	10.3	4.774	5.79	5.79	3.22	0.463495	2	0.46	2.55473	4	2.53	3	2.42	33.166	4	31.37	0.114246	3	0.046	0.0266973	3	0.04	20.4	111	2	8.4	15878.7	1	30	2	2	1	0.58	16052.3	15878.7	1	62	3	25.69	3	1	0	37.021	3	1	2
45181	0.6	3.1	0.8	10.3	4.774	13.79	13.79	3.633	0.463495	2	0.46	2.67541	4	2.53	3	2.42	37.4199	4	31.37	0.153739	4	0.3	0.0661906	3	0.04	0.6	106	2	7.3	21012.9	0	80	3	5	1	5	20784.2	21012.9	1	63	2	23.49	2	2	1	36.9809	3	1	1
45185	0.6	3.2	0.9	11.6	4.928	5.49	5.49	1.215	0.424828	1	0.39	1.75494	2	1.62	2	1.81	14.094	2	12.94	0.134749	3	0.046	-0.108135	2	-0.13	0.5	106	2	8.3	45850.9	0	69	3	4	1	5	46864.7	45850.9	1	61	3	30.06	4	2	0	33.8558	3	1	1
45186	0.6	2.8	0.8	10.3	4.312	27.04	27.04	0.957	0.418641	1	0.39	1.3414	1	1.08	1	1.21	9.8571	1	7.58	-0.114085	2	-0.13	-0.381834	1	-0.322	0.2	102	2	9.1	9227.14	1	63	4	4	1	5	9544.76	9227.14	2	74	2	42.39	4	2	1	3.60594	1	0	2
45187	0.6	3.2	0.9	11.6	4.928	20.42	20.42	2.011	0.424828	1	0.39	2.25883	4	2.53	3	2.42	23.3276	3	18.93	0.215689	4	0.3	-0.027196	3	0.04	1.2	109	2	7.5	18743.6	0	53	4	2	1		19030	18743.6	1	68	3	33.67	4	1	1	12.9814	1	0	2
45188	0.6	2.6	0.7	9	4.004	19.67	19.67	0.741	0.444889	2	0.46	0.910745	1	1.08	1	1.21	6.669	1	7.58	-0.355484	1	-0.337	-0.491824	1	-0.322	0.4	73	1	7.3	24354.8	1	38	4	4	5	1.45	23944.2	24354.8	2	60	3	26.17	3	3	1	26.2833	2	0	2
45190	0.6	3.3	0.8	10.3	5.082	5.47	5.47	1.315	0.493398	3	0.52	1.65919	2	1.62	2	1.81	13.5445	2	12.94	-0.0783348	2	-0.13	-0.0294226	3	0.04	0.7	116	2	9.2	12178.1	1	60	4	4	3	3.85	12411.5	12178.1	2	72	1	36.98	4	2	0	7.81287	1	0	1
45196	10	3.1	0.7	9	4.774	13.91	13.91	1.261	0.530444	3	0.52	1.44241	2	1.62	1	1.21	11.349	2	12.94	-0.304	1	-0.337	-0.17132	2	-0.13	0.8	119	2	8	25170.2	0	27	1	1	5	1.45	24830.7	25170.2	1	72	3	24.8	2	3	0	26.9644	2	0	2
45197	0.6	3.5	0.7	9	5.39	9.28	9.28	1.938	0.598889	4	0.6	1.87216	3	2.01	2	1.81	17.442	3	18.93	-0.235152	2	-0.13	0.165881	4	0.28	0.3	136	2	8.5	91163.6	0	46	3	4	1	3.02	82011.6	91163.6	2	63	3	31.54	4	3	0	33.5753	3	1	2
45200	0.6	3	0.7	9	4.62	13.2	13.2	1.963	0.513333	3	0.52	1.88497	3	2.01	2	1.81	17.667	3	18.93	-0.232593	2	-0.13	-0.164923	2	-0.13	0.9	98	2	9.2	28439.5	1	43	4	4	4	2.11	28558.8	28439.5	1	68	1	26.57	3	1	0	17.9496	1	0	2
45201	5.1	4.1	0.9	11.6	6.314	12.48	12.48	0.105	0.54431	3	0.52	-0.693595	1	1.08	1	1.21	1.218	1	7.58	0.027928	3	0.046	0.244306	4	0.28	0.3	183	3	12.7	18757.7	1	24	1	4	1	4.84	18089.3	18757.7	1	63	3	20.93	2	3	1	26.0028	2	0	2
45202	0.6	2.8	0.6	7.7	4.312	15.32	15.32	2.874	0.56	4	0.6	2.09135	3	2.01	3	2.42	22.1298	3	18.93	-0.295452	1	-0.337	-0.187636	2	-0.13	0.3	108	2	5.5	22550.1	0	80	3	5	2	2.55	22304.7	22550.1	1	60	3	20.98	2	1	0	29.168	2	0	1
45204	24.2	2.9	0.7	9	4.466	0.29	0.29	3.2	0.496222	3	0.52	2.37365	4	2.53	3	2.42	28.8	4	31.37	-0.107932	2	-0.13	-0.100773	2	-0.13	4.8	115	2	6.5	23831.7	0	72	3	5	1	5	23204.9	23831.7	1	70	3	27.5	3	1	0	39.1044	3	1	1
45207	0.6	3.5	0.8	10.3	5.39	6.67	6.67	1.183	0.523301	3	0.52	1.5534	2	1.62	1	1.21	12.1849	2	12.94	-0.0915991	2	-0.13	0.0892056	3	0.04	0.3	114	2	6.1	23071	0	43	1	2	6	0.95	21806.1	23071	1	69	3	24.78	2	1	1	24.1197	2	0	2
45211	0.6	2.9	0.8	10.3	4.466	6.69	6.69	1.254	0.433592	2	0.46	1.61169	2	1.62	2	1.81	12.9162	2	12.94	-0.0844752	2	-0.13	-0.297544	1	-0.322	0.1	86	1	7.5	17277.2	0	80	3	3	1	1.81	15661.8	17277.2	2	61	3	32.81	4	2	1	29.9293	2	0	1
45212	0.6	2.7	0.8	10.3	4.158	9.57	9.57	1.303	0.403689	1	0.39	1.65002	2	1.62	2	1.81	13.4209	2	12.94	-0.0795441	2	-0.13	-0.39526	1	-0.322	0.6	95	1	7.6	80702.1	1	41	3	5	1	4.66	80591.3	80702.1	1	67	3	27.95	3	1	0	27.2449	2	0	2
45215	949.2	2.4	0.9	11.6	3.696	1.1	1.1	10.762	0.318621	1	0.39	3.93622	4	2.53	3	2.42	124.839	4	31.37	0.70172	4	0.3	0.0611247	3	0.04	35.4	73	1	7.1	32702	0	71	3	4	1		31471.1	32702	1	59	1	24.81	2	3	1	22.2366	2	0	1
45216	0.6	3.5	1	12.9	5.39	12.8	12.8	1.128	0.417829	1	0.39	1.8555	3	2.01	2	1.81	14.5512	2	12.94	0.287624	4	0.3	0.0837055	3	0.04	0.6	127	2	10.2	32195.8	0	41	3	2	3	0.74	30901.6	32195.8	2	59	3	31.05	4	2	1	23.9595	2	0	2
45217	8	2.6	0.6	7.7	4.004	34.26	34.26	2.783	0.52	3	0.52	2.05918	3	2.01	2	1.81	21.4291	3	18.93	-0.304554	1	-0.337	-0.285557	1	-0.322	#NULL!	104	2	4.8	39596	1	34	3	5	1	0.5	38707.9	39596	1	69	1	26.33	3	1	0	26.6439	2	0	2
45223	0.6	2.6	0.5	6.5	4.004	6.6	6.6	2.035	0.616	4	0.6	1.58475	2	1.62	2	1.81	13.2275	2	12.94	-0.455049	1	-0.337	-0.361564	1	-0.322	3.2	67	1	5.1	13049.9	1	61	4	2	3	1.05	11630.6	13049.9	1	68	1	35.79	4	1	1	25.7624	2	0	1
45226	4	3	0.9	11.6	4.62	2.38	2.38	1.621	0.398276	1	0.39	2.04324	3	2.01	2	1.81	18.8036	3	18.93	0.175832	4	0.3	-0.199867	2	-0.13	2.3	82	1	6.5	14474.2	1	34	1	2	1	1.99	14632.5	14474.2	1	65	1	29.65	3	1	1	20.8343	2	0	1
45229	0.6	2.5	0.8	10.3	3.85	6.66	6.66	1.032	0.373786	1	0.39	1.41685	2	1.62	1	1.21	10.6296	2	12.94	-0.106658	2	-0.13	-0.497001	1	-0.322	0.5	105	2	7	6082.49	0	68	4	2	1	1.93	6180.69	6082.49	2	68	1	34.54	4	1	0	14.9847	1	0	1
45231	0.6	3	0.9	11.6	4.62	9.68	9.68	1.029	0.398276	1	0.39	1.58879	2	1.62	2	1.81	11.9364	2	12.94	0.116185	3	0.046	-0.259514	1	-0.322	0.2	101	2	6.6	42296.1	1	32	3	3	1	0.77	42279.1	42296.1	1	64	2	24.82	2	3	0	28.0061	2	0	2
45233	0.6	3.5	0.8	10.3	5.39	11	11	2.89	0.523301	3	0.52	2.44661	4	2.53	3	2.42	29.767	4	31.37	0.0817084	3	0.046	0.262513	4	0.28	1.6	121	2	7.3	21737.1	1	51	3	3	2	1.36	21806.3	21737.1	1	60	3	36.6	4	2	1	29.8091	2	0	2
45234	0.6	3.4	0.9	11.6	5.236	4.83	4.83	2.887	0.451379	2	0.46	2.62042	4	2.53	3	2.42	33.4892	4	31.37	0.30455	4	0.3	0.19781	4	0.28	1.1	150	2	11	21173.8	1	51	4	4	3	1.63	21262.6	21173.8	2	68	1	34.93	4	1	0	24.1197	2	0	2
45235	0.6	3.5	0.8	10.3	5.39	6.11	6.11	0.917	0.523301	3	0.52	1.2987	1	1.08	1	1.21	9.4451	1	7.58	-0.118031	2	-0.13	0.0627736	3	0.04	0.4	108	2	6.6	20436.2	0	32	4	3	1	2.39	19134.4	20436.2	1	59	1	27.29	3	1	0	22.9178	2	0	2
45237	0.6	3.4	0.7	9	5.236	3.32	3.32	1.361	0.581778	4	0.6	1.51872	2	1.62	1	1.21	12.249	2	12.94	-0.293921	1	-0.337	0.0427073	3	0.04	15.1	126	2	6.2	14917.6	0	44	1	1	1	1.81	14099.7	14917.6	2	69	3	35.34	4	2	1	22.5972	2	0	2
45239	0.6	3.2	0.7	9	4.928	10.78	10.78	0.934	0.547556	3	0.52	1.14222	1	1.08	1	1.21	8.406	1	7.58	-0.336584	1	-0.337	-0.136099	2	-0.13	0.3	118	2	6.3	21068.5	0	29	4	5	5	1.92	20668.5	21068.5	2	69	3	22.48	2	3	1	2.52816	1	0	2
45243	3.1	2.8	0.9	11.6	4.312	2.21	2.21	2.028	0.371724	1	0.39	2.26725	4	2.53	3	2.42	23.5248	4	31.37	0.217428	4	0.3	-0.273461	1	-0.322	261.2	81	1	8.9	34106.1	1	76	3	2	2	1.96	31860.2	34106.1	1	61	3	23.19	2	2	1	20.033	2	0	2
45247	0.6	2.7	0.7	9	4.158	9.42	9.42	1.093	0.462	2	0.46	1.29943	1	1.08	1	1.21	9.837	1	7.58	-0.320819	1	-0.337	-0.416307	1	-0.322	6.1	80	1	4.9	41834	0	62	3	5	1	5	40876.9	41834	1	70	3	27.62	3	2	0	36.7806	3	1	2
45249	0.6	3.2	0.9	11.6	4.928	3.86	3.86	2.118	0.424828	1	0.39	2.31067	4	2.53	3	2.42	24.5688	4	31.37	0.226637	4	0.3	-0.0162472	3	0.04	0.1	103	2	6.5	62340.1	0	29	3	2	1	1.53	62660.7	62340.1	1	60	3	38.98	4	1	0	15.9463	1	0	1
45252	0.6	2.9	0.7	9	4.466	14.14	14.14	2.461	0.496222	3	0.52	2.11107	3	2.01	3	2.42	22.149	3	18.93	-0.181739	2	-0.13	-0.17458	2	-0.13	0.2	97	1	8	43582.7	1	80	3	2	2		34384	43582.7	2	67	1	19.38	2	1	1	53.6884	3	1	1
45253	0.6	3.6	0.8	10.3	5.544	5.72	5.72	2.374	0.538252	3	0.52	2.24993	4	2.53	3	2.42	24.4522	4	31.37	0.0296375	3	0.046	0.27011	4	0.28	0.4	129	2	6.8	25289.5	0	26	1	2	1	1.78	24677	25289.5	2	64	.	25.61	3	1	0	28.0061	2	0	2
45255	21.8	2.8	0.8	10.3	4.312	0.89	0.89	2.29	0.418641	1	0.39	2.2139	3	2.01	3	2.42	23.587	4	31.37	0.0210729	3	0.046	-0.246676	1	-0.322	2.8	115	2	9.7	52807.4	0	67	3	2	1	2.86	53088.3	52807.4	2	63	1	33.59	4	1	1	38.0226	3	1	2
45257	0.6	3.1	0.9	11.6	4.774	106.68	106.68	1.894	0.411552	1	0.39	2.19889	3	2.01	3	2.42	21.9704	3	18.93	0.203715	4	0.3	-0.106974	2	-0.13	47.7	96	1	6.8	33123.6	1	78	3	5	5		34075.8	33123.6	1	60	3	27.37	3	1	1	27.5253	2	0	1
45261	0.6	3.4	0.9	11.6	5.236	14.2	14.2	0.874	0.451379	2	0.46	1.42553	2	1.62	1	1.21	10.1384	1	7.58	0.10088	3	0.046	-0.00586021	3	0.04	0.2	114	2	7.9	16748.2	0	42	1	2	1	4.38	15222.7	16748.2	1	70	2	21.44	2	3	0	21.4754	2	0	2
45262	0.6	2.7	0.9	11.6	4.158	12.03	12.03	1.924	0.358448	1	0.39	2.21461	3	2.01	3	2.42	22.3184	3	18.93	0.206785	4	0.3	-0.332072	1	-0.322	0.1	110	2	9.7	7783.32	0	61	4	4	1	2.34	6302.97	7783.32	1	64	3	41.3	4	2	1	20.7943	2	0	1
45264	0.6	3.2	0.7	9	4.928	8.01	8.01	0.586	0.547556	3	0.52	0.676065	1	1.08	1	1.21	5.274	1	7.58	-0.370449	1	-0.337	-0.169964	2	-0.13	0.3	100	2	10.1	11615.4	0	50	1	1	6	1.48	11285.1	11615.4	1	63	3	32.62	4	3	1	22.9979	2	0	2
45267	2.8	3.1	0.6	7.7	4.774	2.12	2.12	2.813	0.62	4	0.6	2.0699	3	2.01	2	1.81	21.6601	3	18.93	-0.301548	1	-0.337	-0.013532	3	0.04	21.6	128	2	7.1	65957.2	0	69	3	5	1	5	64448.3	65957.2	2	61	3	28.93	3	1	1	18.0297	1	0	2
45268	0.6	3	1	12.9	4.62	0.2	0.2	0.404	0.35814	1	0.39	0.82871	1	1.08	1	1.21	5.2116	1	7.58	0.217205	4	0.3	-0.320076	1	-0.322	0.2	104	2	10.3	17107.5	1	42	1	2	4	0.7	16895.4	17107.5	2	67	1	35.05	4	2	1	15.5055	1	0	2
45270	0.6	2.8	0.7	9	4.312	10.77	10.77	1.986	0.479111	2	0.46	1.89662	3	2.01	2	1.81	17.874	3	18.93	-0.230239	2	-0.13	-0.27776	1	-0.322	0.1	92	1	8	46137.1	0	61	3	5	1	4.99	45081.6	46137.1	1	64	3	27.84	3	2	0	28.0462	2	0	1
45271	0.6	3	0.7	9	4.62	34.98	34.98	1.175	0.513333	3	0.52	1.37177	1	1.08	1	1.21	10.575	2	12.94	-0.312628	1	-0.337	-0.244958	1	-0.322	1.1	117	2	7.9	45132.4	1	47	4	4	3	5	41632.3	45132.4	2	65	1	29.37	3	1	0	17.8294	1	0	2
45273	0.6	3.3	0.8	10.3	5.082	4.19	4.19	1.417	0.493398	3	0.52	1.73389	2	1.62	2	1.81	14.5951	2	12.94	-0.0680305	2	-0.13	-0.0191183	3	0.04	0.3	131	2	8.2	20990.8	0	50	4	5	3	5	19455.2	20990.8	1	65	1	28.05	3	1	0	17.6691	1	0	2
45276	0.6	2.8	0.7	9	4.312	6.2	6.2	4.238	0.479111	2	0.46	2.65459	4	2.53	3	2.42	38.142	4	31.37	-0.0118337	3	0.046	-0.0593539	2	-0.13	0.6	101	2	6.9	17995	1	40	1	4	1	0.7	17735.2	17995	2	64	1	36.71	4	1	1	21.5555	2	0	2
45277	0.6	3	0.9	11.6	4.62	4.05	4.05	1.084	0.398276	1	0.39	1.64086	2	1.62	2	1.81	12.5744	2	12.94	0.121654	3	0.046	-0.254045	1	-0.322	0.8	101	2	7.3	29027	0	70	3	4	1		28153.1	29027	1	67	3	34.82	4	2	0	23.7191	2	0	1
45278	0.6	3.2	0.8	10.3	4.928	3.82	3.82	1.934	0.478447	2	0.46	2.04494	3	2.01	2	1.81	19.9202	3	18.93	-0.0153328	3	0.046	-0.0350763	3	0.04	2.7	83	1	10.5	52202.2	0	69	3	4	1	3.65	47614.5	52202.2	2	60	3	34.08	4	2	1	28.7273	2	0	1
45281	0.6	2.9	0.7	9	4.466	4.64	4.64	1.14	0.496222	3	0.52	1.34153	1	1.08	1	1.21	10.26	1	7.58	-0.316129	1	-0.337	-0.30897	1	-0.322	0.1	93	1	6.7	54330.4	0	64	3	1	3	1.73	55531.6	54330.4	2	59	3	24.54	2	2	1	17.7092	1	0	2
45282	0.6	3.5	0.7	9	5.39	2038.94	2038.94	1.043	0.598889	4	0.6	1.2526	1	1.08	1	1.21	9.387	1	7.58	-0.325794	1	-0.337	0.0752394	3	0.04	0.5	120	2	6.8	8232.11	0	74	3	3	3	3.43	8384.65	8232.11	1	61	3	30.07	4	2	1	24.28	2	0	2
45283	0.6	3.3	0.7	9	5.082	7.65	7.65	0.646	0.564667	4	0.6	0.773544	1	1.08	1	1.21	5.814	1	7.58	-0.36468	1	-0.337	-0.0955396	2	-0.13	0.9	127	2	7.7	22116.9	1	22	1	3	5	0.63	18319.3	22116.9	2	70	3	22.37	2	1	0	16.8678	1	0	2
45286	0.6	3	0.8	10.3	4.62	33.96	33.96	6.944	0.448544	2	0.46	3.32323	4	2.53	3	2.42	71.5232	4	31.37	0.388754	4	0.3	0.236196	4	0.28	304.8	94	1	6.8	94282.9	1	58	3	5	1	5	94583.4	94282.9	1	67	3	22.35	2	1	1	46.8772	3	1	2
45287	0.9	3.1	0.8	10.3	4.774	41.49	41.49	0.563	0.463495	2	0.46	0.810874	1	1.08	1	1.21	5.7989	1	7.58	-0.152423	2	-0.13	-0.239972	1	-0.322	277.4	116	2	8.4	86979.5	1	38	3	4	1	2.42	85028.8	86979.5	2	70	3	34.34	4	1	0	19.1115	1	0	2
45291	0.6	3.4	0.7	9	5.236	5.26	5.26	0.949	0.581778	4	0.6	1.15815	1	1.08	1	1.21	8.541	1	7.58	-0.335104	1	-0.337	0.00152515	3	0.04	0.7	95	1	5.4	32323.9	0	22	4	2	1	1.65	31084.4	32323.9	2	62	3	23.31	2	3	0	29.5286	2	0	2
45293	0.6	3	0.6	7.7	4.62	16.14	16.14	6.747	0.6	4	0.6	2.94475	4	2.53	3	2.42	51.9519	4	31.37	0.0038953	3	0.046	0.226902	4	0.28	0.1	123	2	5.5	10569.3	1	76	1	3	4	0.73	10060.8	10569.3	1	66	3	19.11	2	1	1	18.5105	1	0	2
45295	0.6	2.9	0.8	10.3	4.466	4.71	4.71	2.193	0.433592	2	0.46	2.17062	3	2.01	3	2.42	22.5879	3	18.93	0.0111656	3	0.046	-0.201904	2	-0.13	0.7	129	2	7.8	8856.93	0	74	3	5	1	2.56	8872.86	8856.93	2	59	2	31.01	4	1	0	26.2032	2	0	1
45296	0.6	3.5	0.8	10.3	5.39	18.32	18.32	2.248	0.523301	3	0.52	2.19539	3	2.01	3	2.42	23.1544	3	18.93	0.016785	3	0.046	0.19759	4	0.28	1.4	119	2	7.7	25896.9	0	43	2	4	3	3.72	23538	25896.9	1	69	3	26.78	3	1	1	9.45558	1	0	1
45302	0.6	3.5	0.8	10.3	5.39	18.97	18.97	1.611	0.523301	3	0.52	1.86221	3	2.01	2	1.81	16.5933	3	18.93	-0.0483276	3	0.046	0.132477	3	0.04	0.6	115	2	7.7	51939.9	0	67	3	4	1	5	53088.3	51939.9	2	63	3	32.52	4	2	1	30.931	3	1	1
45303	0.6	3.5	0.8	10.3	5.39	18.38	18.38	1.231	0.523301	3	0.52	1.59318	2	1.62	2	1.81	12.6793	2	12.94	-0.0867857	2	-0.13	0.094019	3	0.04	0.9	127	2	7.6	31733.1	1	45	3	3	1	0.97	30055.2	31733.1	1	61	2	18.24	1	3	0	29.6488	2	0	2
45309	13.2	3.1	0.8	10.3	4.774	1.1	1.1	4.333	0.463495	2	0.46	2.85161	4	2.53	3	2.42	44.6299	4	31.37	0.216575	4	0.3	0.129026	3	0.04	#NULL!	85	1	6.1	6466.1	1	62	1	2	3	3.43	5673.26	6466.1	1	60	1	29.57	3	1	1	26.9644	2	0	1
45310	0.6	3	0.8	10.3	4.62	38.43	38.43	0.319	0.448544	2	0.46	0.242786	1	1.08	1	1.21	3.2857	1	7.58	-0.175487	2	-0.13	-0.328045	1	-0.322	1.2	104	2	8.1	30101.6	1	47	4	3	5		30227.9	30101.6	2	67	3	24.27	2	2	1	26.684	2	0	1
45311	0.6	3.1	0.9	11.6	4.774	13.51	13.51	1.93	0.411552	1	0.39	2.21772	3	2.01	3	2.42	22.388	3	18.93	0.207399	4	0.3	-0.10329	2	-0.13	0.5	129	2	8.7	7080.74	0	68	4	2	1	2.92	7237.07	7080.74	1	59	2	35.34	4	2	1	12.0999	1	0	1
45312	0.6	3.4	0.8	10.3	5.236	4.62	4.62	0.885	0.50835	3	0.52	1.26318	1	1.08	1	1.21	9.1155	1	7.58	-0.12118	2	-0.13	-0.00477951	3	0.04	2.2	106	2	7.7	37214.6	0	32	1	1	1	0.6	35446.3	37214.6	2	61	1	24	2	1	1	19.1916	1	0	2
45313	0.6	3.2	0.7	9	4.928	12.66	12.66	2.734	0.547556	3	0.52	2.21627	3	2.01	3	2.42	24.606	4	31.37	-0.154137	2	-0.13	0.0463476	3	0.04	0.3	161	2	8.6	17218.4	1	51	1	2	1	5	16965.2	17218.4	1	66	1	40.25	4	1	1	13.6625	1	0	2
45315	0.6	3	0.8	10.3	4.62	4.7	4.7	1.95	0.448544	2	0.46	2.05318	3	2.01	2	1.81	20.085	3	18.93	-0.0136954	3	0.046	-0.166254	2	-0.13	1.8	124	2	7.8	108945	0	20	3	4	5	4.72	98492.9	108945	2	63	3	28.28	3	3	0	35.0978	3	1	1
45317	0.6	3	0.7	9	4.62	7.08	7.08	1.559	0.513333	3	0.52	1.65454	2	1.62	2	1.81	14.031	2	12.94	-0.273849	1	-0.337	-0.206178	2	-0.13	0.3	99	2	7	14576.3	1	43	1	3	1	1.07	14749.9	14576.3	1	70	1	21.64	2	1	1	24.0797	2	0	2
45318	0.6	3.4	0.8	10.3	5.236	8.77	8.77	1.303	0.50835	3	0.52	1.65002	2	1.62	2	1.81	13.4209	2	12.94	-0.0795441	2	-0.13	0.0368563	3	0.04	0.7	106	2	8.5	30794.3	1	47	3	4	3	0.5	31016.1	30794.3	2	64	3	61.7	4	2	0	16.7476	1	0	1
45319	0.6	3.3	0.6	7.7	5.082	296.39	296.39	0.408	0.66	4	0.6	0.139162	1	1.08	1	1.21	3.1416	1	7.58	-0.542706	1	-0.337	-0.118229	2	-0.13	5.3	117	2	4.9	39608.6	0	60	3	5	1	5	38702.4	39608.6	1	70	3	40.3	4	1	0	19.6323	1	0	1
45320	0.6	3.6	0.7	9	5.544	17.67	17.67	0.922	0.616	4	0.6	1.12929	1	1.08	1	1.21	8.298	1	7.58	-0.337767	1	-0.337	0.122934	3	0.04	0.5	143	2	7.4	25351.9	1	46	4	4	4		25458.2	25351.9	2	68	.	16.84	1	3	1	14.584	1	0	2
45321	0.6	3.9	0.9	11.6	6.006	31.15	31.15	1.067	0.517759	3	0.52	1.62505	2	1.62	2	1.81	12.3772	2	12.94	0.119962	3	0.046	0.277538	4	0.28	4.3	127	2	6.5	29515.2	0	27	4	4	1	2.83	29140.6	29515.2	2	72	3	38.58	4	1	1	13.342	1	0	2
45326	0.6	3.1	1.2	15.5	4.774	44.31	44.31	1.266	0.308	1	0.39	2.32061	4	2.53	3	2.42	19.623	3	18.93	0.415978	4	0.3	-0.170817	2	-0.13	0.2	108	2	11.1	25583.2	1	78	3	3	2	0.93	25886.3	25583.2	1	61	2	23	2	2	1	24.0396	2	0	1
45330	0.6	2.9	0.7	9	4.466	5.6	5.6	1.456	0.496222	3	0.52	1.58619	2	1.62	2	1.81	13.104	2	12.94	-0.284308	1	-0.337	-0.277149	1	-0.322	0.4	106	2	7	25232.8	1	31	4	3	6	2.49	24807.4	25232.8	1	63	3	31.38	4	1	1	15.0247	1	0	2
45334	0.6	3	0.8	10.3	4.62	13	13	1.844	0.448544	2	0.46	1.99729	3	2.01	2	1.81	18.9932	3	18.93	-0.0245403	3	0.046	-0.177099	2	-0.13	0.3	130	2	8.6	11053.9	0	71	4	1	2	0.56	10981.2	11053.9	1	59	2	28.35	3	2	1	7.7728	1	0	2
45340	0.6	2.9	0.8	10.3	4.466	8.83	8.83	1.413	0.433592	2	0.46	1.73107	2	1.62	2	1.81	14.5539	2	12.94	-0.0684354	2	-0.13	-0.281504	1	-0.322	0.5	106	2	7.7	7898.12	0	78	2	2	1	4.75	7872.35	7898.12	1	60	3	24.2	2	2	0	48.0792	3	1	2
45343	0.6	2.9	0.7	9	4.466	6.47	6.47	5.457	0.496222	3	0.52	2.9074	4	2.53	3	2.42	49.113	4	31.37	0.0834235	3	0.046	0.0905826	3	0.04	48.6	98	2	6.5	36299.6	0	78	3	5	1	5	35880.5	36299.6	1	69	3	29.97	3	1	0	24.4403	2	0	1
45344	73.5	3	0.7	9	4.62	0.36	0.36	1.522	0.513333	3	0.52	1.63053	2	1.62	2	1.81	13.698	2	12.94	-0.27761	1	-0.337	-0.20994	2	-0.13	27.5	128	2	7.1	97916.5	1	34	3	4	1	4.83	97877.1	97916.5	2	60	3	27.19	3	1	1	49.6818	3	1	2
45348	0.6	2.9	0.7	9	4.466	15.95	15.95	2.921	0.496222	3	0.52	2.28243	4	2.53	3	2.42	26.289	4	31.37	-0.135433	2	-0.13	-0.128274	2	-0.13	1.9	86	1	7.5	57654.9	1	67	3	5	3	5	55310.1	57654.9	1	63	3	24.96	2	1	1	18.5105	1	0	2
45350	0.6	3.4	0.8	10.3	5.236	5.94	5.94	2.594	0.50835	3	0.52	2.33855	4	2.53	3	2.42	26.7182	4	31.37	0.0519735	3	0.046	0.168374	4	0.28	1.1	119	2	7	90813.1	0	33	3	5	1	4.24	88648.4	90813.1	1	69	3	30.92	4	1	1	32.8541	3	1	2
45351	0.6	2.9	1.1	14.2	4.466	47.46	47.46	4.852	0.314507	1	0.39	3.48929	4	2.53	3	2.42	68.8984	4	31.37	0.727428	4	0.3	0.0460234	3	0.04	0.9	96	1	9.6	13700	1	76	2	5	2		13057.1	13700	1	72	.	26.86	3	1	1	10.4973	1	0	1
45355	0.6	3.5	0.9	11.6	5.39	8.87	8.87	1.442	0.464655	2	0.46	1.92623	3	2.01	2	1.81	16.7272	3	18.93	0.157642	4	0.3	0.115306	3	0.04	0.8	126	2	8.4	16527.7	0	36	3	5	1	1.07	16397.4	16527.7	1	60	3	24.77	2	1	0	34.5369	3	1	2
45356	375.8	2.2	1	12.9	3.388	0.07	0.07	1.933	0.262636	1	0.39	2.39412	4	2.53	3	2.42	24.9357	4	31.37	0.369288	4	0.3	-0.469996	1	-0.322	392	63	1	10.7	12163.6	1	73	1	1	2	1.25	11558.9	12163.6	2	65	.	23.9	2	3	1	15.6257	1	0	1
45357	2.5	3.1	0.8	10.3	4.774	9.17	9.17	1.685	0.463495	2	0.46	1.90712	3	2.01	2	1.81	17.3555	3	18.93	-0.0407839	3	0.046	-0.128332	2	-0.13	0.7	94	1	7.2	32219.6	1	22	4	3	5	3.53	29760.9	32219.6	1	68	3	30.65	4	1	0	11.7393	1	0	2
45358	0.6	3.4	1.3	16.8	5.236	5.47	5.47	0.562	0.311667	1	0.39	1.68335	2	1.62	2	1.81	9.4416	1	7.58	0.354889	4	0.3	-0.0361185	3	0.04	0.5	111	2	10.3	88137.2	1	26	3	3	6		83430.8	88137.2	2	64	.	17.93	1	1	1	27.7257	2	0	2
45360	0.6	3.2	0.8	10.3	4.928	19.93	19.93	1.242	0.478447	2	0.46	1.60207	2	1.62	2	1.81	12.7926	2	12.94	-0.085681	2	-0.13	-0.105425	2	-0.13	0.6	108	2	7.6	55688.7	0	63	3	3	2	4.29	56919.9	55688.7	2	59	2	29.04	3	2	1	30.1697	3	1	2
45363	0.6	2.5	0.7	9	3.85	7.31	7.31	1.355	0.427778	1	0.39	1.5143	2	1.62	1	1.21	12.195	2	12.94	-0.294527	1	-0.337	-0.464643	1	-0.322	0.7	108	2	7.1	21173.8	1	56	4	5	1	5	21262.6	21173.8	2	68	1	27.08	3	1	1	31.1713	3	1	2
45365	1.9	3.4	0.7	9	5.236	2.48	2.48	1.697	0.581778	4	0.6	1.73936	2	1.62	2	1.81	15.273	2	12.94	-0.259788	1	-0.337	0.0768409	3	0.04	0.6	105	2	8.7	122367	1	52	3	4	1	5	117657	122367	2	66	1	44.49	4	1	1	21.5956	2	0	2
45366	0.6	2.7	0.8	10.3	4.158	15.25	15.25	2.913	0.403689	1	0.39	2.45453	4	2.53	3	2.42	30.0039	4	31.37	0.0839995	3	0.046	-0.231717	1	-0.322	0.1	78	1	10	12380.2	1	75	4	2	2	1.76	11413.5	12380.2	1	64	1	38.73	4	2	1	36.0594	3	1	1
45367	1.7	3.1	0.7	9	4.774	1.16	1.16	1.651	0.530444	3	0.52	1.71188	2	1.62	2	1.81	14.859	2	12.94	-0.26448	1	-0.337	-0.1318	2	-0.13	1.7	115	2	7	4735.52	1	61	1	1	4	1.08	4380.55	4735.52	1	70	.	26.94	3	1	1	20.3135	2	0	2
45368	0.6	3.5	0.7	9	5.39	12.4	12.4	2.485	0.598889	4	0.6	2.12077	3	2.01	3	2.42	22.365	3	18.93	-0.179301	2	-0.13	0.221732	4	0.28	0.4	118	2	7.5	9994.98	0	50	2	2	5	1.47	9970.34	9994.98	1	62	3	23.87	2	1	0	15.4254	1	0	2
45372	0.6	3.2	0.7	9	4.928	7.15	7.15	0.77	0.547556	3	0.52	0.949135	1	1.08	1	1.21	6.93	1	7.58	-0.352662	1	-0.337	-0.152177	2	-0.13	0.7	128	2	8.2	16101.8	1	33	2	3	1	0.65	16052.3	16101.8	1	62	3	25.48	3	1	1	12.6609	1	0	2
45374	0.6	3.3	1.1	14.2	5.082	4.45	4.45	2.656	0.357887	1	0.39	2.88672	4	2.53	3	2.42	37.7152	4	31.37	0.526572	4	0.3	0.107148	3	0.04	0.2	121	2	6.8	18828.7	1	21	1	2	5	1.32	18157.7	18828.7	2	64	3	18.7	2	1	1	19.0313	1	0	2
45375	0.6	3.1	0.6	7.7	4.774	11.85	11.85	1.236	0.62	4	0.6	1.24753	1	1.08	1	1.21	9.5172	1	7.58	-0.461848	1	-0.337	-0.173832	2	-0.13	0.1	103	2	6.5	18320.1	1	51	2	4	3	2.88	18281.4	18320.1	2	61	3	23.74	2	3	0	41.268	3	1	2
45387	10.9	2.6	1	12.9	4.004	8.66	8.66	1.01	0.310388	1	0.39	1.745	2	1.62	2	1.81	13.029	2	12.94	0.275883	4	0.3	-0.465408	1	-0.322	0.1	102	2	8.2	27390.3	1	80	3	5	2	0.87	24668.9	27390.3	2	63	1	22.68	2	1	1	18.9112	1	0	2
45390	0.6	3	0.9	11.6	4.62	11.51	11.51	1.146	0.398276	1	0.39	1.69648	2	1.62	2	1.81	13.2936	2	12.94	0.12784	3	0.046	-0.247859	1	-0.322	1.2	101	2	9.5	25737.8	1	21	1	4	5	1.37	25484.2	25737.8	1	66	3	22.78	2	1	0	34.2164	3	1	2
45391	0.6	3	0.9	11.6	4.62	15.48	15.48	1.155	0.398276	1	0.39	1.7043	2	1.62	2	1.81	13.398	2	12.94	0.12874	3	0.046	-0.246959	1	-0.322	0.3	92	1	8.8	13027.6	1	78	4	3	3	0.63	13104.9	13027.6	1	59	1	21.27	2	1	1	5.32878	1	0	1
45392	0.6	2.9	0.9	11.6	4.466	90.93	90.93	2.185	0.385	1	0.39	2.34182	4	2.53	3	2.42	25.346	4	31.37	0.233489	4	0.3	-0.202721	2	-0.13	25	124	2	8	96770.5	0	56	3	3	1	3.57	92508.1	96770.5	2	67	.	28.77	3	2	1	25.0012	2	0	2
45393	0.6	2.7	1	12.9	4.158	5.63	5.63	3.175	0.322326	1	0.39	2.89036	4	2.53	3	2.42	40.9575	4	31.37	0.494578	4	0.3	-0.205862	2	-0.13	0.3	78	1	7.6	27820.5	1	59	3	3	4	0.66	27909.1	27820.5	1	67	2	16.86	1	3	1	15.5456	1	0	2
45400	0.6	4.3	1	12.9	6.622	24.9	24.9	1.042	0.513333	3	0.52	1.77619	2	1.62	2	1.81	13.4418	2	12.94	0.279059	4	0.3	0.369359	4	0.28	0.6	123	2	8.8	45915.1	0	26	3	2	6	0.23	44570.6	45915.1	1	61	2	17.31	1	3	1	17.0281	1	0	2
45401	44.8	3.1	0.9	11.6	4.774	0.35	0.35	0.596	0.411552	1	0.39	1.04269	1	1.08	1	1.21	6.9136	1	7.58	0.0738799	3	0.046	-0.236809	1	-0.322	590.9	101	2	8	27820.5	1	56	3	3	1	1.24	27909.1	27820.5	1	67	1	22.43	2	2	1	32.3333	3	1	2
45402	1.3	2.8	0.8	10.3	4.312	4.4	4.4	2.143	0.418641	1	0.39	2.14756	3	2.01	3	2.42	22.0729	3	18.93	0.00605343	3	0.046	-0.261695	1	-0.322	28.1	121	2	10.1	26839.7	1	23	1	1	6	1.11	25876.3	26839.7	1	66	3	21.44	2	1	1	12.6609	1	0	2
45403	1	3.2	0.8	10.3	4.928	44.31	44.31	3.161	0.478447	2	0.46	2.53624	4	2.53	3	2.42	32.5583	4	31.37	0.108485	3	0.046	0.0887415	3	0.04	349.8	84	1	6.4	106672	1	29	3	4	1	4.01	104333	106672	2	62	3	20.67	2	1	0	33.6554	3	1	2
45404	0.6	2.6	0.8	10.3	4.004	14.14	14.14	1.202	0.388738	1	0.39	1.56934	2	1.62	2	1.81	12.3806	2	12.94	-0.0896953	2	-0.13	-0.446263	1	-0.322	0.5	87	1	8.4	20809.1	0	80	3	2	2	5	19435.1	20809.1	2	62	3	27.7	3	2	1	33.2548	3	1	2
45405	0.6	3.7	0.7	9	5.698	3.9	3.9	1.452	0.633111	4	0.6	1.58344	2	1.62	2	1.81	13.068	2	12.94	-0.284713	1	-0.337	0.229653	4	0.28	0.4	169	3	9.9	26383.4	1	24	4	5	5	3.41	26529.8	26383.4	2	68	3	24.08	2	1	1	11.7393	1	0	2
45410	0.6	2.5	0.9	11.6	3.85	43.1	43.1	0.871	0.331897	1	0.39	1.42209	2	1.62	1	1.21	10.1036	1	7.58	0.100586	3	0.046	-0.512899	1	-0.322	0.5	89	1	10.2	22422	1	50	4	4	1	4.75	20683.1	22422	1	65	3	39.09	4	2	0	12.0198	1	0	1
45411	0.6	2.8	0.6	7.7	4.312	8.61	8.61	2.423	0.56	4	0.6	1.92066	3	2.01	2	1.81	18.6571	3	18.93	-0.340939	1	-0.337	-0.233123	1	-0.322	0.4	105	2	5.4	26625.3	1	32	1	2	1	1.42	24525.2	26625.3	1	71	2	21.83	2	1	0	26.1631	2	0	2
45416	0.6	3.3	0.6	7.7	5.082	12.22	12.22	1.142	0.66	4	0.6	1.16843	1	1.08	1	1.21	8.7934	1	7.58	-0.471265	1	-0.337	-0.0467887	3	0.04	0.4	125	2	6.3	41346.9	1	39	3	3	3	1.42	41042.4	41346.9	2	70	3	28.95	3	1	0	50.0825	3	1	2
45417	0.6	5.2	1.6	20.6	8.008	83.6	83.6	0.007	0.388738	1	0.39	-2.19115	1	1.08	1	1.21	0.1442	1	7.58	0.305097	4	0.3	0.304728	4	0.28	32.3	181	3	12	12334.6	1	80	4	2	1	3.49	12407.8	12334.6	1	59	3	19.54	2	3	1	16.9479	1	0	1
45420	0.6	2.9	0.8	10.3	4.466	16.82	16.82	1.973	0.433592	2	0.46	2.06491	3	2.01	2	1.81	20.3219	3	18.93	-0.0113416	3	0.046	-0.224411	1	-0.322	0.2	99	2	7.2	43691.8	1	76	3	4	1	4.38	42969.4	43691.8	1	69	3	24.5	2	2	0	39.9458	3	1	1
45421	0.6	2.4	0.9	11.6	3.696	14.41	14.41	2.22	0.318621	1	0.39	2.35771	4	2.53	3	2.42	25.752	4	31.37	0.237066	4	0.3	-0.403529	1	-0.322	1	98	2	6.7	8934.75	1	69	1	3	1	0.88	8251.21	8934.75	1	66	3	26.19	3	1	0	17.6691	1	0	2
45422	0.6	3.1	0.8	10.3	4.774	10.8	10.8	1.892	0.463495	2	0.46	2.02298	3	2.01	2	1.81	19.4876	3	18.93	-0.0196304	3	0.046	-0.107179	2	-0.13	0.1	111	2	8.4	40857.1	0	75	3	3	1	2.1	37294.1	40857.1	2	66	3	37.55	4	2	0	31.4518	3	1	1
45425	0.6	3.1	0.8	10.3	4.774	17.43	17.43	0.902	0.463495	2	0.46	1.28221	1	1.08	1	1.21	9.2906	1	7.58	-0.119508	2	-0.13	-0.207056	2	-0.13	0.4	101	2	7.6	13238.2	1	77	4	3	1	1.83	13260.5	13238.2	1	68	1	29.42	3	2	1	25.0813	2	0	1
45426	1.4	3	0.7	9	4.62	4.53	4.53	0.663	0.513333	3	0.52	0.79952	1	1.08	1	1.21	5.967	1	7.58	-0.36304	1	-0.337	-0.29537	1	-0.322	4.8	155	2	13.9	18156	1	27	1	3	6	0.47	17504.3	18156	2	68	1	30.85	4	1	1	29.2081	2	0	2
45430	0.6	3.4	0.8	10.3	5.236	25.2	25.2	0.909	0.50835	3	0.52	1.28994	1	1.08	1	1.21	9.3627	1	7.58	-0.118819	2	-0.13	-0.00241862	3	0.04	0.8	129	2	7.7	42118.9	0	37	1	2	1	1.57	38735.2	42118.9	1	66	3	30.55	4	3	1	29.0879	2	0	1
45431	0.6	2.9	0.9	11.6	4.466	19.35	19.35	0.991	0.385	1	0.39	1.55116	2	1.62	1	1.21	11.4956	2	12.94	0.112418	3	0.046	-0.323792	1	-0.322	0.3	94	1	7.8	53155.2	1	65	3	5	1	5	52544.9	53155.2	1	61	3	25.97	3	1	0	34.9776	3	1	1
45433	6.9	2.5	0.7	9	3.85	45.56	45.56	3.844	0.427778	1	0.39	2.55701	4	2.53	3	2.42	34.596	4	31.37	-0.0469539	3	0.046	-0.217069	2	-0.13	729.5	63	1	5.3	29840.2	1	49	3	4	1	0.94	30055.2	29840.2	1	61	2	42.85	4	3	1	11.539	1	0	1
45435	0.6	2.6	0.7	9	4.004	3.19	3.19	1.662	0.444889	2	0.46	1.71852	2	1.62	2	1.81	14.958	2	12.94	-0.263358	1	-0.337	-0.399698	1	-0.322	0.5	90	1	6.9	13943.1	0	67	3	5	3	0.95	14251.4	13943.1	1	70	1	20.59	2	1	1	25.8025	2	0	2
45439	0.6	3.2	0.7	9	4.928	20.44	20.44	0.738	0.547556	3	0.52	0.906689	1	1.08	1	1.21	6.642	1	7.58	-0.355775	1	-0.337	-0.155291	2	-0.13	1.3	151	2	8.2	92556.6	0	43	3	4	1	4.08	88836.1	92556.6	2	59	3	30.1	4	1	0	42.8706	3	1	2
45441	0.6	3.7	0.9	11.6	5.698	12.39	12.39	0.751	0.491207	3	0.52	1.27385	1	1.08	1	1.21	8.7116	1	7.58	0.0888577	3	0.046	0.159854	4	0.28	0.4	129	2	8.3	100882	1	22	3	4	5	0.61	96555.3	100882	2	67	3	20	2	1	0	27.5654	2	0	2
45443	0.6	2.5	0.8	10.3	3.85	23.23	23.23	1.247	0.373786	1	0.39	1.60609	2	1.62	2	1.81	12.8441	2	12.94	-0.0851787	2	-0.13	-0.475522	1	-0.322	0.8	94	1	7.4	24255.8	1	43	4	4	4	1.21	23833.9	24255.8	1	74	3	25.2	3	3	1	12.9413	1	0	2
45444	0.6	2.9	0.9	11.6	4.466	19.65	19.65	1.036	0.385	1	0.39	1.59557	2	1.62	2	1.81	12.0176	2	12.94	0.11688	3	0.046	-0.31933	1	-0.322	0.3	115	2	7.7	11398.5	0	73	3	3	1	0.75	11265.9	11398.5	2	59	3	26.57	3	2	1	16.0264	1	0	2
45447	0.6	3.4	1	12.9	5.236	15.96	15.96	2.646	0.405891	1	0.39	2.7081	4	2.53	3	2.42	34.1334	4	31.37	0.441951	4	0.3	0.173628	4	0.28	1.1	105	2	8.3	20167.9	1	75	3	1	2		20747.6	20167.9	1	67	1	30.37	4	1	1	14.544	1	0	1
45450	0.6	2.6	0.6	7.7	4.004	7.4	7.4	1.1	0.52	3	0.52	1.13096	1	1.08	1	1.21	8.47	1	7.58	-0.475457	1	-0.337	-0.456461	1	-0.322	0.4	97	1	6.5	32469.9	0	47	4	5	3	4.9	30094.5	32469.9	1	72	3	31.27	4	1	0	18.2701	1	0	2
45451	4.2	2.7	0.8	10.3	4.158	0.16	0.16	3.214	0.403689	1	0.39	2.55287	4	2.53	3	2.42	33.1042	4	31.37	0.113661	3	0.046	-0.202055	2	-0.13	101.2	99	2	8.6	47523.5	1	75	3	3	2	1.83	43814.1	47523.5	2	61	1	33.46	4	1	0	43.6719	3	1	1
45452	27.7	20.7	4.8	61.9	31.878	72.36	72.36	0.006	0.514992	3	0.52	3.20955	4	2.53	3	2.42	0.3714	1	7.58	0.305009	4	0.3	0.305009	4	0.28	618.2	632	10	27.6	25049.8	1	36	2	3	3	0.15	24972.8	25049.8	2	61	3	22.96	2	2	1	32.1329	3	1	2
45458	0.6	3.3	0.7	9	5.082	5.76	5.76	1.441	0.564667	4	0.6	1.57584	2	1.62	2	1.81	12.969	2	12.94	-0.285828	1	-0.337	-0.0166877	3	0.04	13.7	91	1	6.5	93154.7	0	51	3	4	1	4.75	89799.9	93154.7	2	63	3	38.7	4	3	1	18.5506	1	0	2
45461	0.6	3.5	1	12.9	5.39	10.68	10.68	0.571	0.417829	1	0.39	1.17468	1	1.08	1	1.21	7.3659	1	7.58	0.233066	4	0.3	0.0291472	3	0.04	0.2	113	2	9.1	60901.7	1	22	3	3	6	1.42	60383.1	60901.7	2	60	3	32.69	4	3	0	24.1999	2	0	2
45462	0.6	3	0.9	11.6	4.62	15.08	15.08	4.483	0.398276	1	0.39	3.06049	4	2.53	3	2.42	52.0028	4	31.37	0.452388	4	0.3	0.0766892	3	0.04	0.1	108	2	8.2	19562.5	0	69	3	3	1	0.89	19360.6	19562.5	2	59	2	27.55	3	2	1	24.3601	2	0	1
45463	0.6	3.4	0.5	6.5	5.236	5.53	5.53	5.887	0.805538	4	0.6	2.647	4	2.53	3	2.42	38.2655	4	31.37	-0.118204	2	-0.13	0.448249	4	0.28	1.8	119	2	4.9	6431.5	0	61	1	1	1	0.66	5960.41	6431.5	2	72	1	32.26	4	1	1	27.0045	2	0	2
45468	0.6	3.4	0.8	10.3	5.236	111.97	111.97	0.04	0.50835	3	0.52	-1.83353	1	1.08	1	1.21	0.412	1	7.58	-0.201104	2	-0.13	-0.0847038	2	-0.13	0.3	87	1	4.3	27360	0	80	3	3	1	1.75	26630	27360	1	69	3	22.05	2	2	0	56.0924	3	1	1
45471	0.6	3	0.7	9	4.62	27.09	27.09	1.602	0.513333	3	0.52	1.68175	2	1.62	2	1.81	14.418	2	12.94	-0.269472	1	-0.337	-0.201802	2	-0.13	246.4	108	2	8.5	88621.8	1	54	3	4	1	5	84879.7	88621.8	1	74	3	20.92	2	2	0	30.2899	3	1	2
45472	0.6	2.9	0.6	7.7	4.466	6.29	6.29	2.668	0.58	4	0.6	2.01698	3	2.01	2	1.81	20.5436	3	18.93	-0.316118	1	-0.337	-0.153623	2	-0.13	2.5	124	2	8.1	12293.9	1	77	2	1	1	3.98	10944	12293.9	2	65	.	30.5	4	1	1	32.4935	3	1	2
45475	0.6	3.5	0.8	10.3	5.39	10.49	10.49	3.129	0.523301	3	0.52	2.52606	4	2.53	3	2.42	32.2287	4	31.37	0.10535	3	0.046	0.286154	4	0.28	1.8	127	2	6.9	23648.7	0	36	3	2	1	0.74	22515	23648.7	2	59	2	30.6	4	2	0	24.0396	2	0	1
45476	0.6	2.9	0.7	9	4.466	28.68	28.68	1.742	0.496222	3	0.52	1.76553	2	1.62	2	1.81	15.678	3	18.93	-0.255194	1	-0.337	-0.248034	1	-0.322	3.7	116	2	7.2	21421.5	0	65	3	3	1	1.43	21471.9	21421.5	1	64	.	33.17	4	1	1	23.679	2	0	2
45482	0.6	3.3	0.7	9	5.082	7.72	7.72	3.405	0.564667	4	0.6	2.43574	4	2.53	3	2.42	30.645	4	31.37	-0.0881028	2	-0.13	0.181038	4	0.28	1.9	146	2	7.7	8722.68	0	74	1	1	1	2.1	7804.67	8722.68	2	71	2	26.46	3	2	1	22.7174	2	0	2
45483	0.6	2.9	0.6	7.7	4.466	11.24	11.24	0.679	0.58	4	0.6	0.648516	1	1.08	1	1.21	5.2283	1	7.58	-0.51683	1	-0.337	-0.354335	1	-0.322	0.8	105	2	6.3	23773.2	0	41	4	4	1		24136.5	23773.2	2	67	.	32.16	4	1	1	11.0983	1	0	2
45484	0.6	2.9	0.9	11.6	4.466	14	14	1.17	0.385	1	0.39	1.7172	2	1.62	2	1.81	13.572	2	12.94	0.13024	3	0.046	-0.30597	1	-0.322	0.2	112	2	8.4	16101.8	1	35	2	2	4	0.47	16052.3	16101.8	1	62	1	24.26	2	3	1	55.2911	3	1	2
45485	0.6	3.1	0.7	9	4.774	11.4	11.4	0.578	0.530444	3	0.52	0.662319	1	1.08	1	1.21	5.202	1	7.58	-0.371215	1	-0.337	-0.238535	1	-0.322	0.3	130	2	7.9	21246.8	0	52	4	3	5	0.93	21097.2	21246.8	1	59	3	16.85	1	3	1	7.33208	1	0	2
45488	#NULL!	3	0.7	9	4.62	0.07	0.07	3.493	0.513333	3	0.52	2.46126	4	2.53	3	2.42	31.437	4	31.37	-0.0797025	2	-0.13	-0.0120324	3	0.04	7.8	106	2	8.7	5296.25	1	80	2	1	2	3.86	4900.67	5296.25	1	62	1	25.85	3	1	1	12.3403	1	0	1
45492	0.6	3	0.8	10.3	4.62	7.32	7.32	1.039	0.448544	2	0.46	1.42361	2	1.62	1	1.21	10.7017	2	12.94	-0.105963	2	-0.13	-0.258521	1	-0.322	2.5	103	2	6.4	7933.84	0	78	1	1	3	1.18	6971.74	7933.84	2	64	1	32.21	4	2	1	18.8711	1	0	1
45496	0.6	3.4	0.8	10.3	5.236	19.09	19.09	1.871	0.50835	3	0.52	2.01182	3	2.01	2	1.81	19.2713	3	18.93	-0.0217787	3	0.046	0.0946217	3	0.04	3.8	155	2	9.4	60214.2	1	67	3	4	1	5	59522.8	60214.2	2	63	3	26.2	3	1	1	40.066	3	1	1
45497	0.6	2.9	0.7	9	4.466	4.19	4.19	1.365	0.496222	3	0.52	1.52165	2	1.62	1	1.21	12.285	2	12.94	-0.293517	1	-0.337	-0.286358	1	-0.322	1.4	106	2	7	11404.7	1	54	2	1	5	1.73	11540.5	11404.7	2	62	.	28.6	3	1	1	19.0313	1	0	2
45499	0.6	2.5	0.8	10.3	3.85	4.44	4.44	1.32	0.373786	1	0.39	1.66298	2	1.62	2	1.81	13.596	2	12.94	-0.0778307	2	-0.13	-0.468174	1	-0.322	3.1	71	1	8.4	28330.1	0	73	3	4	2	5	25749.9	28330.1	2	62	1	37.65	4	1	0	33.7756	3	1	2
45500	0.6	2.2	0.6	7.7	3.388	10.98	10.98	4.302	0.44	2	0.46	2.49473	4	2.53	3	2.42	33.1254	4	31.37	-0.161646	2	-0.13	-0.240642	1	-0.322	0.2	51	1	2.9	13390.3	0	80	3	3	1	0.5	12852.3	13390.3	2	59	1	24.9	2	2	1	22.5572	2	0	2
45505	0.6	2.5	0.7	9	3.85	12.49	12.49	1.844	0.427778	1	0.39	1.82244	3	2.01	2	1.81	16.596	3	18.93	-0.244769	1	-0.337	-0.414884	1	-0.322	0.4	60	1	6.2	167686	1	51	3	5	3	5	161231	167686	2	65	3	22.04	2	2	0	34.4167	3	1	2
45507	0.6	3.2	0.7	9	4.928	17.07	17.07	0.903	0.547556	3	0.52	1.10847	1	1.08	1	1.21	8.127	1	7.58	-0.339638	1	-0.337	-0.139153	2	-0.13	1.1	124	2	8.7	9998.38	0	70	3	1	2	0.23	10183.6	9998.38	2	59	2	28.35	3	2	1	32.9343	3	1	1
45518	0.6	3	0.6	7.7	4.62	13.29	13.29	2.445	0.6	4	0.6	1.9297	3	2.01	2	1.81	18.8265	3	18.93	-0.338702	1	-0.337	-0.115695	2	-0.13	0.2	102	2	6.2	20940.2	1	36	4	4	3	1.08	20705.4	20940.2	2	69	3	35.77	4	1	0	20.0731	2	0	2
45519	24.7	3	0.8	10.3	4.62	0.07	0.07	2.562	0.448544	2	0.46	2.32614	4	2.53	3	2.42	26.3886	4	31.37	0.048735	3	0.046	-0.103823	2	-0.13	49.4	90	1	5.3	95049.2	1	54	3	5	1	5	95352	95049.2	1	60	3	23.22	2	1	0	42.0693	3	1	2
45520	0.6	2.8	0.8	10.3	4.312	15.61	15.61	1.274	0.418641	1	0.39	1.62751	2	1.62	2	1.81	13.1222	2	12.94	-0.0824639	2	-0.13	-0.350212	1	-0.322	0.2	100	2	7.5	44781	1	78	3	2	1	2.33	36127.1	44781	1	61	3	29.64	3	1	1	24.1197	2	0	2
45522	0.6	3	0.8	10.3	4.62	13.88	13.88	1.499	0.448544	2	0.46	1.79015	2	1.62	2	1.81	15.4397	2	12.94	-0.0597173	2	-0.13	-0.212276	2	-0.13	0.4	109	2	8.8	24660.6	1	29	2	4	1	2.33	24417.6	24660.6	1	71	.	31.76	4	1	0	18.2701	1	0	2
45523	0.6	3	0.7	9	4.62	7.3	7.3	1.832	0.513333	3	0.52	1.81591	3	2.01	2	1.81	16.488	3	18.93	-0.245996	1	-0.337	-0.178326	2	-0.13	9.1	111	2	6.9	19908.3	1	71	4	5	2	0.65	17871.3	19908.3	2	61	1	29.47	3	1	1	14.3436	1	0	1
45526	0.6	3.3	0.9	11.6	5.082	12.55	12.55	0.774	0.438103	2	0.46	1.30402	1	1.08	1	1.21	8.9784	1	7.58	0.091097	3	0.046	-0.0831318	2	-0.13	0.2	81	1	6.5	75671.6	0	33	3	2	1	4.02	68414.4	75671.6	1	67	3	23.44	2	3	1	27.5253	2	0	1
45529	0.6	3.4	0.8	10.3	5.236	3.77	3.77	0.549	0.50835	3	0.52	0.785693	1	1.08	1	1.21	5.6547	1	7.58	-0.153762	2	-0.13	-0.0373614	3	0.04	0.4	96	1	7.5	26854	0	49	1	3	6		25629.5	26854	2	65	3	28.9	3	2	0	17.9095	1	0	1
45530	0.6	2.9	0.8	10.3	4.466	10.44	10.44	1.428	0.433592	2	0.46	1.74162	2	1.62	2	1.81	14.7084	2	12.94	-0.0669167	2	-0.13	-0.279986	1	-0.322	0.4	85	1	8.9	22590.9	1	50	4	5	3	3.79	22685.7	22590.9	2	71	3	34.69	4	3	0	13.6224	1	0	1
45531	0.6	3.2	0.6	7.7	4.928	9.07	9.07	1.326	0.64	4	0.6	1.31782	1	1.08	1	1.21	10.2102	1	7.58	-0.45279	1	-0.337	-0.0969692	2	-0.13	1	111	2	6.1	23165.1	1	24	1	3	6	0.85	22936.8	23165.1	2	70	2	25.67	3	1	1	25.6422	2	0	2
45534	0.6	3.2	0.6	7.7	4.928	41.44	41.44	4.889	0.64	4	0.6	2.62264	4	2.53	3	2.42	37.6453	4	31.37	-0.113588	2	-0.13	0.242233	4	0.28	824	105	2	7.9	21589.8	1	55	4	4	6	2.45	20877.4	21589.8	1	64	2	52.91	4	2	1	9.29531	1	0	1
45535	5.5	3	0.8	10.3	4.62	0.54	0.54	2.172	0.448544	2	0.46	2.161	3	2.01	3	2.42	22.3716	3	18.93	0.00901883	3	0.046	-0.143539	2	-0.13	0.4	116	2	9	25607.1	1	76	3	1	2	0.74	26343.2	25607.1	2	59	.	32.53	4	1	1	16.6274	1	0	2
45536	0.6	3.4	0.9	11.6	5.236	20.1	20.1	1.199	0.451379	2	0.46	1.74169	2	1.62	2	1.81	13.9084	2	12.94	0.133145	3	0.046	0.0264044	3	0.04	0.3	104	2	7.1	7977.11	1	76	2	2	1	2.41	7716.62	7977.11	1	60	1	26.19	3	1	1	18.4304	1	0	1
45544	0.6	3	0.6	7.7	4.62	7.29	7.29	2.946	0.6	4	0.6	2.1161	3	2.01	3	2.42	22.6842	3	18.93	-0.288284	1	-0.337	-0.0652772	2	-0.13	0.4	100	2	6.2	31362.6	1	41	4	2	4	2.48	30382.4	31362.6	2	62	.	23.69	2	3	1	13.7426	1	0	2
45547	0.6	2.9	0.9	11.6	4.466	15.21	15.21	1.947	0.385	1	0.39	2.22649	3	2.01	3	2.42	22.5852	3	18.93	0.209139	4	0.3	-0.227072	1	-0.322	0.5	95	1	9.5	7383.92	0	80	1	1	1	0.87	6772.86	7383.92	1	73	1	21.51	2	2	1	27.2449	2	0	2
45549	0.6	3.6	0.7	9	5.544	2.4	2.4	1.089	0.616	4	0.6	1.29576	1	1.08	1	1.21	9.801	1	7.58	-0.321217	1	-0.337	0.139483	3	0.04	0.2	123	2	5.4	95049.2	1	50	3	3	1	5	95352	95049.2	1	60	3	29.13	3	1	0	28.8475	2	0	2
45553	0.6	2.5	0.7	9	3.85	8.16	8.16	2.833	0.427778	1	0.39	2.25184	4	2.53	3	2.42	25.497	4	31.37	-0.144211	2	-0.13	-0.314326	1	-0.322	2.3	110	2	9	38592.6	1	68	3	4	1	4.64	36045.6	38592.6	2	66	1	22.75	2	1	1	30.7306	3	1	1
45556	0.6	2.7	0.8	10.3	4.158	76.37	76.37	0.38	0.403689	1	0.39	0.417766	1	1.08	1	1.21	3.914	1	7.58	-0.169775	2	-0.13	-0.485492	1	-0.322	1.1	111	2	8.6	136839	1	56	3	4	1	4.86	137275	136839	2	64	.	21.9	2	2	0	26.8843	2	0	2
45558	0.6	3.2	0.8	10.3	4.928	5.48	5.48	2.685	0.478447	2	0.46	2.37303	4	2.53	3	2.42	27.6555	4	31.37	0.0611599	3	0.046	0.0414164	3	0.04	0.8	106	2	8.3	7145.47	1	73	2	1	1		6611.77	7145.47	2	62	2	37.49	4	2	1	17.8694	1	0	1
45561	0.6	3.2	0.8	10.3	4.928	9.48	9.48	3.208	0.478447	2	0.46	2.551	4	2.53	3	2.42	33.0424	4	31.37	0.113076	3	0.046	0.0933326	3	0.04	0.1	112	2	7	20988.1	1	79	3	3	2	1.52	19606	20988.1	1	61	1	31.47	4	1	1	33.375	3	1	1
[truncated: 6,299 more rows]
[truncated: 11 more columns]
